# Supplementary material for: 1-[5-(3,5-Di­meth­oxy­phen­yl)-3-(2-meth­oxy­phen­yl)-4,5-di­hydro-1H-pyrazol-1-yl]ethanone
Source: IUCrdata. 2021 Jan 29;6(Pt 1):x210096. doi: 10.1107/S2414314621000961 (PMC9462267; doi:10.1107/S2414314621000961)
Supplement: Supplementary file 1 [file x-06-x210096-sup1.cif]

##############################################################################
#                                                                            #
# This CIF contains the data for a data article accepted for                 #
# publication in IUCrData. It conforms to the requirements of                #
# Notes for Authors for IUCrData, and has been                               #
# peer reviewed under the auspices of IUCrData.                              #
#                                                                            #
# Full details of the Crystallographic Information File format               #
# are given in the paper "The Crystallographic Information File (CIF):       #
# a New Standard Archive File for Crystallography" by S. R. Hall, F. H.      #
# Allen and I. D. Brown [Acta Cryst. (1991), A47, 655-685].                  #
#                                                                            #
# The current version of the core CIF dictionary is obtainable from          #
# ftp://ftp.iucr.org/pub/cif_core.dic.                                       #
#                                                                            #
# Software is freely available for graphical display of the structure(s)     #
# in this CIF. For information consult the CIF software page                 #
# http://www.iucr.org/resources/cif/software.                                #
#                                                                            #
# This file may be used for bona fide research purposes within the           #
# scientific community so long as proper attribution is given to the data    # 
# article from which it was obtained.                                        #
#                                                                            #
##############################################################################
data_I
_database_code_depnum_ccdc_archive 'CCDC 2058998'
_audit_creation_method     'SHELXL-2014/7'
_journal_date_recd_electronic     2021-01-20
_journal_date_accepted     2021-01-27
_journal_name_full     'IUCrData'
_journal_year     2021
_journal_volume     6
_journal_issue      1
_journal_page_first     0
_journal_page_last     0
_journal_paper_category     HO
_journal_paper_doi     10.1107/S2414314621000961
_journal_coeditor_code     HB4374
_publ_contact_author_name     'Dongsoo Koh'
_publ_contact_author_address
;
Department of Applied Chemistry,
Dongduk Women's University,
Seoul 136-714, Republic of Korea
;
_publ_contact_author_email     'dskoh@dongduk.ac.kr'
_publ_contact_author_fax     ?
_publ_contact_author_phone     '82-10-3999-4512'
_publ_section_title
;\
1-[5-(3,5-Dimethoxyphenyl)-3-(2-methoxyphenyl)-4,5-dihydro-1<i>H</i>-pyrazol-1-\
yl]ethanone
;
loop_
    _publ_author_name
    _publ_author_footnote
    _publ_author_address
    'Yoo, Miri' .
;
Department of Applied Chemistry,
Dongduk Women's University,
Seoul 136-714, Republic of Korea
;
    'Koh, Dongsoo' .
;
Department of Applied Chemistry,
Dongduk Women's University,
Seoul 136-714, Republic of Korea
;
_publ_section_synopsis
;
In the title compound,  two benzene rings bearing methoxy substituents are
connected by central acetylpyrazoline ring: the dihedral angle between the
benzene rings is 83.7 (1)\%. In the crystal, pairwise C---H...O hydrogen bonds
generate inversion dimers and additional weak C---H...O interactions link the
dimers into chains propagating along the <i>c</i>-axis direction.
;
_chemical_name_systematic
;\
1-[5-(3,5-Dimethoxyphenyl)-3-(2-methoxyphenyl)-4,5-dihydro-1<i>H</i>-\
pyrazol-1-yl]ethanone
;
_chemical_name_common     ?
_chemical_formula_moiety     'C20 H22 N2 O4'
_chemical_formula_sum     'C20 H22 N2 O4'
_chemical_formula_iupac     'C20 H22 N2 O4'
_chemical_formula_weight     354.39
_chemical_melting_point     ?
_space_group_crystal_system     triclinic
_space_group_name_H-M_alt     'P -1'
_space_group_name_Hall     '-P 1'
loop_
    _space_group_symop_operation_xyz
    'x, y, z'
    '-x, -y, -z'
_cell_length_a     8.7181(2)
_cell_length_b     10.7230(3)
_cell_length_c     11.2096(3)
_cell_angle_alpha     113.0348(10)
_cell_angle_beta     91.4395(12)
_cell_angle_gamma     107.4022(11)
_cell_volume     908.09(4)
_cell_formula_units_Z     2
_cell_measurement_reflns_used     9964
_cell_measurement_theta_min     2.27
_cell_measurement_theta_max     28.29
_cell_measurement_temperature     223(2)
_exptl_crystal_description     Block
_exptl_crystal_colour     colourless
_exptl_crystal_size_max     0.170
_exptl_crystal_size_mid     0.160
_exptl_crystal_size_min     0.120
_exptl_crystal_density_diffrn     1.296
_exptl_crystal_density_meas     ?
_exptl_crystal_density_method     ?
_exptl_crystal_F_000     376
_exptl_absorpt_coefficient_mu     0.091
_exptl_absorpt_correction_type     multi-scan
_exptl_absorpt_process_details
;
(SADABS; Bruker, 2012)
;
_exptl_absorpt_correction_T_min     0.6434
_exptl_absorpt_correction_T_max     0.7457
_diffrn_ambient_temperature     223(2)
_diffrn_source     ?
_diffrn_radiation_type     MoK\a
_diffrn_radiation_wavelength     0.71073
_diffrn_measurement_device_type     'PHOTON 100 CMOS'
_diffrn_measurement_method     '\f and \w scans'
_diffrn_detector_area_resol_mean     ?
_diffrn_reflns_number     39068
_diffrn_reflns_av_R_equivalents     0.0451
_diffrn_reflns_av_unetI/netI     0.0231
_diffrn_reflns_theta_min     2.191
_diffrn_reflns_theta_max     28.369
_diffrn_reflns_theta_full     25.242
_diffrn_measured_fraction_theta_max     0.998
_diffrn_measured_fraction_theta_full     0.999
_diffrn_reflns_limit_h_min     -11
_diffrn_reflns_limit_h_max     11
_diffrn_reflns_limit_k_min     -14
_diffrn_reflns_limit_k_max     14
_diffrn_reflns_limit_l_min     -14
_diffrn_reflns_limit_l_max     14
_refine_special_details     ?
_reflns_number_total     4541
_reflns_number_gt     3338
_reflns_threshold_expression     'I > 2\s(I)'
_refine_ls_structure_factor_coef     Fsqd
_refine_ls_matrix_type     full
_refine_ls_R_factor_all     0.0708
_refine_ls_R_factor_gt     0.0461
_refine_ls_wR_factor_gt     0.1121
_refine_ls_wR_factor_ref     0.1258
_refine_ls_goodness_of_fit_ref     1.048
_refine_ls_restrained_S_all     1.048
_refine_ls_number_reflns     4541
_refine_ls_number_parameters     239
_refine_ls_number_restraints     0
_refine_ls_hydrogen_treatment     constr
_refine_ls_weighting_scheme     calc
_refine_ls_weighting_details
              'w=1/[\s^2^(Fo^2^)+(0.0500P)^2^+0.3528P] where P=(Fo^2^+2Fc^2^)/3'
_atom_sites_solution_hydrogens     geom
_atom_sites_solution_primary     direct
_atom_sites_solution_secondary     ?
_refine_ls_shift/su_max     0.000
_refine_ls_shift/su_mean     0.000
_refine_diff_density_max     0.313
_refine_diff_density_min     -0.206
_refine_ls_extinction_method     none
_refine_ls_extinction_coef     .
loop_
    _atom_type_symbol
    _atom_type_description
    _atom_type_scat_dispersion_real
    _atom_type_scat_dispersion_imag
    _atom_type_scat_source
    'C' 'C' 0.0033 0.0016
                         'International Tables Vol C Tables 4.2.6.8 and 6.1.1.4'
    'H' 'H' 0.0000 0.0000
                         'International Tables Vol C Tables 4.2.6.8 and 6.1.1.4'
    'N' 'N' 0.0061 0.0033
                         'International Tables Vol C Tables 4.2.6.8 and 6.1.1.4'
    'O' 'O' 0.0106 0.0060
                         'International Tables Vol C Tables 4.2.6.8 and 6.1.1.4'
_computing_data_collection
;
APEX2 (Bruker, 2012)
;
_computing_cell_refinement
;
SAINT (Bruker, 2012)
;
_computing_data_reduction
;
SAINT (Bruker, 2012)
;
_computing_structure_solution
;
SHELXTL (Sheldrick, 2008)
;
_computing_structure_refinement
;
<i>SHELXL2014/7</i> (Sheldrick, 2015)
;
_computing_molecular_graphics
;
SHELXTL (Sheldrick, 2008)
;
_computing_publication_material
;
SHELXTL (Sheldrick, 2008)
;
loop_
    _atom_site_type_symbol
    _atom_site_label
    _atom_site_fract_x
    _atom_site_fract_y
    _atom_site_fract_z
    _atom_site_U_iso_or_equiv
    _atom_site_adp_type
    _atom_site_calc_flag
    _atom_site_occupancy
    _atom_site_disorder_assembly
    _atom_site_disorder_group
    C C1 0.33313(18) 0.31123(16) 0.49923(14) 0.0328(3) Uani d 1 . .
    C C2 0.28231(17) 0.40413(15) 0.46044(13) 0.0290(3) Uani d 1 . .
    C C3 0.20042(19) 0.48741(17) 0.54478(14) 0.0349(3) Uani d 1 . .
    H H3 0.1650 0.5503 0.5209 0.042 Uiso calc 1 . .
    C C4 0.1704(2) 0.47940(19) 0.66259(16) 0.0423(4) Uani d 1 . .
    H H4 0.1143 0.5357 0.7174 0.051 Uiso calc 1 . .
    C C5 0.2233(2) 0.38832(19) 0.69949(16) 0.0439(4) Uani d 1 . .
    H H5 0.2041 0.3837 0.7800 0.053 Uiso calc 1 . .
    C C6 0.3037(2) 0.30458(18) 0.61869(15) 0.0391(4) Uani d 1 . .
    H H6 0.3390 0.2426 0.6441 0.047 Uiso calc 1 . .
    O O1 0.41126(15) 0.23045(13) 0.41477(11) 0.0445(3) Uani d 1 . .
    C C7 0.4509(3) 0.1255(2) 0.4431(2) 0.0658(6) Uani d 1 . .
    H H7A 0.5253 0.1720 0.5256 0.099 Uiso calc 1 . .
    H H7B 0.5023 0.0745 0.3733 0.099 Uiso calc 1 . .
    H H7C 0.3525 0.0580 0.4498 0.099 Uiso calc 1 . .
    C C8 0.30805(17) 0.41521(15) 0.33494(13) 0.0274(3) Uani d 1 . .
    C C9 0.38469(18) 0.32990(16) 0.22753(13) 0.0304(3) Uani d 1 . .
    H H9A 0.3314 0.2262 0.1994 0.037 Uiso calc 1 . .
    H H9B 0.5013 0.3553 0.2562 0.037 Uiso calc 1 . .
    C C10 0.35565(17) 0.37553(15) 0.11689(13) 0.0285(3) Uani d 1 . .
    H H10 0.4592 0.4092 0.0863 0.034 Uiso calc 1 . .
    N N1 0.29693(15) 0.49645(12) 0.18619(11) 0.0297(3) Uani d 1 . .
    N N2 0.26272(15) 0.50766(13) 0.31007(11) 0.0298(3) Uani d 1 . .
    C C11 0.22958(17) 0.25555(14) 0.00294(13) 0.0277(3) Uani d 1 . .
    C C12 0.27974(18) 0.17696(15) -0.10909(14) 0.0304(3) Uani d 1 . .
    H H12 0.3907 0.2019 -0.1172 0.036 Uiso calc 1 . .
    C C13 0.16453(19) 0.06023(16) -0.21028(14) 0.0339(3) Uani d 1 . .
    C C14 0.00146(19) 0.02227(16) -0.20007(15) 0.0358(3) Uani d 1 . .
    H H14 -0.0754 -0.0568 -0.2686 0.043 Uiso calc 1 . .
    C C15 -0.04762(18) 0.10307(15) -0.08643(15) 0.0325(3) Uani d 1 . .
    C C16 0.06497(18) 0.21904(15) 0.01496(14) 0.0312(3) Uani d 1 . .
    H H16 0.0309 0.2729 0.0914 0.037 Uiso calc 1 . .
    O O2 0.22721(16) -0.01188(13) -0.31699(11) 0.0514(3) Uani d 1 . .
    C C17 0.1152(3) -0.1365(3) -0.4194(2) 0.0962(10) Uani d 1 . .
    H H17A 0.0575 -0.2030 -0.3836 0.144 Uiso calc 1 . .
    H H17B 0.1739 -0.1825 -0.4857 0.144 Uiso calc 1 . .
    H H17C 0.0378 -0.1091 -0.4586 0.144 Uiso calc 1 . .
    O O3 -0.21162(13) 0.05856(12) -0.08562(12) 0.0446(3) Uani d 1 . .
    C C18 -0.2693(2) 0.1386(2) 0.0275(2) 0.0499(4) Uani d 1 . .
    H H18A -0.2214 0.1346 0.1043 0.075 Uiso calc 1 . .
    H H18B -0.3870 0.0978 0.0156 0.075 Uiso calc 1 . .
    H H18C -0.2387 0.2380 0.0394 0.075 Uiso calc 1 . .
    C C19 0.26834(19) 0.58262(16) 0.13306(14) 0.0332(3) Uani d 1 . .
    O O4 0.29910(15) 0.56660(13) 0.02318(11) 0.0439(3) Uani d 1 . .
    C C20 0.1993(3) 0.6953(2) 0.21300(18) 0.0534(5) Uani d 1 . .
    H H20A 0.2756 0.7898 0.2308 0.080 Uiso calc 1 . .
    H H20B 0.1805 0.6879 0.2953 0.080 Uiso calc 1 . .
    H H20C 0.0971 0.6813 0.1647 0.080 Uiso calc 1 . .
loop_
    _atom_site_aniso_label
    _atom_site_aniso_U_11
    _atom_site_aniso_U_22
    _atom_site_aniso_U_33
    _atom_site_aniso_U_12
    _atom_site_aniso_U_13
    _atom_site_aniso_U_23
    C1 0.0332(8) 0.0326(7) 0.0298(7) 0.0082(6) 0.0000(6) 0.0126(6)
    C2 0.0282(7) 0.0294(7) 0.0249(7) 0.0047(6) 0.0007(5) 0.0106(6)
    C3 0.0377(8) 0.0367(8) 0.0295(7) 0.0119(7) 0.0055(6) 0.0134(6)
    C4 0.0450(9) 0.0474(9) 0.0305(8) 0.0142(8) 0.0106(7) 0.0130(7)
    C5 0.0472(10) 0.0525(10) 0.0286(8) 0.0071(8) 0.0045(7) 0.0209(7)
    C6 0.0423(9) 0.0426(9) 0.0341(8) 0.0087(7) -0.0006(7) 0.0222(7)
    O1 0.0607(8) 0.0464(7) 0.0405(6) 0.0301(6) 0.0114(6) 0.0233(5)
    C7 0.0888(16) 0.0660(13) 0.0723(14) 0.0512(13) 0.0194(12) 0.0398(12)
    C8 0.0274(7) 0.0261(7) 0.0240(6) 0.0057(5) 0.0009(5) 0.0083(5)
    C9 0.0329(7) 0.0315(7) 0.0267(7) 0.0121(6) 0.0036(6) 0.0110(6)
    C10 0.0314(7) 0.0281(7) 0.0246(7) 0.0100(6) 0.0060(6) 0.0095(6)
    N1 0.0396(7) 0.0269(6) 0.0228(6) 0.0113(5) 0.0067(5) 0.0104(5)
    N2 0.0375(7) 0.0291(6) 0.0229(6) 0.0112(5) 0.0062(5) 0.0109(5)
    C11 0.0334(7) 0.0258(7) 0.0256(7) 0.0097(6) 0.0042(6) 0.0126(6)
    C12 0.0330(7) 0.0290(7) 0.0279(7) 0.0088(6) 0.0060(6) 0.0118(6)
    C13 0.0429(9) 0.0284(7) 0.0270(7) 0.0105(6) 0.0058(6) 0.0093(6)
    C14 0.0397(8) 0.0266(7) 0.0341(8) 0.0055(6) -0.0026(6) 0.0105(6)
    C15 0.0310(7) 0.0285(7) 0.0403(8) 0.0074(6) 0.0028(6) 0.0187(6)
    C16 0.0339(8) 0.0306(7) 0.0303(7) 0.0117(6) 0.0073(6) 0.0132(6)
    O2 0.0524(7) 0.0409(7) 0.0345(6) 0.0056(6) 0.0106(5) -0.0036(5)
    C17 0.0702(16) 0.0801(17) 0.0559(14) -0.0046(13) 0.0155(12) -0.0327(12)
    O3 0.0308(6) 0.0366(6) 0.0593(8) 0.0054(5) 0.0046(5) 0.0176(6)
    C18 0.0377(9) 0.0509(10) 0.0661(12) 0.0142(8) 0.0189(9) 0.0296(10)
    C19 0.0402(8) 0.0308(7) 0.0293(7) 0.0099(6) 0.0061(6) 0.0148(6)
    O4 0.0623(8) 0.0473(7) 0.0328(6) 0.0228(6) 0.0169(5) 0.0239(5)
    C20 0.0868(15) 0.0509(11) 0.0473(10) 0.0421(11) 0.0271(10) 0.0305(9)
_geom_special_details
;
 All esds (except the esd in the dihedral angle between two l.s. planes)
 are estimated using the full covariance matrix.  The cell esds are taken
 into account individually in the estimation of esds in distances, angles
 and torsion angles; correlations between esds in cell parameters are only
 used when they are defined by crystal symmetry.  An approximate (isotropic)
 treatment of cell esds is used for estimating esds involving l.s. planes.
;
loop_
    _geom_bond_atom_site_label_1
    _geom_bond_atom_site_label_2
    _geom_bond_site_symmetry_2
    _geom_bond_distance
    _geom_bond_publ_flag
    C1 O1 . 1.3617(18) ?
    C1 C6 . 1.395(2) ?
    C1 C2 . 1.404(2) ?
    C2 C3 . 1.398(2) ?
    C2 C8 . 1.4746(19) ?
    C3 C4 . 1.383(2) ?
    C3 H3 . 0.9400 ?
    C4 C5 . 1.383(2) ?
    C4 H4 . 0.9400 ?
    C5 C6 . 1.375(2) ?
    C5 H5 . 0.9400 ?
    C6 H6 . 0.9400 ?
    O1 C7 . 1.412(2) ?
    C7 H7A . 0.9700 ?
    C7 H7B . 0.9700 ?
    C7 H7C . 0.9700 ?
    C8 N2 . 1.2891(18) ?
    C8 C9 . 1.5090(19) ?
    C9 C10 . 1.5411(19) ?
    C9 H9A . 0.9800 ?
    C9 H9B . 0.9800 ?
    C10 N1 . 1.4749(17) ?
    C10 C11 . 1.5141(19) ?
    C10 H10 . 0.9900 ?
    N1 C19 . 1.3534(19) ?
    N1 N2 . 1.3940(15) ?
    C11 C12 . 1.3778(19) ?
    C11 C16 . 1.395(2) ?
    C12 C13 . 1.394(2) ?
    C12 H12 . 0.9400 ?
    C13 O2 . 1.3744(18) ?
    C13 C14 . 1.378(2) ?
    C14 C15 . 1.394(2) ?
    C14 H14 . 0.9400 ?
    C15 O3 . 1.3668(18) ?
    C15 C16 . 1.382(2) ?
    C16 H16 . 0.9400 ?
    O2 C17 . 1.421(2) ?
    C17 H17A . 0.9700 ?
    C17 H17B . 0.9700 ?
    C17 H17C . 0.9700 ?
    O3 C18 . 1.427(2) ?
    C18 H18A . 0.9700 ?
    C18 H18B . 0.9700 ?
    C18 H18C . 0.9700 ?
    C19 O4 . 1.2236(17) ?
    C19 C20 . 1.497(2) ?
    C20 H20A . 0.9700 ?
    C20 H20B . 0.9700 ?
    C20 H20C . 0.9700 ?
loop_
    _geom_angle_atom_site_label_1
    _geom_angle_atom_site_label_2
    _geom_angle_atom_site_label_3
    _geom_angle_site_symmetry_1
    _geom_angle_site_symmetry_3
    _geom_angle
    _geom_angle_publ_flag
    O1 C1 C6 . . 123.01(14) ?
    O1 C1 C2 . . 116.47(13) ?
    C6 C1 C2 . . 120.52(14) ?
    C3 C2 C1 . . 117.68(13) ?
    C3 C2 C8 . . 119.07(13) ?
    C1 C2 C8 . . 123.24(13) ?
    C4 C3 C2 . . 121.49(15) ?
    C4 C3 H3 . . 119.3 ?
    C2 C3 H3 . . 119.3 ?
    C3 C4 C5 . . 119.82(15) ?
    C3 C4 H4 . . 120.1 ?
    C5 C4 H4 . . 120.1 ?
    C6 C5 C4 . . 120.19(14) ?
    C6 C5 H5 . . 119.9 ?
    C4 C5 H5 . . 119.9 ?
    C5 C6 C1 . . 120.29(15) ?
    C5 C6 H6 . . 119.9 ?
    C1 C6 H6 . . 119.9 ?
    C1 O1 C7 . . 118.67(14) ?
    O1 C7 H7A . . 109.5 ?
    O1 C7 H7B . . 109.5 ?
    H7A C7 H7B . . 109.5 ?
    O1 C7 H7C . . 109.5 ?
    H7A C7 H7C . . 109.5 ?
    H7B C7 H7C . . 109.5 ?
    N2 C8 C2 . . 118.77(12) ?
    N2 C8 C9 . . 113.69(12) ?
    C2 C8 C9 . . 127.53(12) ?
    C8 C9 C10 . . 102.65(11) ?
    C8 C9 H9A . . 111.2 ?
    C10 C9 H9A . . 111.2 ?
    C8 C9 H9B . . 111.2 ?
    C10 C9 H9B . . 111.2 ?
    H9A C9 H9B . . 109.2 ?
    N1 C10 C11 . . 111.67(12) ?
    N1 C10 C9 . . 101.24(10) ?
    C11 C10 C9 . . 112.00(11) ?
    N1 C10 H10 . . 110.5 ?
    C11 C10 H10 . . 110.5 ?
    C9 C10 H10 . . 110.5 ?
    C19 N1 N2 . . 122.73(12) ?
    C19 N1 C10 . . 124.12(11) ?
    N2 N1 C10 . . 113.02(11) ?
    C8 N2 N1 . . 108.20(11) ?
    C12 C11 C16 . . 120.38(13) ?
    C12 C11 C10 . . 119.43(12) ?
    C16 C11 C10 . . 120.06(12) ?
    C11 C12 C13 . . 119.39(14) ?
    C11 C12 H12 . . 120.3 ?
    C13 C12 H12 . . 120.3 ?
    O2 C13 C14 . . 124.09(14) ?
    O2 C13 C12 . . 114.83(14) ?
    C14 C13 C12 . . 121.07(14) ?
    C13 C14 C15 . . 118.92(14) ?
    C13 C14 H14 . . 120.5 ?
    C15 C14 H14 . . 120.5 ?
    O3 C15 C16 . . 124.38(14) ?
    O3 C15 C14 . . 114.83(13) ?
    C16 C15 C14 . . 120.79(14) ?
    C15 C16 C11 . . 119.44(13) ?
    C15 C16 H16 . . 120.3 ?
    C11 C16 H16 . . 120.3 ?
    C13 O2 C17 . . 116.73(15) ?
    O2 C17 H17A . . 109.5 ?
    O2 C17 H17B . . 109.5 ?
    H17A C17 H17B . . 109.5 ?
    O2 C17 H17C . . 109.5 ?
    H17A C17 H17C . . 109.5 ?
    H17B C17 H17C . . 109.5 ?
    C15 O3 C18 . . 117.33(13) ?
    O3 C18 H18A . . 109.5 ?
    O3 C18 H18B . . 109.5 ?
    H18A C18 H18B . . 109.5 ?
    O3 C18 H18C . . 109.5 ?
    H18A C18 H18C . . 109.5 ?
    H18B C18 H18C . . 109.5 ?
    O4 C19 N1 . . 119.79(14) ?
    O4 C19 C20 . . 122.44(14) ?
    N1 C19 C20 . . 117.77(13) ?
    C19 C20 H20A . . 109.5 ?
    C19 C20 H20B . . 109.5 ?
    H20A C20 H20B . . 109.5 ?
    C19 C20 H20C . . 109.5 ?
    H20A C20 H20C . . 109.5 ?
    H20B C20 H20C . . 109.5 ?
loop_
    _geom_torsion_atom_site_label_1
    _geom_torsion_atom_site_label_2
    _geom_torsion_atom_site_label_3
    _geom_torsion_atom_site_label_4
    _geom_torsion_site_symmetry_1
    _geom_torsion_site_symmetry_2
    _geom_torsion_site_symmetry_3
    _geom_torsion_site_symmetry_4
    _geom_torsion
    _geom_torsion_publ_flag
    O1 C1 C2 C3 . . . . 179.43(13) ?
    C6 C1 C2 C3 . . . . -0.7(2) ?
    O1 C1 C2 C8 . . . . 0.8(2) ?
    C6 C1 C2 C8 . . . . -179.33(14) ?
    C1 C2 C3 C4 . . . . 0.2(2) ?
    C8 C2 C3 C4 . . . . 178.85(14) ?
    C2 C3 C4 C5 . . . . 0.6(2) ?
    C3 C4 C5 C6 . . . . -0.8(3) ?
    C4 C5 C6 C1 . . . . 0.3(3) ?
    O1 C1 C6 C5 . . . . -179.62(15) ?
    C2 C1 C6 C5 . . . . 0.5(2) ?
    C6 C1 O1 C7 . . . . 6.1(2) ?
    C2 C1 O1 C7 . . . . -174.01(16) ?
    C3 C2 C8 N2 . . . . 4.0(2) ?
    C1 C2 C8 N2 . . . . -177.35(14) ?
    C3 C2 C8 C9 . . . . -176.46(14) ?
    C1 C2 C8 C9 . . . . 2.2(2) ?
    N2 C8 C9 C10 . . . . -7.73(16) ?
    C2 C8 C9 C10 . . . . 172.73(13) ?
    C8 C9 C10 N1 . . . . 10.06(13) ?
    C8 C9 C10 C11 . . . . -109.04(12) ?
    C11 C10 N1 C19 . . . . -67.02(17) ?
    C9 C10 N1 C19 . . . . 173.65(13) ?
    C11 C10 N1 N2 . . . . 108.85(13) ?
    C9 C10 N1 N2 . . . . -10.49(15) ?
    C2 C8 N2 N1 . . . . -179.04(12) ?
    C9 C8 N2 N1 . . . . 1.37(16) ?
    C19 N1 N2 C8 . . . . -177.84(13) ?
    C10 N1 N2 C8 . . . . 6.23(16) ?
    N1 C10 C11 C12 . . . . 145.36(13) ?
    C9 C10 C11 C12 . . . . -101.88(15) ?
    N1 C10 C11 C16 . . . . -38.83(17) ?
    C9 C10 C11 C16 . . . . 73.92(16) ?
    C16 C11 C12 C13 . . . . -0.2(2) ?
    C10 C11 C12 C13 . . . . 175.58(13) ?
    C11 C12 C13 O2 . . . . -179.32(13) ?
    C11 C12 C13 C14 . . . . 0.0(2) ?
    O2 C13 C14 C15 . . . . 179.53(14) ?
    C12 C13 C14 C15 . . . . 0.2(2) ?
    C13 C14 C15 O3 . . . . 179.30(13) ?
    C13 C14 C15 C16 . . . . -0.3(2) ?
    O3 C15 C16 C11 . . . . -179.44(13) ?
    C14 C15 C16 C11 . . . . 0.1(2) ?
    C12 C11 C16 C15 . . . . 0.1(2) ?
    C10 C11 C16 C15 . . . . -175.64(13) ?
    C14 C13 O2 C17 . . . . -2.7(3) ?
    C12 C13 O2 C17 . . . . 176.6(2) ?
    C16 C15 O3 C18 . . . . 0.5(2) ?
    C14 C15 O3 C18 . . . . -179.07(14) ?
    N2 N1 C19 O4 . . . . -179.14(14) ?
    C10 N1 C19 O4 . . . . -3.7(2) ?
    N2 N1 C19 C20 . . . . 0.9(2) ?
    C10 N1 C19 C20 . . . . 176.37(15) ?
loop_
    _geom_hbond_atom_site_label_D
    _geom_hbond_atom_site_label_H
    _geom_hbond_atom_site_label_A
    _geom_hbond_site_symmetry_A
    _geom_hbond_distance_DH
    _geom_hbond_distance_HA
    _geom_hbond_distance_DA
    _geom_hbond_angle_DHA
    C10 H10 O4 2_665 0.99 2.46 3.4340(18) 167
    C5 H5 O4 1_556 0.94 2.59 3.309(2) 134
_shelx_space_group_comment
;
The symmetry employed for this shelxl refinement is uniquely defined
by the following loop, which should always be used as a source of
symmetry information in preference to the above space-group names.
They are only intended as comments.
;
_shelx_estimated_absorpt_T_min     0.985
_shelx_estimated_absorpt_T_max     0.989
_shelx_hkl_file
;
  -2   0   0  966.40   18.69
  -2   0   0  938.82   18.66
  -2   0   0  925.40   18.68
  -2   0   0  957.40   18.48
  -2   0   0  993.69   18.47
   2   0   0  967.22   18.42
   2   0   0  944.74   18.72
   2   0   0  947.30   18.43
   2   0   0  931.08   18.64
   2   0   0 1000.00   18.28
   2   0   0  991.98   18.81
  -3   0   0   39.35    0.93
  -3   0   0   41.76    0.93
  -3   0   0   39.85    0.85
  -3   0   0   40.87    0.93
  -3   0   0   39.74    0.87
   3   0   0   39.94    0.85
   3   0   0   40.40    0.92
   3   0   0   40.57    0.94
   3   0   0   39.62    0.84
   3   0   0   42.64    0.83
   3   0   0   40.56    0.93
  -4   0   0   93.26    2.00
  -4   0   0   95.64    1.92
  -4   0   0   93.21    2.01
  -4   0   0   92.95    1.89
  -4   0   0   93.37    1.99
   4   0   0   93.54    2.01
   4   0   0   94.71    2.00
   4   0   0   95.93    1.85
   4   0   0   94.32    1.88
   4   0   0   93.12    1.97
   4   0   0   91.55    1.87
  -5   0   0    0.82    0.11
  -5   0   0    0.84    0.16
  -5   0   0    0.81    0.15
  -5   0   0    0.61    0.12
  -5   0   0    0.89    0.14
   5   0   0    0.82    0.16
   5   0   0    0.82    0.11
   5   0   0    0.90    0.11
   5   0   0    0.70    0.10
   5   0   0    0.59    0.14
  -6   0   0    4.52    0.29
  -6   0   0    4.30    0.34
  -6   0   0    4.52    0.33
  -6   0   0    4.71    0.26
  -6   0   0    4.02    0.31
   6   0   0    4.22    0.33
   6   0   0    4.17    0.23
   6   0   0    3.72    0.20
   6   0   0    4.22    0.33
   6   0   0    5.04    0.23
  -7   0   0    1.17    0.20
  -7   0   0    1.37    0.28
  -7   0   0    1.61    0.20
  -7   0   0    1.37    0.23
  -7   0   0    1.40    0.23
   7   0   0    1.34    0.24
   7   0   0    1.30    0.15
   7   0   0    1.44    0.25
   7   0   0    1.04    0.15
  -8   0   0    1.62    0.29
  -8   0   0    1.67    0.31
  -8   0   0    2.05    0.35
  -8   0   0    2.13    0.41
  -8   0   0    1.84    0.29
  -9   0   0    0.74    0.30
  -9   0   0    1.21    0.41
  -9   0   0    1.05    0.33
  -9   0   0    0.82    0.37
  -9   0   0    1.37    0.34
  -9   0   0    1.20    0.29
   9   0   0    1.18    0.35
 -10   0   0    1.02    0.36
 -10   0   0    0.51    0.46
 -10   0   0    1.03    0.47
 -10   0   0    0.99    0.43
 -10   0   0    0.26    0.42
 -10   0   0   -0.02    0.37
  10   0   0    0.86    0.41
  10   0   0   -0.12    0.41
  11  -1   0    0.12    0.49
 -11   1   0   -0.16    0.51
 -11   1   0    0.56    0.50
 -11   1   0    0.68    0.50
 -11   1   0   -0.37    0.45
 -11   1   0    0.11    0.50
  10  -1   0    0.49    0.34
  10  -1   0   -0.15    0.35
 -10   1   0    0.11    0.30
 -10   1   0    0.06    0.36
 -10   1   0    0.53    0.44
 -10   1   0    0.60    0.34
 -10   1   0    0.81    0.46
 -10   1   0    0.05    0.34
   9  -1   0   -0.16    0.25
   9  -1   0    0.33    0.26
  -9   1   0    0.64    0.28
  -9   1   0    0.34    0.31
  -9   1   0    0.42    0.27
  -9   1   0    0.27    0.31
  -9   1   0    0.49    0.24
  -9   1   0    0.42    0.34
   8  -1   0    0.94    0.24
  -8   1   0    0.76    0.22
  -8   1   0    0.85    0.23
  -8   1   0    0.90    0.21
  -8   1   0    0.93    0.28
  -8   1   0    0.97    0.34
   7  -1   0    2.08    0.19
   7  -1   0    1.90    0.27
   7  -1   0    2.32    0.18
   7  -1   0    2.03    0.28
   7  -1   0    2.00    0.17
  -7   1   0    2.02    0.30
  -7   1   0    1.96    0.24
  -7   1   0    2.02    0.27
  -7   1   0    2.16    0.28
  -7   1   0    1.87    0.20
   6  -1   0    0.64    0.15
   6  -1   0    0.81    0.11
   6  -1   0    1.00    0.20
   6  -1   0    0.98    0.10
   6  -1   0    0.83    0.17
   6  -1   0    1.09    0.12
  -6   1   0    1.31    0.22
  -6   1   0    0.95    0.18
  -6   1   0    0.85    0.17
  -6   1   0    0.74    0.15
  -6   1   0    0.93    0.13
   5  -1   0   30.11    0.67
   5  -1   0   30.82    0.65
   5  -1   0   29.85    0.67
   5  -1   0   30.48    0.81
   5  -1   0   31.44    0.85
   5  -1   0   29.99    0.79
  -5   1   0   31.22    0.74
  -5   1   0   29.87    0.80
  -5   1   0   30.07    0.71
  -5   1   0   30.08    0.84
  -5   1   0   30.71    0.82
   4  -1   0    5.27    0.18
   4  -1   0    5.45    0.25
   4  -1   0    5.27    0.24
   4  -1   0    5.27    0.18
   4  -1   0    5.45    0.27
   4  -1   0    5.57    0.17
  -4   1   0    5.40    0.25
  -4   1   0    5.84    0.20
  -4   1   0    5.00    0.25
  -4   1   0    5.62    0.22
  -4   1   0    5.47    0.28
   3  -1   0    6.67    0.24
   3  -1   0    6.51    0.26
   3  -1   0    6.85    0.24
   3  -1   0    6.67    0.19
   3  -1   0    6.95    0.18
   3  -1   0    6.77    0.18
  -3   1   0    6.92    0.20
  -3   1   0    6.78    0.24
  -3   1   0    6.66    0.24
  -3   1   0    6.66    0.21
  -3   1   0    6.89    0.27
   2  -1   0    8.65    0.20
   2  -1   0    8.12    0.26
   2  -1   0    8.81    0.20
   2  -1   0    8.56    0.24
   2  -1   0    8.32    0.24
   2  -1   0    8.57    0.20
  -2   1   0    8.52    0.21
  -2   1   0    8.48    0.24
  -2   1   0    8.48    0.21
  -2   1   0    8.23    0.24
  -2   1   0    8.49    0.21
   1  -1   0  498.80    9.40
  -1   1   0  474.19    9.30
  -1   1   0  441.12    9.31
  -1   1   0  468.55    9.08
  -1   1   0  485.52    9.34
  -1   1   0  498.20    9.18
  -1   1   0  490.27    9.32
  -1   1   0  470.35    9.17
   0  -1   0   61.17    1.28
   0   1   0   61.79    1.28
   0   1   0   62.77    1.26
   0   1   0   63.18    1.23
  -1  -1   0   -0.03    0.04
  -1  -1   0    0.01    0.05
  -1  -1   0   -0.10    0.04
  -1  -1   0   -0.07    0.03
  -1  -1   0    0.00    0.04
   1   1   0   -0.06    0.04
   1   1   0   -0.07    0.04
   1   1   0   -0.09    0.03
   1   1   0   -0.04    0.05
   1   1   0   -0.09    0.03
  -2  -1   0  799.64   15.89
  -2  -1   0  815.15   15.98
  -2  -1   0  848.24   16.32
  -2  -1   0  796.70   16.00
  -2  -1   0  817.74   16.38
  -2  -1   0  822.81   15.89
   2   1   0  783.32   16.11
   2   1   0  840.02   15.96
   2   1   0  846.24   15.97
   2   1   0  836.09   16.36
  -3  -1   0   89.53    1.99
  -3  -1   0   96.28    1.97
  -3  -1   0   95.97    1.91
  -3  -1   0   93.87    1.99
  -3  -1   0   89.79    2.01
  -3  -1   0   95.59    1.93
   3   1   0   97.06    1.92
   3   1   0   98.00    1.90
   3   1   0   94.72    2.02
   3   1   0   98.88    2.01
  -4  -1   0    0.76    0.13
  -4  -1   0    0.92    0.11
  -4  -1   0    1.01    0.17
  -4  -1   0    0.86    0.13
  -4  -1   0    0.96    0.14
  -4  -1   0    0.59    0.12
   4   1   0    0.95    0.11
   4   1   0    1.09    0.16
   4   1   0    0.81    0.11
   4   1   0    0.87    0.12
   4   1   0    1.45    0.19
  -5  -1   0   34.93    0.97
  -5  -1   0   36.06    0.96
  -5  -1   0   35.17    0.89
  -5  -1   0   34.28    0.98
  -5  -1   0   36.06    0.86
  -5  -1   0   35.81    0.97
   5   1   0   36.67    0.84
   5   1   0   35.43    0.85
   5   1   0   35.80    0.97
   5   1   0   35.65    0.99
   5   1   0   36.31    0.81
  -6  -1   0    2.46    0.30
  -6  -1   0    1.92    0.25
  -6  -1   0    2.34    0.25
  -6  -1   0    1.91    0.26
  -6  -1   0    2.69    0.30
  -6  -1   0    2.22    0.24
   6   1   0    2.63    0.23
   6   1   0    2.70    0.31
   6   1   0    2.18    0.22
   6   1   0    2.70    0.32
  -7  -1   0    3.20    0.37
  -7  -1   0    3.44    0.40
  -7  -1   0    3.63    0.38
  -7  -1   0    3.75    0.34
  -7  -1   0    4.00    0.39
   7   1   0    3.43    0.28
   7   1   0    3.25    0.41
   7   1   0    3.64    0.28
   7   1   0    2.97    0.26
   7   1   0    3.54    0.41
  -8  -1   0    1.06    0.28
  -8  -1   0    1.15    0.32
  -8  -1   0    1.34    0.26
  -8  -1   0    1.30    0.31
   8   1   0    0.76    0.31
  -9  -1   0    1.88    0.42
  -9  -1   0    2.72    0.36
  -9  -1   0    3.44    0.46
  -9  -1   0    2.76    0.45
  -9  -1   0    3.06    0.45
  -9  -1   0    2.39    0.41
   9   1   0    2.29    0.45
 -10  -1   0    0.11    0.50
 -10  -1   0    0.74    0.49
 -10  -1   0    0.18    0.50
 -10  -1   0    0.24    0.38
 -10  -1   0    0.27    0.43
 -10  -1   0   -0.17    0.43
  10   1   0    0.12    0.21
  10   1   0   -0.27    0.22
  10   1   0   -0.33    0.46
  10   1   0   -0.10    0.44
  11  -2   0    0.67    0.42
  11  -2   0    0.35    0.44
 -11   2   0   -0.42    0.51
 -11   2   0   -0.68    0.43
 -11   2   0   -0.15    0.41
 -11   2   0    0.37    0.42
 -11   2   0    0.43    0.40
  10  -2   0    0.23    0.30
  10  -2   0   -0.33    0.30
 -10   2   0   -0.15    0.45
 -10   2   0   -0.01    0.41
 -10   2   0   -0.41    0.31
 -10   2   0   -0.18    0.30
 -10   2   0    0.16    0.28
 -10   2   0   -0.13    0.32
   9  -2   0    0.06    0.22
  -9   2   0    0.29    0.35
  -9   2   0   -0.11    0.23
  -9   2   0    0.18    0.24
  -9   2   0    0.13    0.29
  -9   2   0    0.19    0.25
   8  -2   0    0.92    0.27
  -8   2   0    1.18    0.26
  -8   2   0    0.90    0.28
  -8   2   0    1.08    0.24
  -8   2   0    0.91    0.19
  -8   2   0    0.85    0.22
   7  -2   0    1.57    0.23
   7  -2   0    1.98    0.17
   7  -2   0    1.85    0.13
   7  -2   0    1.96    0.29
   7  -2   0    2.02    0.13
   7  -2   0    1.66    0.23
  -7   2   0    2.04    0.20
  -7   2   0    2.09    0.27
  -7   2   0    2.17    0.23
  -7   2   0    1.70    0.23
  -7   2   0    1.81    0.28
   6  -2   0    0.35    0.07
   6  -2   0    0.33    0.12
   6  -2   0    0.34    0.15
   6  -2   0    0.39    0.07
   6  -2   0    0.53    0.10
   6  -2   0    0.44    0.12
  -6   2   0    0.50    0.13
  -6   2   0    0.16    0.15
  -6   2   0    0.37    0.10
  -6   2   0    0.43    0.13
  -6   2   0    0.42    0.13
   5  -2   0    1.36    0.10
   5  -2   0    1.59    0.13
   5  -2   0    1.26    0.16
   5  -2   0    1.57    0.18
   5  -2   0    1.49    0.10
   5  -2   0    1.46    0.18
  -5   2   0    1.28    0.17
  -5   2   0    1.40    0.18
  -5   2   0    1.39    0.13
  -5   2   0    1.26    0.18
  -5   2   0    1.47    0.14
   4  -2   0   19.33    0.43
   4  -2   0   18.83    0.57
   4  -2   0   20.19    0.53
   4  -2   0   20.09    0.45
   4  -2   0   19.19    0.52
   4  -2   0   19.00    0.42
  -4   2   0   19.73    0.54
  -4   2   0   19.65    0.46
  -4   2   0   19.67    0.54
  -4   2   0   19.13    0.47
  -4   2   0   19.35    0.57
   3  -2   0    1.93    0.14
   3  -2   0    1.91    0.08
   3  -2   0    2.00    0.13
   3  -2   0    2.00    0.13
   3  -2   0    1.94    0.11
   3  -2   0    1.79    0.08
  -3   2   0    1.99    0.13
  -3   2   0    1.91    0.10
  -3   2   0    2.07    0.11
  -3   2   0    2.11    0.13
  -3   2   0    1.91    0.15
   2  -2   0   96.46    1.84
   2  -2   0   92.66    1.91
   2  -2   0   95.12    1.84
   2  -2   0   95.06    1.91
   2  -2   0   94.17    1.89
  -2   2   0   94.65    1.90
  -2   2   0   94.82    1.85
  -2   2   0   94.69    1.92
  -2   2   0   96.82    1.91
  -2   2   0   96.44    1.91
  -2   2   0   96.52    1.85
   1  -2   0   14.26    0.35
   1  -2   0   13.73    0.37
   1  -2   0   14.11    0.32
   1  -2   0   14.12    0.32
   1  -2   0   14.28    0.36
  -1   2   0   13.61    0.37
  -1   2   0   14.36    0.33
  -1   2   0   13.32    0.33
  -1   2   0   14.09    0.35
  -1   2   0   13.33    0.36
  -1   2   0   13.94    0.33
   0  -2   0   90.92    1.82
   0  -2   0   88.59    1.76
   0  -2   0   90.52    1.77
   0  -2   0   89.73    1.77
   0   2   0   89.42    1.83
   0   2   0   90.22    1.77
   0   2   0   89.03    1.77
   0   2   0   90.84    1.77
  -1  -2   0  280.79    5.65
  -1  -2   0  300.00    5.87
  -1  -2   0  296.12    5.74
  -1  -2   0  295.36    5.75
  -1  -2   0  280.54    5.64
   1   2   0  294.69    5.75
   1   2   0  291.32    5.65
   1   2   0  297.06    5.76
   1   2   0  286.22    5.70
   1   2   0  284.41    5.65
  -2  -2   0  120.05    2.58
  -2  -2   0  123.20    2.51
  -2  -2   0  121.97    2.49
  -2  -2   0  126.74    2.47
  -2  -2   0  133.22    2.57
   2   2   0  126.84    2.49
   2   2   0  122.27    2.56
   2   2   0  126.69    2.59
   2   2   0  121.88    2.47
   2   2   0  124.35    2.51
  -3  -2   0   15.24    0.45
  -3  -2   0   14.83    0.48
  -3  -2   0   15.00    0.45
  -3  -2   0   14.70    0.42
  -3  -2   0   15.35    0.53
  -3  -2   0   15.27    0.50
   3   2   0   15.36    0.53
   3   2   0   15.55    0.51
   3   2   0   15.27    0.44
   3   2   0   15.22    0.43
  -4  -2   0   63.38    1.48
  -4  -2   0   61.82    1.41
  -4  -2   0   61.62    1.50
  -4  -2   0   60.97    1.38
  -4  -2   0   62.69    1.45
  -4  -2   0   61.16    1.35
   4   2   0   63.14    1.34
   4   2   0   60.59    1.36
   4   2   0   62.21    1.47
   4   2   0   60.91    1.49
  -5  -2   0    0.05    0.14
  -5  -2   0   -0.06    0.15
  -5  -2   0   -0.01    0.12
  -5  -2   0   -0.15    0.09
  -5  -2   0   -0.08    0.13
  -5  -2   0    0.03    0.14
   5   2   0    0.17    0.11
   5   2   0   -0.05    0.12
   5   2   0    0.01    0.14
   5   2   0    0.06    0.14
   5   2   0    0.15    0.11
  -6  -2   0   13.88    0.66
  -6  -2   0   13.67    0.59
  -6  -2   0   15.25    0.65
  -6  -2   0   14.92    0.58
  -6  -2   0   14.60    0.63
  -6  -2   0   14.83    0.53
   6   2   0   14.40    0.50
   6   2   0   14.98    0.66
   6   2   0   14.04    0.50
   6   2   0   14.63    0.47
   6   2   0   13.90    0.64
  -7  -2   0    1.77    0.29
  -7  -2   0    1.75    0.24
  -7  -2   0    1.17    0.30
  -7  -2   0    2.06    0.34
  -7  -2   0    1.34    0.28
  -7  -2   0    1.96    0.31
   7   2   0    1.27    0.31
   7   2   0    1.09    0.21
   7   2   0    1.30    0.20
   7   2   0    1.48    0.22
  -8  -2   0    1.37    0.30
  -8  -2   0    1.82    0.38
  -8  -2   0    1.24    0.33
  -8  -2   0    1.49    0.36
  -8  -2   0    1.67    0.37
   8   2   0    1.20    0.39
   8   2   0    0.52    0.22
   8   2   0    0.39    0.30
   8   2   0    0.81    0.23
  -9  -2   0   -0.48    0.34
  -9  -2   0    0.16    0.40
  -9  -2   0    0.48    0.42
  -9  -2   0    0.21    0.44
  -9  -2   0   -0.08    0.40
  -9  -2   0   -0.07    0.38
   9   2   0    0.06    0.24
   9   2   0    0.29    0.25
   9   2   0   -0.09    0.39
   9   2   0   -0.09    0.42
   9   2   0    0.16    0.24
 -10  -2   0    1.49    0.62
 -10  -2   0    1.31    0.56
 -10  -2   0    1.03    0.64
 -10  -2   0    2.19    0.52
 -10  -2   0    2.53    0.61
 -10  -2   0    2.37    0.61
  10   2   0   -0.05    0.29
  10   2   0   -0.20    0.55
  11  -3   0    0.00    0.40
  11  -3   0    0.87    0.42
 -11   3   0   -0.14    0.37
 -11   3   0   -0.28    0.53
 -11   3   0    0.20    0.39
 -11   3   0    0.36    0.40
 -11   3   0    0.89    0.44
  10  -3   0    0.07    0.29
  10  -3   0    0.02    0.28
 -10   3   0    0.37    0.32
 -10   3   0    0.31    0.40
 -10   3   0    0.08    0.27
 -10   3   0    0.16    0.29
 -10   3   0    0.20    0.29
   9  -3   0    6.35    0.57
  -9   3   0    6.55    0.51
  -9   3   0    7.54    0.46
  -9   3   0    6.63    0.50
  -9   3   0    6.86    0.51
  -9   3   0    7.33    0.61
   8  -3   0    0.73    0.20
   8  -3   0    0.04    0.24
  -8   3   0    0.78    0.22
  -8   3   0    0.68    0.19
  -8   3   0    0.99    0.19
  -8   3   0    0.85    0.21
   7  -3   0    3.28    0.29
   7  -3   0    2.98    0.36
   7  -3   0    3.31    0.28
  -7   3   0    3.59    0.29
  -7   3   0    3.69    0.30
  -7   3   0    3.63    0.31
  -7   3   0    3.58    0.26
  -7   3   0    3.39    0.36
   6  -3   0    1.78    0.21
   6  -3   0    2.00    0.24
   6  -3   0    2.27    0.10
   6  -3   0    2.52    0.23
   6  -3   0    2.19    0.10
  -6   3   0    2.25    0.19
  -6   3   0    2.37    0.26
  -6   3   0    2.18    0.23
  -6   3   0    2.29    0.21
  -6   3   0    2.19    0.23
   5  -3   0    0.30    0.10
   5  -3   0    0.31    0.10
   5  -3   0    0.12    0.11
   5  -3   0    0.25    0.05
   5  -3   0    0.29    0.05
  -5   3   0    0.33    0.11
  -5   3   0    0.37    0.08
  -5   3   0    0.42    0.09
  -5   3   0    0.37    0.14
  -5   3   0    0.40    0.11
   4  -3   0   33.19    0.85
   4  -3   0   33.63    0.69
   4  -3   0   33.62    0.69
   4  -3   0   34.41    0.81
   4  -3   0   32.54    0.79
  -4   3   0   33.26    0.82
  -4   3   0   32.99    0.81
  -4   3   0   33.61    0.74
  -4   3   0   34.10    0.74
  -4   3   0   32.75    0.85
   3  -3   0    2.93    0.17
   3  -3   0    3.39    0.18
   3  -3   0    3.64    0.13
  -3   3   0    3.07    0.18
  -3   3   0    3.07    0.17
  -3   3   0    3.54    0.14
  -3   3   0    2.75    0.14
   2  -3   0    4.37    0.15
   2  -3   0    4.44    0.19
   2  -3   0    4.48    0.19
   2  -3   0    4.23    0.15
   2  -3   0    4.27    0.20
   2  -3   0    4.17    0.20
  -2   3   0    4.58    0.21
  -2   3   0    4.21    0.19
  -2   3   0    4.19    0.16
  -2   3   0    4.17    0.19
  -2   3   0    4.25    0.16
   1  -3   0   45.59    1.02
   1  -3   0   46.26    0.96
   1  -3   0   43.98    1.03
   1  -3   0   47.22    0.99
   1  -3   0   44.68    0.95
   1  -3   0   45.37    0.96
  -1   3   0   45.22    1.02
  -1   3   0   47.00    0.96
  -1   3   0   47.52    0.97
  -1   3   0   45.25    0.96
  -1   3   0   44.98    1.04
  -1   3   0   46.65    0.99
   0  -3   0    7.47    0.30
   0  -3   0    7.17    0.24
   0  -3   0    7.12    0.28
   0  -3   0    7.17    0.23
   0  -3   0    7.33    0.23
   0   3   0    6.93    0.24
   0   3   0    7.55    0.28
   0   3   0    7.38    0.24
   0   3   0    7.13    0.23
   0   3   0    6.99    0.29
  -1  -3   0   24.54    0.60
  -1  -3   0   24.32    0.59
  -1  -3   0   24.88    0.67
  -1  -3   0   24.18    0.61
  -1  -3   0   24.04    0.68
   1   3   0   24.03    0.68
   1   3   0   25.47    0.68
   1   3   0   25.19    0.59
   1   3   0   24.06    0.60
   1   3   0   24.05    0.60
  -2  -3   0    0.15    0.10
  -2  -3   0    0.06    0.08
  -2  -3   0    0.16    0.08
  -2  -3   0    0.09    0.07
  -2  -3   0    0.08    0.07
   2   3   0    0.13    0.09
   2   3   0    0.12    0.10
   2   3   0    0.10    0.07
   2   3   0    0.16    0.08
   2   3   0    0.17    0.08
  -3  -3   0    1.67    0.19
  -3  -3   0    1.78    0.17
  -3  -3   0    1.49    0.16
  -3  -3   0    1.34    0.20
   3   3   0    1.82    0.23
   3   3   0    1.77    0.18
   3   3   0    1.68    0.17
   3   3   0    1.83    0.23
  -4  -3   0    0.80    0.17
  -4  -3   0    0.82    0.17
  -4  -3   0    0.78    0.17
  -4  -3   0    0.80    0.14
  -4  -3   0    0.97    0.22
  -4  -3   0    0.97    0.18
   4   3   0    1.15    0.16
   4   3   0    1.12    0.16
   4   3   0    0.81    0.19
   4   3   0    0.95    0.19
  -5  -3   0   51.57    1.33
  -5  -3   0   52.17    1.28
  -5  -3   0   52.64    1.24
  -5  -3   0   50.84    1.38
  -5  -3   0   51.53    1.29
  -5  -3   0   50.90    1.43
   5   3   0   52.12    1.21
   5   3   0   52.22    1.42
   5   3   0   50.80    1.39
   5   3   0   51.75    1.23
  -6  -3   0   11.94    0.59
  -6  -3   0   11.82    0.63
  -6  -3   0   11.24    0.56
  -6  -3   0   11.73    0.56
   6   3   0   11.55    0.65
   6   3   0   12.08    0.63
   6   3   0   11.87    0.49
   6   3   0   11.40    0.45
   6   3   0   12.20    0.50
  -7  -3   0   10.15    0.66
  -7  -3   0   10.46    0.69
  -7  -3   0    9.29    0.63
  -7  -3   0   10.14    0.54
  -7  -3   0    9.85    0.61
  -7  -3   0    9.89    0.61
   7   3   0   10.06    0.50
   7   3   0   10.71    0.51
   7   3   0   10.41    0.68
   7   3   0    9.94    0.71
  -8  -3   0    0.40    0.37
  -8  -3   0   -0.16    0.31
  -8  -3   0    0.00    0.38
  -8  -3   0    0.39    0.38
  -8  -3   0    0.53    0.37
  -8  -3   0    0.48    0.31
   8   3   0    0.43    0.27
   8   3   0   -0.45    0.35
   8   3   0    1.03    0.40
   8   3   0   -0.05    0.22
   8   3   0    0.57    0.26
  -9  -3   0    3.32    0.57
  -9  -3   0    3.81    0.61
  -9  -3   0    4.14    0.68
  -9  -3   0    3.66    0.67
  -9  -3   0    3.95    0.65
  -9  -3   0    3.68    0.51
   9   3   0    3.38    0.61
  11  -4   0    0.97    0.40
 -11   4   0    0.42    0.43
 -11   4   0    1.03    0.40
 -11   4   0    1.64    0.42
 -11   4   0    1.09    0.40
  10  -4   0    0.28    0.27
  10  -4   0    0.69    0.43
 -10   4   0    0.03    0.26
 -10   4   0    0.55    0.29
 -10   4   0    0.43    0.30
 -10   4   0    0.56    0.40
   9  -4   0    3.35    0.45
   9  -4   0    4.01    0.41
  -9   4   0    3.42    0.43
  -9   4   0    4.14    0.44
  -9   4   0    3.68    0.39
  -9   4   0    3.31    0.42
   8  -4   0   -0.02    0.16
   8  -4   0    0.10    0.16
   8  -4   0   -0.34    0.21
  -8   4   0    0.20    0.16
  -8   4   0   -0.21    0.15
  -8   4   0   -0.11    0.14
  -8   4   0    0.00    0.17
   7  -4   0    0.09    0.20
   7  -4   0    0.38    0.15
   7  -4   0    0.28    0.14
  -7   4   0    0.18    0.18
  -7   4   0    0.23    0.14
  -7   4   0    0.38    0.13
  -7   4   0    0.46    0.15
  -7   4   0    0.32    0.14
   6  -4   0   15.25    0.51
   6  -4   0   14.51    0.58
   6  -4   0   14.57    0.50
  -6   4   0   15.22    0.53
  -6   4   0   14.81    0.45
  -6   4   0   15.14    0.53
  -6   4   0   15.01    0.46
  -6   4   0   15.18    0.58
   5  -4   0    0.79    0.16
   5  -4   0    0.79    0.07
   5  -4   0    0.89    0.13
   5  -4   0    0.83    0.07
   5  -4   0    0.68    0.13
  -5   4   0    0.74    0.16
  -5   4   0    0.72    0.11
  -5   4   0    1.05    0.17
  -5   4   0    0.79    0.14
  -5   4   0    0.83    0.14
  -5   4   0    0.68    0.11
   4  -4   0   49.84    1.01
   4  -4   0   49.90    1.18
   4  -4   0   50.95    1.01
   4  -4   0   46.94    1.12
   4  -4   0   50.08    1.15
  -4   4   0   49.26    1.06
  -4   4   0   50.45    1.16
  -4   4   0   49.19    1.16
  -4   4   0   49.54    1.07
  -4   4   0   49.48    1.14
   3  -4   0    1.74    0.16
   3  -4   0    1.65    0.16
   3  -4   0    1.89    0.17
   3  -4   0    1.68    0.11
   3  -4   0    1.65    0.15
   3  -4   0    1.64    0.12
  -3   4   0    1.68    0.17
  -3   4   0    1.76    0.14
  -3   4   0    1.67    0.17
  -3   4   0    1.52    0.15
  -3   4   0    1.52    0.13
   2  -4   0   83.34    1.73
   2  -4   0   85.42    1.83
   2  -4   0   87.46    1.86
   2  -4   0   86.82    1.81
  -2   4   0   89.14    1.78
  -2   4   0   88.81    1.77
  -2   4   0   85.38    1.81
  -2   4   0   85.54    1.76
  -2   4   0   87.74    1.87
  -2   4   0   86.40    1.83
   1  -4   0    7.02    0.27
   1  -4   0    7.16    0.30
   1  -4   0    7.26    0.24
   1  -4   0    6.91    0.25
   1  -4   0    6.53    0.31
   1  -4   0    7.15    0.25
  -1   4   0    6.91    0.32
  -1   4   0    6.67    0.25
  -1   4   0    7.00    0.24
  -1   4   0    6.99    0.25
  -1   4   0    7.08    0.27
   0  -4   0   16.10    0.52
   0  -4   0   16.71    0.47
   0  -4   0   15.93    0.44
   0  -4   0   15.99    0.44
   0  -4   0   16.25    0.45
   0   4   0   16.94    0.45
   0   4   0   16.04    0.45
   0   4   0   15.52    0.45
   0   4   0   16.64    0.54
   0   4   0   15.62    0.51
  -1  -4   0   13.77    0.50
  -1  -4   0   14.38    0.42
  -1  -4   0   14.30    0.43
  -1  -4   0   14.26    0.53
  -1  -4   0   14.28    0.44
   1   4   0   14.58    0.44
   1   4   0   13.56    0.52
   1   4   0   14.09    0.44
   1   4   0   13.77    0.43
   1   4   0   14.52    0.51
  -2  -4   0    0.19    0.11
  -2  -4   0    0.14    0.10
  -2  -4   0    0.34    0.14
  -2  -4   0    0.07    0.08
  -2  -4   0    0.14    0.10
   2   4   0    0.25    0.10
   2   4   0    0.45    0.11
   2   4   0    0.20    0.12
   2   4   0    0.18    0.11
   2   4   0    0.08    0.09
  -3  -4   0    6.95    0.35
  -3  -4   0    7.13    0.37
  -3  -4   0    6.28    0.42
  -3  -4   0    7.02    0.32
  -3  -4   0    7.02    0.42
   3   4   0    7.16    0.34
   3   4   0    6.83    0.42
   3   4   0    7.23    0.34
   3   4   0    6.97    0.41
  -4  -4   0    0.20    0.18
  -4  -4   0    0.10    0.15
  -4  -4   0   -0.04    0.11
  -4  -4   0    0.00    0.14
  -4  -4   0    0.09    0.13
  -4  -4   0   -0.11    0.14
   4   4   0    0.01    0.15
   4   4   0   -0.16    0.14
   4   4   0    0.06    0.18
   4   4   0    0.04    0.13
  -5  -4   0   25.55    0.96
  -5  -4   0   25.30    0.90
  -5  -4   0   25.17    0.80
  -5  -4   0   25.85    0.87
  -5  -4   0   25.90    0.84
  -5  -4   0   25.38    0.80
   5   4   0   25.88    0.94
   5   4   0   25.70    0.79
   5   4   0   25.81    0.77
  -6  -4   0    2.12    0.39
  -6  -4   0    2.16    0.28
  -6  -4   0    1.70    0.31
  -6  -4   0    1.99    0.39
  -6  -4   0    2.27    0.32
  -6  -4   0    1.70    0.33
   6   4   0    2.00    0.38
   6   4   0    2.12    0.28
   6   4   0    2.35    0.29
  -7  -4   0    0.03    0.31
  -7  -4   0   -0.11    0.28
  -7  -4   0   -0.40    0.31
  -7  -4   0   -0.12    0.27
  -7  -4   0   -0.11    0.33
  -7  -4   0    0.12    0.34
   7   4   0   -0.38    0.33
   7   4   0    0.58    0.43
   7   4   0    0.15    0.22
   7   4   0   -0.06    0.24
   7   4   0   -0.27    0.33
  -8  -4   0    0.28    0.37
  -8  -4   0    0.44    0.38
  -8  -4   0    0.70    0.44
  -8  -4   0    0.07    0.53
  -8  -4   0    1.05    0.46
  -8  -4   0    0.99    0.50
   8   4   0    0.05    0.47
   8   4   0    0.51    0.32
   8   4   0   -0.25    0.26
   8   4   0    0.71    0.32
   8   4   0    0.18    0.41
  -9  -4   0    1.38    0.61
  -9  -4   0   -0.44    0.59
  -9  -4   0    0.81    0.55
  -9  -4   0    1.15    0.58
   9   4   0   -0.10    0.60
   9   4   0   -0.01    0.33
   9   4   0    0.48    0.39
  11  -5   0    0.52    0.48
  11  -5   0   -0.56    0.34
 -11   5   0    0.22    0.40
 -11   5   0    0.64    0.38
 -11   5   0   -0.06    0.37
 -11   5   0    0.12    0.37
  10  -5   0   -0.27    0.35
  10  -5   0    0.34    0.27
  10  -5   0   -0.10    0.27
 -10   5   0    0.16    0.28
 -10   5   0    0.16    0.27
 -10   5   0    0.38    0.39
 -10   5   0    0.06    0.27
   9  -5   0    0.06    0.19
   9  -5   0   -0.14    0.20
   9  -5   0    0.46    0.32
  -9   5   0    0.34    0.21
  -9   5   0    0.11    0.21
  -9   5   0   -0.12    0.21
  -9   5   0   -0.07    0.32
  -9   5   0    0.19    0.22
   8  -5   0    6.80    0.54
   8  -5   0    6.96    0.42
  -8   5   0    5.82    0.39
  -8   5   0    6.39    0.38
  -8   5   0    6.98    0.44
  -8   5   0    6.46    0.44
   7  -5   0    0.89    0.19
   7  -5   0    1.07    0.19
   7  -5   0    1.00    0.23
  -7   5   0    0.86    0.16
  -7   5   0    1.08    0.18
  -7   5   0    1.33    0.21
  -7   5   0    1.08    0.21
  -7   5   0    0.93    0.34
   6  -5   0    5.17    0.30
   6  -5   0    4.77    0.34
   6  -5   0    4.94    0.31
  -6   5   0    4.77    0.34
  -6   5   0    4.83    0.26
  -6   5   0    5.05    0.32
  -6   5   0    4.88    0.33
  -6   5   0    5.01    0.28
   5  -5   0    0.85    0.14
   5  -5   0    0.76    0.15
   5  -5   0    1.05    0.10
   5  -5   0    1.08    0.20
   5  -5   0    0.84    0.08
  -5   5   0    1.00    0.17
  -5   5   0    0.90    0.13
  -5   5   0    1.03    0.18
  -5   5   0    0.84    0.17
  -5   5   0    0.88    0.12
   4  -5   0    0.08    0.06
   4  -5   0    0.03    0.08
   4  -5   0    0.12    0.10
   4  -5   0   -0.03    0.05
   4  -5   0    0.03    0.10
  -4   5   0    0.19    0.12
  -4   5   0    0.07    0.09
  -4   5   0    0.15    0.09
  -4   5   0   -0.01    0.10
  -4   5   0    0.01    0.07
   3  -5   0   53.33    1.27
   3  -5   0   53.27    1.12
   3  -5   0   53.17    1.13
   3  -5   0   52.87    1.23
   3  -5   0   54.23    1.22
   3  -5   0   52.52    1.24
  -3   5   0   54.71    1.17
  -3   5   0   50.60    1.15
  -3   5   0   52.74    1.24
  -3   5   0   52.87    1.27
  -3   5   0   53.61    1.18
  -3   5   0   51.37    1.22
   2  -5   0   27.22    0.64
   2  -5   0   26.53    0.72
   2  -5   0   26.38    0.74
   2  -5   0   27.69    0.65
   2  -5   0   26.83    0.77
  -2   5   0   26.68    0.71
  -2   5   0   26.68    0.74
  -2   5   0   27.84    0.68
  -2   5   0   27.36    0.67
  -2   5   0   27.45    0.67
  -2   5   0   26.58    0.78
   1  -5   0    5.26    0.24
   1  -5   0    5.26    0.25
   1  -5   0    5.06    0.26
   1  -5   0    5.15    0.31
   1  -5   0    4.99    0.23
   1  -5   0    5.12    0.29
  -1   5   0    4.89    0.24
  -1   5   0    5.34    0.31
  -1   5   0    5.31    0.30
  -1   5   0    4.89    0.25
  -1   5   0    4.95    0.23
   0  -5   0    0.57    0.10
   0  -5   0    0.58    0.13
   0  -5   0    0.50    0.10
   0  -5   0    0.60    0.15
   0  -5   0    0.45    0.13
   0  -5   0    0.35    0.11
   0   5   0    0.68    0.12
   0   5   0    0.39    0.11
   0   5   0    0.56    0.14
   0   5   0    0.49    0.14
   0   5   0    0.32    0.10
  -1  -5   0    0.13    0.11
  -1  -5   0    0.09    0.11
  -1  -5   0    0.02    0.08
  -1  -5   0    0.05    0.09
  -1  -5   0    0.11    0.11
   1   5   0   -0.06    0.13
   1   5   0    0.03    0.11
   1   5   0    0.05    0.09
   1   5   0    0.12    0.10
   1   5   0    0.07    0.10
  -2  -5   0    9.71    0.51
  -2  -5   0    9.82    0.48
  -2  -5   0   10.10    0.42
  -2  -5   0    9.27    0.40
  -2  -5   0   10.19    0.40
   2   5   0    9.58    0.49
   2   5   0    9.20    0.41
   2   5   0    9.55    0.40
   2   5   0    9.94    0.51
   2   5   0   10.11    0.42
  -3  -5   0    0.04    0.12
  -3  -5   0    0.01    0.18
  -3  -5   0    0.11    0.15
  -3  -5   0    0.03    0.15
  -3  -5   0    0.07    0.13
   3   5   0   -0.03    0.15
   3   5   0   -0.09    0.14
   3   5   0   -0.14    0.19
   3   5   0    0.04    0.14
  -4  -5   0    4.31    0.34
  -4  -5   0    4.21    0.38
  -4  -5   0    4.22    0.46
  -4  -5   0    4.71    0.39
  -4  -5   0    4.47    0.34
  -4  -5   0    4.60    0.43
   4   5   0    4.92    0.36
   4   5   0    4.57    0.53
   4   5   0    4.65    0.45
   4   5   0    4.53    0.36
  -5  -5   0    0.17    0.19
  -5  -5   0    0.95    0.29
  -5  -5   0    0.14    0.26
  -5  -5   0    0.23    0.24
  -5  -5   0    0.18    0.19
  -5  -5   0    0.11    0.24
   5   5   0    0.20    0.23
   5   5   0   -0.23    0.23
   5   5   0   -0.06    0.19
  -6  -5   0   -0.05    0.30
  -6  -5   0    0.50    0.35
  -6  -5   0    0.06    0.30
  -6  -5   0   -0.12    0.26
  -6  -5   0    0.43    0.25
   6   5   0    0.04    0.31
   6   5   0   -0.09    0.24
   6   5   0    0.65    0.27
  -7  -5   0    0.72    0.43
  -7  -5   0    0.18    0.38
  -7  -5   0    0.15    0.30
  -7  -5   0   -0.04    0.37
  -7  -5   0    0.01    0.37
   7   5   0    0.11    0.30
   7   5   0   -0.15    0.25
   7   5   0    0.05    0.39
   7   5   0   -0.61    0.42
  -8  -5   0    0.47    0.42
  -8  -5   0    0.38    0.57
  -8  -5   0   -0.23    0.49
  -8  -5   0   -0.61    0.51
  -8  -5   0   -0.02    0.45
  -8  -5   0    0.64    0.53
   8   5   0   -0.91    0.51
   8   5   0   -0.34    0.37
   8   5   0   -0.20    0.38
   8   5   0   -0.01    0.27
  11  -6   0    0.64    0.38
  11  -6   0   -0.07    0.52
  11  -6   0   -0.07    0.34
 -11   6   0    0.81    0.41
 -11   6   0    0.97    0.43
 -11   6   0   -0.02    0.39
 -11   6   0   -0.07    0.37
  10  -6   0    0.91    0.42
  10  -6   0    0.35    0.29
  10  -6   0    0.48    0.28
 -10   6   0    1.23    0.36
 -10   6   0    0.42    0.28
 -10   6   0    0.64    0.31
 -10   6   0    0.12    0.44
   9  -6   0    0.08    0.21
   9  -6   0    0.49    0.31
  -9   6   0    0.16    0.23
  -9   6   0    0.22    0.24
  -9   6   0    0.14    0.22
  -9   6   0    0.33    0.30
  -9   6   0   -0.05    0.23
   8  -6   0   11.57    0.66
  -8   6   0   10.73    0.49
  -8   6   0   10.28    0.54
  -8   6   0   11.16    0.56
  -8   6   0   10.21    0.47
   7  -6   0    1.01    0.20
   7  -6   0    1.10    0.27
  -7   6   0    0.65    0.17
  -7   6   0    0.94    0.20
  -7   6   0    1.22    0.20
  -7   6   0    1.02    0.23
  -7   6   0    1.15    0.25
   6  -6   0    2.99    0.27
   6  -6   0    2.73    0.13
   6  -6   0    2.67    0.31
   6  -6   0    2.87    0.12
   6  -6   0    3.04    0.29
  -6   6   0    2.40    0.25
  -6   6   0    2.56    0.30
  -6   6   0    2.63    0.26
  -6   6   0    2.70    0.30
  -6   6   0    2.65    0.29
   5  -6   0    1.38    0.20
   5  -6   0    1.20    0.12
   5  -6   0    1.07    0.17
   5  -6   0    1.24    0.21
   5  -6   0    1.26    0.14
  -5   6   0    1.17    0.16
  -5   6   0    1.19    0.15
  -5   6   0    1.16    0.18
  -5   6   0    1.22    0.20
  -5   6   0    1.24    0.21
   4  -6   0    8.91    0.40
   4  -6   0    9.04    0.40
   4  -6   0    8.45    0.29
   4  -6   0    8.43    0.39
   4  -6   0    8.68    0.30
   4  -6   0    8.54    0.41
  -4   6   0    8.16    0.38
  -4   6   0    8.58    0.34
  -4   6   0    8.71    0.36
  -4   6   0    8.92    0.42
  -4   6   0    8.81    0.43
  -4   6   0    8.29    0.34
   3  -6   0    3.45    0.19
   3  -6   0    3.18    0.27
   3  -6   0    3.28    0.26
   3  -6   0    3.57    0.24
   3  -6   0    3.23    0.26
   3  -6   0    2.74    0.21
  -3   6   0    3.22    0.25
  -3   6   0    3.43    0.22
  -3   6   0    3.51    0.24
  -3   6   0    3.35    0.26
  -3   6   0    3.27    0.29
  -3   6   0    3.52    0.23
   2  -6   0    1.77    0.17
   2  -6   0    1.65    0.16
   2  -6   0    1.62    0.21
   2  -6   0    1.62    0.21
   2  -6   0    1.18    0.17
  -2   6   0    1.55    0.17
  -2   6   0    1.51    0.23
  -2   6   0    1.64    0.17
  -2   6   0    1.81    0.23
  -2   6   0    1.63    0.17
  -2   6   0    1.55    0.20
   1  -6   0   10.59    0.38
   1  -6   0   11.19    0.39
   1  -6   0   10.96    0.48
   1  -6   0   11.27    0.41
   1  -6   0   11.96    0.53
   1  -6   0   10.80    0.44
  -1   6   0   11.37    0.52
  -1   6   0   11.24    0.41
  -1   6   0   11.45    0.42
  -1   6   0   10.42    0.46
  -1   6   0   11.55    0.39
   0  -6   0    0.20    0.13
   0  -6   0    0.41    0.12
   0  -6   0    0.29    0.14
   0  -6   0    0.50    0.11
   0  -6   0    0.36    0.14
   0  -6   0    0.35    0.12
   0   6   0    0.43    0.12
   0   6   0    0.29    0.12
   0   6   0    0.28    0.13
   0   6   0    0.25    0.15
   0   6   0    0.40    0.12
  -1  -6   0    5.34    0.30
  -1  -6   0    6.06    0.34
  -1  -6   0    5.46    0.31
  -1  -6   0    5.94    0.44
  -1  -6   0    5.42    0.38
   1   6   0    5.50    0.34
   1   6   0    5.50    0.41
   1   6   0    6.65    0.42
   1   6   0    6.14    0.33
   1   6   0    5.56    0.32
  -2  -6   0    1.35    0.20
  -2  -6   0    1.14    0.24
  -2  -6   0    1.24    0.20
  -2  -6   0    1.10    0.19
  -2  -6   0    0.88    0.21
   2   6   0    1.29    0.21
   2   6   0    0.96    0.23
   2   6   0    0.93    0.19
   2   6   0    1.05    0.19
   2   6   0    1.71    0.29
  -3  -6   0    1.39    0.24
  -3  -6   0    1.76    0.26
  -3  -6   0    1.43    0.27
  -3  -6   0    1.98    0.35
   3   6   0    1.82    0.25
   3   6   0    2.10    0.31
   3   6   0    2.41    0.28
   3   6   0    1.76    0.30
   3   6   0    2.06    0.25
  -4  -6   0    3.01    0.36
  -4  -6   0    3.59    0.46
  -4  -6   0    2.99    0.33
  -4  -6   0    3.95    0.48
  -4  -6   0    3.38    0.37
   4   6   0    3.88    0.48
   4   6   0    2.94    0.40
   4   6   0    3.13    0.32
   4   6   0    3.04    0.37
  -5  -6   0   -0.11    0.26
  -5  -6   0    0.06    0.25
  -5  -6   0    0.31    0.32
  -5  -6   0    0.26    0.23
  -5  -6   0   -0.02    0.30
  -5  -6   0    0.29    0.24
   5   6   0   -0.09    0.33
   5   6   0   -0.12    0.25
   5   6   0   -0.33    0.34
  -6  -6   0    1.03    0.42
  -6  -6   0    0.82    0.32
  -6  -6   0    0.77    0.36
  -6  -6   0    1.39    0.43
  -6  -6   0    0.97    0.33
  -6  -6   0    0.92    0.44
   6   6   0    0.96    0.35
   6   6   0    1.15    0.34
   6   6   0    0.75    0.37
   6   6   0    0.54    0.43
  -7  -6   0    0.89    0.43
  -7  -6   0    1.19    0.49
  -7  -6   0    0.71    0.42
  -7  -6   0    0.52    0.50
  -7  -6   0    0.61    0.44
  -7  -6   0    0.77    0.59
   7   6   0    0.98    0.55
   7   6   0    0.96    0.43
   7   6   0    0.66    0.41
   7   6   0    1.77    0.60
   7   6   0    0.05    0.28
  11  -7   0   -0.60    0.55
  11  -7   0    0.05    0.40
 -11   7   0    0.66    0.42
 -11   7   0    0.23    0.46
 -11   7   0   -0.03    0.42
 -11   7   0   -0.24    0.35
  10  -7   0    0.42    0.32
  10  -7   0   -0.16    0.28
  10  -7   0    0.30    0.44
 -10   7   0    0.62    0.32
 -10   7   0    0.42    0.34
 -10   7   0    1.18    0.45
 -10   7   0    0.32    0.30
 -10   7   0    0.05    0.34
   9  -7   0    1.83    0.40
  -9   7   0    2.30    0.36
  -9   7   0    1.85    0.29
  -9   7   0    2.40    0.35
  -9   7   0    2.34    0.46
  -9   7   0    2.21    0.38
   8  -7   0    6.73    0.57
   8  -7   0    6.26    0.44
  -8   7   0    5.97    0.44
  -8   7   0    6.14    0.55
  -8   7   0    5.61    0.42
  -8   7   0    5.47    0.51
  -8   7   0    5.49    0.48
   7  -7   0    9.81    0.56
  -7   7   0    9.77    0.55
  -7   7   0    9.29    0.57
  -7   7   0   10.43    0.52
  -7   7   0   10.19    0.44
  -7   7   0   10.42    0.47
   6  -7   0    0.07    0.07
   6  -7   0    0.01    0.07
   6  -7   0   -0.04    0.17
   6  -7   0   -0.20    0.18
   6  -7   0    0.01    0.15
  -6   7   0    0.04    0.14
  -6   7   0    0.03    0.16
  -6   7   0    0.09    0.14
  -6   7   0   -0.08    0.18
  -6   7   0   -0.11    0.22
   5  -7   0   27.43    0.66
   5  -7   0   27.84    0.65
   5  -7   0   29.33    0.88
   5  -7   0   27.83    0.86
   5  -7   0   26.72    0.83
  -5   7   0   27.32    0.87
  -5   7   0   26.33    0.79
  -5   7   0   26.80    0.87
  -5   7   0   26.79    0.84
  -5   7   0   27.52    0.75
  -5   7   0   27.72    0.76
   4  -7   0   36.51    1.05
   4  -7   0   36.17    0.84
   4  -7   0   36.91    0.98
   4  -7   0   36.51    0.86
   4  -7   0   35.67    1.01
   4  -7   0   35.98    0.99
  -4   7   0   36.36    0.91
  -4   7   0   36.49    1.02
  -4   7   0   36.43    1.00
  -4   7   0   36.11    1.06
  -4   7   0   37.00    0.93
  -4   7   0   34.51    0.93
   3  -7   0   13.03    0.57
   3  -7   0   12.83    0.52
   3  -7   0   12.70    0.54
   3  -7   0   13.21    0.42
   3  -7   0   13.37    0.45
  -3   7   0   12.01    0.45
  -3   7   0   12.93    0.59
  -3   7   0   13.07    0.52
  -3   7   0   12.50    0.47
  -3   7   0   12.25    0.52
  -3   7   0   13.25    0.47
   2  -7   0    1.29    0.20
   2  -7   0    0.79    0.18
   2  -7   0    1.43    0.18
   2  -7   0    1.17    0.23
   2  -7   0    1.55    0.17
  -2   7   0    1.49    0.26
  -2   7   0    1.52    0.20
  -2   7   0    1.59    0.19
  -2   7   0    1.43    0.23
  -2   7   0    1.40    0.20
   1  -7   0    3.59    0.27
   1  -7   0    3.70    0.26
   1  -7   0    3.78    0.34
   1  -7   0    4.03    0.29
   1  -7   0    3.11    0.30
   1  -7   0    3.68    0.37
  -1   7   0    3.79    0.31
  -1   7   0    3.81    0.29
  -1   7   0    3.65    0.27
  -1   7   0    3.27    0.36
  -1   7   0    3.96    0.28
   0  -7   0    0.53    0.16
   0  -7   0    0.59    0.15
   0  -7   0    0.55    0.19
   0  -7   0    0.54    0.17
   0  -7   0    0.73    0.22
   0  -7   0    0.31    0.19
   0   7   0    0.64    0.19
   0   7   0    0.31    0.18
   0   7   0    0.36    0.13
   0   7   0    0.58    0.17
   0   7   0    0.51    0.23
  -1  -7   0    0.51    0.16
  -1  -7   0    0.18    0.21
  -1  -7   0    0.27    0.17
  -1  -7   0    0.28    0.20
  -1  -7   0    0.17    0.16
  -1  -7   0    0.46    0.16
   1   7   0    0.50    0.19
   1   7   0    0.43    0.17
   1   7   0    0.35    0.15
   1   7   0    0.48    0.22
   1   7   0    0.30    0.19
  -2  -7   0    1.06    0.29
  -2  -7   0    0.76    0.22
  -2  -7   0    0.88    0.22
  -2  -7   0    1.12    0.21
  -2  -7   0    1.19    0.28
   2   7   0    1.93    0.35
   2   7   0    1.01    0.22
   2   7   0    1.21    0.25
   2   7   0    1.62    0.33
   2   7   0    1.13    0.23
  -3  -7   0    0.01    0.21
  -3  -7   0    0.02    0.26
  -3  -7   0    0.01    0.23
  -3  -7   0    0.00    0.26
   3   7   0   -0.02    0.20
   3   7   0   -0.10    0.20
   3   7   0    0.22    0.27
   3   7   0    0.27    0.30
  -4  -7   0    0.22    0.22
  -4  -7   0    0.22    0.30
  -4  -7   0    0.07    0.26
  -4  -7   0    0.24    0.28
  -4  -7   0    0.18    0.30
   4   7   0    0.61    0.35
   4   7   0    0.29    0.37
   4   7   0   -0.15    0.25
  -5  -7   0    0.50    0.33
  -5  -7   0    0.90    0.38
  -5  -7   0    0.85    0.37
  -5  -7   0    0.56    0.40
  -5  -7   0    0.39    0.30
  -5  -7   0    1.18    0.42
   5   7   0    0.15    0.36
   5   7   0    0.63    0.33
   5   7   0    0.58    0.32
   5   7   0    0.62    0.42
  -6  -7   0   -0.19    0.47
  -6  -7   0    0.27    0.43
  -6  -7   0   -0.14    0.37
  -6  -7   0   -0.03    0.49
  -6  -7   0    0.68    0.51
   6   7   0    0.60    0.55
   6   7   0   -0.05    0.40
   6   7   0    1.33    0.49
   6   7   0    0.82    0.42
  -7  -7   0   -0.18    0.68
  -7  -7   0    0.18    0.59
  -7  -7   0   -0.36    0.62
  -7  -7   0    0.34    0.48
  -7  -7   0    0.18    0.58
   7   7   0    0.37    0.68
   7   7   0    0.04    0.47
   7   7   0   -0.48    0.30
   7   7   0    0.40    0.52
  11  -8   0    0.22    0.45
  11  -8   0    0.82    0.64
 -11   8   0   -0.53    0.47
 -11   8   0   -0.60    0.44
 -11   8   0    0.05    0.39
  10  -8   0    0.03    0.46
  10  -8   0    0.57    0.35
  10  -8   0   -0.15    0.31
 -10   8   0    0.05    0.54
 -10   8   0    0.70    0.35
 -10   8   0    0.41    0.34
 -10   8   0    0.73    0.36
 -10   8   0    0.01    0.36
   9  -8   0    1.92    0.43
   9  -8   0    0.88    0.29
  -9   8   0    1.08    0.59
  -9   8   0    0.46    0.42
  -9   8   0    1.49    0.33
  -9   8   0    1.38    0.35
  -9   8   0    0.97    0.28
   8  -8   0    2.26    0.41
  -8   8   0    1.72    0.29
  -8   8   0    2.74    0.43
  -8   8   0    2.09    0.36
  -8   8   0    2.19    0.33
   7  -8   0   -0.31    0.18
   7  -8   0    0.44    0.27
   7  -8   0    0.39    0.20
  -7   8   0    0.29    0.22
  -7   8   0    0.31    0.21
  -7   8   0    0.40    0.20
  -7   8   0    0.36    0.22
   6  -8   0   15.20    0.66
   6  -8   0   15.42    0.65
  -6   8   0   15.76    0.58
  -6   8   0   16.44    0.59
  -6   8   0   14.92    0.62
  -6   8   0   16.26    0.70
  -6   8   0   16.37    0.70
  -6   8   0   15.42    0.66
   5  -8   0    2.88    0.33
   5  -8   0    2.70    0.34
   5  -8   0    2.89    0.35
   5  -8   0    2.99    0.22
   5  -8   0    3.32    0.25
  -5   8   0    3.37    0.33
  -5   8   0    3.24    0.40
  -5   8   0    3.27    0.40
  -5   8   0    3.13    0.33
  -5   8   0    3.04    0.33
  -5   8   0    2.61    0.31
   4  -8   0   19.71    0.58
   4  -8   0   19.87    0.72
   4  -8   0   19.41    0.56
   4  -8   0   19.20    0.72
   4  -8   0   19.11    0.67
   4  -8   0   19.09    0.76
  -4   8   0   19.54    0.65
  -4   8   0   18.63    0.71
  -4   8   0   19.67    0.77
  -4   8   0   19.12    0.71
  -4   8   0   19.37    0.64
  -4   8   0   19.30    0.63
   3  -8   0    4.00    0.28
   3  -8   0    3.72    0.37
   3  -8   0    4.08    0.37
   3  -8   0    3.55    0.40
  -3   8   0    3.78    0.34
  -3   8   0    3.60    0.41
  -3   8   0    3.58    0.32
  -3   8   0    4.32    0.37
  -3   8   0    3.88    0.29
  -3   8   0    3.35    0.34
   2  -8   0    0.28    0.15
   2  -8   0    0.36    0.20
   2  -8   0    0.08    0.18
   2  -8   0    0.20    0.14
   2  -8   0    0.50    0.22
  -2   8   0    0.08    0.18
  -2   8   0    0.14    0.17
  -2   8   0    0.29    0.24
  -2   8   0    0.21    0.16
  -2   8   0    0.03    0.13
   1  -8   0    0.62    0.24
   1  -8   0    0.34    0.16
   1  -8   0    0.23    0.15
   1  -8   0    0.56    0.22
   1  -8   0    0.51    0.20
   1  -8   0    0.66    0.17
  -1   8   0    0.58    0.17
  -1   8   0    0.26    0.18
  -1   8   0    0.09    0.17
  -1   8   0    0.37    0.18
  -1   8   0    0.61    0.23
   0  -8   0    1.98    0.51
   0  -8   0    2.44    0.37
   0  -8   0    1.55    0.25
   0  -8   0    1.65    0.23
   0  -8   0    1.56    0.28
   0  -8   0    1.64    0.23
   0   8   0    2.10    0.34
   0   8   0    1.42    0.29
   0   8   0    1.93    0.25
   0   8   0    2.07    0.26
  -1  -8   0    0.99    0.23
  -1  -8   0    1.08    0.31
  -1  -8   0    0.92    0.22
  -1  -8   0    0.78    0.25
  -1  -8   0    1.08    0.30
   1   8   0    0.86    0.23
   1   8   0    0.73    0.30
   1   8   0    1.41    0.28
   1   8   0    1.05    0.27
  -2  -8   0    0.97    0.34
  -2  -8   0    0.29    0.23
  -2  -8   0    0.75    0.31
  -2  -8   0    0.42    0.22
   2   8   0    0.57    0.35
   2   8   0    0.73    0.25
   2   8   0    0.49    0.27
   2   8   0    0.65    0.23
  -3  -8   0   -0.12    0.28
  -3  -8   0    0.03    0.25
  -3  -8   0    0.02    0.32
  -3  -8   0    0.37    0.32
  -3  -8   0    0.18    0.36
   3   8   0    0.01    0.33
   3   8   0    0.38    0.27
   3   8   0    0.42    0.30
   3   8   0    0.42    0.30
  -4  -8   0    0.58    0.32
  -4  -8   0    0.43    0.43
  -4  -8   0    0.75    0.38
  -4  -8   0    0.01    0.33
  -4  -8   0    0.59    0.35
  -4  -8   0   -0.16    0.26
   4   8   0    0.21    0.31
   4   8   0    0.57    0.45
   4   8   0    0.75    0.44
   4   8   0   -0.23    0.31
  -5  -8   0   -0.35    0.56
  -5  -8   0    0.23    0.34
  -5  -8   0    0.26    0.43
  -5  -8   0    0.72    0.40
  -5  -8   0    0.45    0.55
  -5  -8   0    0.27    0.44
   5   8   0    0.53    0.40
   5   8   0   -0.83    0.52
   5   8   0    0.76    0.51
   5   8   0    0.12    0.39
  -6  -8   0   -0.18    0.54
  -6  -8   0    0.28    0.55
  -6  -8   0   -0.19    0.67
  -6  -8   0    0.77    0.67
  -6  -8   0   -1.06    0.42
   6   8   0   -0.77    0.56
   6   8   0    0.75    0.49
   6   8   0    0.59    0.67
  10  -9   0    0.26    0.53
  10  -9   0   -0.54    0.37
  10  -9   0    0.23    0.34
 -10   9   0   -0.23    0.39
 -10   9   0    0.77    0.40
 -10   9   0    0.51    0.42
 -10   9   0    0.70    0.38
   9  -9   0    0.11    0.29
   9  -9   0   -0.26    0.31
   9  -9   0    0.75    0.40
  -9   9   0   -0.43    0.31
  -9   9   0   -0.02    0.33
  -9   9   0    0.31    0.33
  -9   9   0    0.23    0.35
  -9   9   0   -0.56    0.44
   8  -9   0    1.49    0.34
   8  -9   0    1.25    0.35
  -8   9   0    1.69    0.44
  -8   9   0    0.97    0.29
  -8   9   0    1.04    0.38
  -8   9   0    1.11    0.30
  -8   9   0    0.71    0.32
  -8   9   0    1.40    0.36
   7  -9   0    0.01    0.30
   7  -9   0    0.21    0.27
   7  -9   0   -0.04    0.24
  -7   9   0    0.41    0.24
  -7   9   0   -0.25    0.23
  -7   9   0   -0.16    0.27
  -7   9   0   -0.01    0.31
  -7   9   0    0.12    0.25
  -7   9   0   -0.05    0.24
   6  -9   0   -0.04    0.23
  -6   9   0    0.77    0.27
  -6   9   0    0.71    0.25
  -6   9   0    0.94    0.24
  -6   9   0    0.86    0.27
  -6   9   0    1.24    0.33
   5  -9   0    0.92    0.17
   5  -9   0    0.86    0.28
   5  -9   0    0.73    0.26
   5  -9   0    0.85    0.23
   5  -9   0    1.20    0.20
  -5   9   0    1.06    0.25
  -5   9   0    0.90    0.23
  -5   9   0    0.62    0.30
  -5   9   0    1.10    0.30
  -5   9   0    0.76    0.23
   4  -9   0   22.06    0.64
   4  -9   0   21.46    0.87
   4  -9   0   21.57    0.76
   4  -9   0   21.90    0.82
   4  -9   0   21.80    0.84
   4  -9   0   21.36    0.67
  -4   9   0   21.13    0.81
  -4   9   0   21.73    0.71
  -4   9   0   21.92    0.81
  -4   9   0   22.00    0.73
  -4   9   0   18.59    0.92
  -4   9   0   21.63    0.89
   3  -9   0    5.26    0.36
   3  -9   0    5.70    0.64
   3  -9   0    5.08    0.52
   3  -9   0    5.62    0.46
  -3   9   0    4.88    0.55
  -3   9   0    5.67    0.44
  -3   9   0    5.44    0.38
  -3   9   0    5.33    0.42
  -3   9   0    5.19    0.44
   2  -9   0   31.52    0.99
   2  -9   0   31.06    1.12
   2  -9   0   31.58    0.90
   2  -9   0   31.16    0.87
  -2   9   0   30.82    0.90
  -2   9   0   31.48    0.97
  -2   9   0   29.70    1.23
  -2   9   0   31.95    1.14
  -2   9   0   29.36    1.03
   1  -9   0    0.23    0.23
   1  -9   0   -0.07    0.25
   1  -9   0    0.00    0.21
   1  -9   0    0.06    0.17
   1  -9   0    0.20    0.20
  -1   9   0    0.25    0.17
  -1   9   0    0.19    0.22
  -1   9   0    0.23    0.20
  -1   9   0    0.18    0.24
  -1   9   0    0.05    0.26
   0  -9   0    1.25    0.27
   0  -9   0    1.51    0.36
   0  -9   0    1.28    0.32
   0  -9   0    1.26    0.25
   0  -9   0    1.38    0.27
   0   9   0    1.74    0.29
   0   9   0    1.15    0.24
   0   9   0    1.49    0.30
  -1  -9   0    0.40    0.28
  -1  -9   0    0.34    0.31
  -1  -9   0    0.26    0.24
  -1  -9   0    0.10    0.25
  -1  -9   0   -0.35    0.32
  -1  -9   0    0.37    0.23
   1   9   0    0.61    0.34
   1   9   0    0.42    0.24
   1   9   0    0.37    0.27
   1   9   0    0.16    0.29
  -2  -9   0    5.35    0.52
  -2  -9   0    7.07    0.76
  -2  -9   0    6.44    0.53
  -2  -9   0    5.38    0.61
  -2  -9   0    6.74    0.77
  -2  -9   0    6.53    0.57
   2   9   0    6.52    0.79
   2   9   0    5.69    0.67
   2   9   0    6.42    0.59
   2   9   0    6.48    0.57
   2   9   0    6.63    0.59
  -3  -9   0   -0.09    0.30
  -3  -9   0    0.29    0.32
  -3  -9   0    0.38    0.47
  -3  -9   0   -0.13    0.32
   3   9   0    0.31    0.48
   3   9   0    0.55    0.37
   3   9   0    0.48    0.39
   3   9   0    0.00    0.36
  -4  -9   0    0.30    0.41
  -4  -9   0    0.18    0.40
  -4  -9   0    0.65    0.37
  -4  -9   0    0.01    0.53
  -4  -9   0    0.37    0.52
  -4  -9   0    0.08    0.51
   4   9   0    0.43    0.43
   4   9   0   -0.03    0.49
   4   9   0    0.84    0.56
   4   9   0   -0.09    0.42
  -5  -9   0   -0.07    0.67
  -5  -9   0   -0.26    0.53
  -5  -9   0    0.24    0.56
  -5  -9   0   -0.90    0.65
   5   9   0    0.46    0.47
   5   9   0   -0.89    0.59
   5   9   0    0.66    0.53
  10 -10   0    0.45    0.59
  10 -10   0    0.16    0.45
 -10  10   0    0.73    0.51
 -10  10   0    1.36    0.63
 -10  10   0    0.70    0.46
 -10  10   0    1.13    0.51
   9 -10   0    2.42    0.54
   9 -10   0    0.57    0.36
   9 -10   0    1.43    0.41
  -9  10   0    1.75    0.42
  -9  10   0    1.96    0.49
  -9  10   0    1.10    0.54
  -9  10   0    1.56    0.44
  -9  10   0    1.21    0.40
  -9  10   0    0.71    0.42
   8 -10   0    1.29    0.38
   8 -10   0    2.17    0.48
  -8  10   0    2.03    0.43
  -8  10   0    2.39    0.44
  -8  10   0    1.66    0.47
  -8  10   0    1.91    0.39
  -8  10   0    2.46    0.40
  -8  10   0    1.78    0.39
   7 -10   0    0.13    0.09
   7 -10   0   -0.25    0.28
   7 -10   0    0.15    0.31
   7 -10   0    0.06    0.09
   7 -10   0    0.01    0.32
  -7  10   0    0.33    0.41
  -7  10   0   -0.20    0.28
  -7  10   0    0.07    0.37
  -7  10   0   -0.35    0.28
  -7  10   0   -0.42    0.27
  -7  10   0    0.23    0.30
   6 -10   0    0.12    0.30
   6 -10   0    0.12    0.28
   6 -10   0    0.07    0.17
   6 -10   0   -0.03    0.15
   6 -10   0    0.00    0.28
  -6  10   0    0.38    0.27
  -6  10   0    0.26    0.36
  -6  10   0    0.12    0.26
  -6  10   0    0.43    0.34
  -6  10   0    0.10    0.24
  -6  10   0    0.52    0.27
   5 -10   0    1.40    0.35
   5 -10   0    0.64    0.18
   5 -10   0    1.34    0.32
   5 -10   0    0.44    0.20
   5 -10   0    1.31    0.34
  -5  10   0    1.50    0.30
  -5  10   0    1.20    0.34
  -5  10   0    1.07    0.32
  -5  10   0    1.02    0.29
  -5  10   0    1.58    0.37
  -5  10   0    1.38    0.29
   4 -10   0    3.03    0.34
   4 -10   0    2.99    0.47
   4 -10   0    2.98    0.31
   4 -10   0    2.80    0.40
   4 -10   0    3.39    0.45
   4 -10   0    2.73    0.28
  -4  10   0    3.15    0.51
  -4  10   0    2.51    0.35
  -4  10   0    2.45    0.32
  -4  10   0    2.30    0.33
  -4  10   0    2.57    0.38
   3 -10   0   25.36    1.23
   3 -10   0   25.75    0.92
   3 -10   0   25.21    0.84
   3 -10   0   24.40    0.77
   3 -10   0   23.43    1.03
  -3  10   0   23.13    0.79
  -3  10   0   23.75    0.95
  -3  10   0   24.07    0.86
  -3  10   0   24.91    0.89
  -3  10   0   24.45    1.05
   2 -10   0    8.07    0.69
   2 -10   0    7.89    0.49
   2 -10   0    8.15    0.61
  -2  10   0    8.07    0.56
  -2  10   0    8.05    0.58
  -2  10   0    7.34    0.72
  -2  10   0    7.21    0.50
  -2  10   0    7.87    0.60
   1 -10   0    1.11    0.30
   1 -10   0    1.98    0.32
   1 -10   0    2.32    0.40
   1 -10   0    2.05    0.45
   1 -10   0    2.26    0.32
  -1  10   0    1.91    0.37
  -1  10   0    1.75    0.32
  -1  10   0    1.59    0.29
  -1  10   0    1.90    0.36
  -1  10   0    2.82    0.50
   0 -10   0    5.49    0.52
   0 -10   0    5.14    0.66
   0 -10   0    6.60    0.57
   0 -10   0    6.06    0.50
   0 -10   0    6.65    0.78
   0 -10   0    6.31    0.63
   0  10   0    5.16    0.64
   0  10   0    3.66    0.46
   0  10   0    6.00    0.54
   0  10   0    5.32    0.50
   0  10   0    6.23    0.77
  -1 -10   0    1.27    0.48
  -1 -10   0    2.27    0.47
  -1 -10   0    2.12    0.38
  -1 -10   0    1.65    0.41
  -1 -10   0    2.52    0.49
   1  10   0    2.45    0.47
   1  10   0    1.59    0.37
   1  10   0    1.76    0.39
   1  10   0    1.84    0.53
   1  10   0    2.28    0.41
  -2 -10   0   -0.04    0.35
  -2 -10   0    0.00    0.37
  -2 -10   0   -0.17    0.43
  -2 -10   0   -0.14    0.49
  -2 -10   0   -0.02    0.44
  -2 -10   0    0.09    0.32
   2  10   0   -0.38    0.34
   2  10   0   -0.19    0.39
   2  10   0   -0.03    0.52
   2  10   0    0.58    0.37
   2  10   0   -0.38    0.41
  -3 -10   0   -0.68    0.37
  -3 -10   0   -0.44    0.40
  -3 -10   0    0.62    0.50
  -3 -10   0    1.74    0.61
  -3 -10   0   -0.37    0.43
   3  10   0    0.11    0.46
   3  10   0    0.67    0.57
   3  10   0   -0.08    0.52
   3  10   0    0.80    0.45
  -4 -10   0    0.89    0.63
  -4 -10   0    0.49    0.54
  -4 -10   0    0.06    0.45
  -4 -10   0    0.31    0.68
  -4 -10   0    0.55    0.70
   4  10   0    1.02    0.57
   4  10   0    0.80    0.64
   9 -11   0    0.76    0.57
   9 -11   0    0.33    0.47
  -9  11   0    0.23    0.68
  -9  11   0    0.63    0.51
  -9  11   0   -0.35    0.48
  -9  11   0   -0.05    0.42
  -9  11   0   -0.59    0.52
   8 -11   0   -0.34    0.39
   8 -11   0    0.26    0.42
   8 -11   0    1.08    0.52
  -8  11   0    0.08    0.41
  -8  11   0    0.70    0.47
  -8  11   0    0.31    0.56
  -8  11   0    0.48    0.42
  -8  11   0    0.24    0.42
  -8  11   0    0.45    0.39
   7 -11   0   -0.03    0.12
   7 -11   0   -0.18    0.37
   7 -11   0   -0.20    0.39
   7 -11   0    0.01    0.37
   7 -11   0   -0.03    0.14
  -7  11   0    0.10    0.38
  -7  11   0   -0.06    0.36
  -7  11   0   -0.24    0.35
  -7  11   0   -0.16    0.41
  -7  11   0    0.43    0.46
  -7  11   0    0.19    0.37
   6 -11   0    0.02    0.34
   6 -11   0   -0.08    0.21
   6 -11   0    0.21    0.34
   6 -11   0   -0.21    0.18
   6 -11   0   -0.09    0.37
  -6  11   0   -0.06    0.40
  -6  11   0    0.09    0.39
  -6  11   0   -0.05    0.33
  -6  11   0    0.41    0.34
  -6  11   0   -0.02    0.31
  -6  11   0    0.38    0.34
   5 -11   0    0.34    0.38
   5 -11   0   -0.11    0.38
   5 -11   0    0.18    0.29
   5 -11   0    0.20    0.34
   5 -11   0   -0.38    0.21
   5 -11   0   -0.24    0.24
  -5  11   0    0.43    0.37
  -5  11   0    0.06    0.26
  -5  11   0    0.00    0.42
  -5  11   0    0.44    0.32
  -5  11   0   -0.19    0.32
   4 -11   0    0.01    0.34
   4 -11   0    0.19    0.28
   4 -11   0    0.21    0.28
   4 -11   0    0.39    0.25
   4 -11   0    0.03    0.37
   4 -11   0    0.21    0.37
  -4  11   0    0.31    0.31
  -4  11   0   -0.14    0.31
  -4  11   0    0.05    0.40
  -4  11   0    0.26    0.34
   3 -11   0    0.03    0.37
   3 -11   0    1.28    0.30
   3 -11   0    1.40    0.42
   3 -11   0    0.50    0.27
   3 -11   0    1.10    0.40
  -3  11   0    0.94    0.39
  -3  11   0    0.14    0.31
  -3  11   0    1.57    0.39
  -3  11   0    0.21    0.30
   2 -11   0    1.59    0.34
   2 -11   0    1.24    0.33
   2 -11   0    1.65    0.44
   2 -11   0    1.67    0.39
   2 -11   0    2.17    0.56
  -2  11   0    1.57    0.39
  -2  11   0    0.79    0.42
  -2  11   0    1.73    0.38
  -2  11   0    1.93    0.41
  -2  11   0    1.59    0.39
   1 -11   0    0.93    0.45
   1 -11   0    1.26    0.37
   1 -11   0    1.59    0.36
   1 -11   0    1.01    0.46
   1 -11   0    0.97    0.43
   1 -11   0    1.85    0.37
  -1  11   0    2.26    0.46
  -1  11   0    2.17    0.55
  -1  11   0    1.34    0.35
  -1  11   0    1.15    0.44
  -1  11   0    1.74    0.41
   0 -11   0    8.92    0.81
   0 -11   0    9.51    0.72
   0 -11   0    8.41    0.66
   0 -11   0    9.60    0.91
   0 -11   0   10.06    1.00
   0 -11   0    8.15    0.66
   0  11   0   11.33    1.03
   0  11   0   10.70    0.81
   0  11   0    8.94    0.86
   0  11   0    9.62    0.70
   0  11   0   10.35    0.78
  -1 -11   0   -0.05    0.40
  -1 -11   0    0.06    0.41
  -1 -11   0    0.95    0.52
  -1 -11   0    0.79    0.61
  -1 -11   0    0.09    0.35
  -1 -11   0    0.62    0.58
   1  11   0    0.56    0.44
   1  11   0    0.02    0.51
   1  11   0    0.43    0.60
   1  11   0    0.28    0.36
   1  11   0    0.37    0.48
  -2 -11   0    2.04    0.70
  -2 -11   0    2.74    0.51
  -2 -11   0    2.45    0.90
  -2 -11   0    3.60    0.63
  -2 -11   0    2.67    0.62
   2  11   0    3.67    0.63
   2  11   0    3.24    0.84
   2  11   0    2.98    0.55
   8 -12   0    0.76    0.60
  -8  12   0    0.09    0.52
  -8  12   0   -0.14    0.49
  -8  12   0    0.65    0.58
  -8  12   0   -0.64    0.48
   7 -12   0    0.21    0.48
   7 -12   0   -0.30    0.51
   7 -12   0   -0.29    0.49
   7 -12   0   -0.14    0.20
  -7  12   0    0.41    0.46
  -7  12   0   -0.02    0.46
  -7  12   0    0.57    0.52
  -7  12   0   -0.32    0.42
  -7  12   0    0.81    0.58
   6 -12   0    0.03    0.26
   6 -12   0    0.98    0.45
   6 -12   0   -0.70    0.46
   6 -12   0    0.23    0.28
   6 -12   0    1.79    0.52
  -6  12   0    0.98    0.45
  -6  12   0    0.74    0.46
  -6  12   0    1.75    0.40
  -6  12   0    1.39    0.59
  -6  12   0    1.21    0.53
   5 -12   0    1.10    0.52
   5 -12   0   -0.04    0.44
   5 -12   0    0.02    0.31
   5 -12   0    0.02    0.43
   5 -12   0   -0.17    0.28
   5 -12   0    0.14    0.40
  -5  12   0    0.46    0.42
  -5  12   0    0.49    0.52
  -5  12   0    0.07    0.42
  -5  12   0   -0.03    0.36
  -5  12   0    0.27    0.47
   4 -12   0    0.17    0.49
   4 -12   0   -0.33    0.46
   4 -12   0    0.29    0.36
   4 -12   0    0.55    0.46
   4 -12   0    0.09    0.33
   4 -12   0    0.97    0.45
  -4  12   0   -0.20    0.40
  -4  12   0    0.20    0.41
  -4  12   0    0.66    0.49
  -4  12   0    0.52    0.51
  -4  12   0    0.36    0.34
   3 -12   0   -0.21    0.50
   3 -12   0   -0.25    0.31
   3 -12   0    0.31    0.46
   3 -12   0    0.31    0.50
  -3  12   0    0.01    0.35
  -3  12   0   -0.06    0.40
  -3  12   0    0.58    0.36
  -3  12   0   -1.08    0.47
  -3  12   0   -0.04    0.45
   2 -12   0    3.17    0.44
   2 -12   0    2.45    0.60
   2 -12   0    2.28    0.50
   2 -12   0    3.32    0.47
   2 -12   0    2.88    0.58
  -2  12   0    2.55    0.55
  -2  12   0    2.97    0.70
  -2  12   0    2.18    0.50
  -2  12   0    2.55    0.52
  -2  12   0    3.85    0.48
   1 -12   0    2.86    0.49
   1 -12   0    2.73    0.65
   1 -12   0    3.51    0.86
   1 -12   0    2.32    0.47
   1 -12   0    2.84    0.59
  -1  12   0    3.44    0.57
  -1  12   0    3.60    0.58
  -1  12   0    2.54    0.46
  -1  12   0    2.33    0.84
  -1  12   0    2.90    0.74
   0 -12   0    1.60    0.54
   0 -12   0    2.12    0.51
   0 -12   0    3.17    0.73
   0 -12   0   -0.09    0.42
   0 -12   0    1.90    0.58
   0  12   0    3.21    0.58
   0  12   0    1.26    0.59
   0  12   0    1.82    0.83
   0  12   0    1.56    0.50
   5 -13   0    0.05    0.57
   5 -13   0    0.78    0.62
   5 -13   0    0.04    0.40
   5 -13   0    0.38    0.49
   5 -13   0    0.73    0.42
  -5  13   0    0.67    0.47
  -5  13   0    1.32    0.76
  -5  13   0    1.30    0.57
  -5  13   0    1.96    0.57
   4 -13   0   -0.71    0.59
   4 -13   0    0.09    0.46
   4 -13   0    0.13    0.46
   4 -13   0    0.09    0.43
   4 -13   0    2.22    0.68
  -4  13   0    0.40    0.56
  -4  13   0    1.91    0.77
  -4  13   0    2.00    0.51
  -4  13   0    1.41    0.54
   3 -13   0    4.27    0.71
   3 -13   0    4.23    0.56
   3 -13   0    4.00    0.61
  -3  13   0    2.41    0.61
  -3  13   0    3.71    0.65
  -3  13   0    4.52    0.90
  -3  13   0    2.97    0.55
  -1  13  -1    0.87    0.78
  -1  13  -1    0.36    0.90
  -1  13  -1    0.14    0.66
  -1  13  -1    1.64    0.55
   1 -13   1    0.55    0.55
   1 -13   1    1.37    0.67
   1 -13   1    1.30    0.53
   1 -13   1    1.34    0.76
  -2  13  -1    1.67    0.56
  -2  13  -1    0.83    0.47
  -2  13  -1    0.50    0.50
  -2  13  -1   -0.08    0.71
   2 -13   1    1.44    0.52
   2 -13   1    1.04    0.60
   2 -13   1    0.80    0.47
   2 -13   1    1.00    0.70
  -3  13  -1    8.91    0.94
  -3  13  -1    8.58    0.95
  -3  13  -1    8.63    0.92
  -3  13  -1    8.99    0.83
   3 -13   1    9.38    0.80
   3 -13   1   10.99    0.96
   3 -13   1    6.46    0.88
   3 -13   1    8.29    0.93
  -4  13  -1    0.84    0.49
  -4  13  -1   -0.06    0.43
  -4  13  -1    0.76    0.63
  -4  13  -1   -0.28    0.43
   4 -13   1    0.70    0.40
   4 -13   1    0.81    0.46
   4 -13   1    0.65    0.55
   4 -13   1    0.20    0.44
   4 -13   1    0.14    0.59
  -5  13  -1    1.97    0.54
  -5  13  -1    0.65    0.50
  -5  13  -1    2.87    0.77
  -5  13  -1    1.41    0.48
   5 -13   1    0.66    0.59
   5 -13   1    2.78    0.58
   5 -13   1    2.77    0.57
   5 -13   1    0.37    0.42
  -6  13  -1    1.77    0.72
  -6  13  -1    2.02    0.53
  -6  13  -1    0.92    0.50
  -6  13  -1    1.04    0.52
   6 -13   1    1.77    0.58
   6 -13   1    0.05    0.41
   6 -13   1   -0.53    1.08
   1  12  -1   -0.68    0.76
   1  12  -1   -0.06    0.50
   1  12  -1    0.05    0.49
   1  12  -1   -0.39    0.59
  -1 -12   1   -0.14    0.46
  -1 -12   1    0.47    0.66
  -1 -12   1    0.04    0.55
  -1 -12   1    1.01    0.50
   0  12  -1   -0.04    0.49
   0  12  -1   -0.31    0.43
   0  12  -1    1.02    0.77
   0  12  -1    0.67    0.63
   0  12  -1   -0.25    0.43
   0 -12   1   -0.43    0.45
   0 -12   1    0.61    0.56
   0 -12   1   -0.10    0.43
   0 -12   1    0.35    0.57
   0 -12   1   -0.77    0.39
   0 -12   1   -0.05    0.43
  -1  12  -1    0.57    0.38
  -1  12  -1    0.60    0.62
  -1  12  -1   -0.06    0.38
  -1  12  -1    0.23    0.49
  -1  12  -1    0.13    0.45
   1 -12   1    0.68    0.54
   1 -12   1   -0.14    0.37
   1 -12   1   -0.01    0.46
   1 -12   1   -0.24    0.37
   1 -12   1   -0.20    0.37
   1 -12   1   -0.27    0.44
  -2  12  -1    2.79    0.48
  -2  12  -1    3.00    0.54
  -2  12  -1    3.50    0.47
  -2  12  -1    2.71    0.65
  -2  12  -1    2.37    0.48
   2 -12   1    3.05    0.54
   2 -12   1    2.50    0.42
   2 -12   1    3.20    0.45
   2 -12   1    2.56    0.59
   2 -12   1    2.32    0.51
  -3  12  -1    6.14    0.70
  -3  12  -1    6.67    0.63
  -3  12  -1    7.41    0.67
  -3  12  -1    7.80    0.84
  -3  12  -1    5.56    0.54
   3 -12   1    6.63    0.63
   3 -12   1    5.46    0.55
   3 -12   1    7.68    0.87
   3 -12   1    6.54    0.62
   3 -12   1    5.82    0.67
  -4  12  -1    2.22    0.60
  -4  12  -1    2.40    0.44
  -4  12  -1    2.49    0.48
  -4  12  -1    2.11    0.47
  -4  12  -1    2.91    0.50
   4 -12   1    2.43    0.50
   4 -12   1    2.57    0.50
   4 -12   1    0.28    0.58
   4 -12   1    2.24    0.44
   4 -12   1    2.41    0.41
  -5  12  -1   -0.19    0.35
  -5  12  -1   -0.21    0.37
  -5  12  -1   -0.45    0.37
  -5  12  -1   -0.12    0.40
   5 -12   1    0.15    0.43
   5 -12   1   -0.15    0.39
   5 -12   1    0.27    0.42
   5 -12   1   -0.07    0.35
   5 -12   1    0.30    0.29
   5 -12   1    0.27    0.37
  -6  12  -1    1.84    0.44
  -6  12  -1    1.72    0.52
  -6  12  -1    1.01    0.46
  -6  12  -1    1.34    0.45
  -6  12  -1    0.81    0.40
  -6  12  -1    0.97    0.46
   6 -12   1    0.12    0.27
   6 -12   1    0.95    0.46
   6 -12   1    0.10    0.28
   6 -12   1    1.31    0.47
   6 -12   1   -0.17    0.44
  -7  12  -1    0.51    0.55
  -7  12  -1    0.38    0.44
  -7  12  -1    0.20    0.47
  -7  12  -1   -0.15    0.53
  -7  12  -1   -0.15    0.42
  -7  12  -1   -0.28    0.41
   7 -12   1   -0.08    0.47
   7 -12   1   -0.28    0.25
   7 -12   1    0.44    0.50
   7 -12   1   -0.22    0.24
   7 -12   1    0.14    0.48
  -8  12  -1    3.18    0.57
  -8  12  -1    2.50    0.69
  -8  12  -1    3.08    0.82
  -8  12  -1    2.94    0.58
  -8  12  -1    4.21    0.62
  -8  12  -1    2.20    0.56
   8 -12   1    2.66    0.61
   3  11  -1    0.75    0.55
   3  11  -1    2.27    0.64
  -3 -11   1    1.42    0.62
  -3 -11   1   -0.35    0.74
  -3 -11   1    0.79    0.53
  -3 -11   1    1.04    0.56
   2  11  -1   -0.59    0.49
   2  11  -1   -0.39    0.64
   2  11  -1   -0.70    0.51
   2  11  -1    0.26    0.45
   2  11  -1    1.18    0.43
  -2 -11   1   -0.09    0.42
  -2 -11   1    1.28    0.65
  -2 -11   1    0.54    0.60
  -2 -11   1   -0.25    0.44
  -2 -11   1   -0.24    0.44
  -2 -11   1    0.19    0.48
   1  11  -1    7.56    0.99
   1  11  -1    6.14    0.59
   1  11  -1    7.57    0.73
   1  11  -1    5.92    0.72
   1  11  -1    7.65    0.71
  -1 -11   1    6.02    0.74
  -1 -11   1    5.78    0.66
  -1 -11   1    5.78    0.60
  -1 -11   1    6.73    0.64
  -1 -11   1    6.21    0.66
  -1 -11   1    7.09    0.91
   0  11  -1    0.28    0.50
   0  11  -1   -0.13    0.35
   0  11  -1    0.63    0.34
   0  11  -1   -0.08    0.35
   0  11  -1    0.23    0.36
   0 -11   1   -0.06    0.34
   0 -11   1    0.54    0.32
   0 -11   1    0.48    0.33
   0 -11   1    0.10    0.38
   0 -11   1    1.22    0.50
   0 -11   1    0.90    0.40
  -1  11  -1   -0.27    0.39
  -1  11  -1    0.39    0.31
  -1  11  -1    0.17    0.34
  -1  11  -1   -0.20    0.29
  -1  11  -1    0.27    0.33
   1 -11   1    0.37    0.29
   1 -11   1   -0.05    0.34
   1 -11   1    0.05    0.37
   1 -11   1    0.05    0.40
   1 -11   1   -0.17    0.30
   1 -11   1    0.25    0.34
  -2  11  -1    6.69    0.61
  -2  11  -1    7.25    0.57
  -2  11  -1    7.30    0.79
  -2  11  -1    7.22    0.58
  -2  11  -1    5.80    0.64
   2 -11   1    6.43    0.55
   2 -11   1    6.46    0.61
   2 -11   1    6.84    0.99
   2 -11   1    6.50    0.68
  -3  11  -1    0.48    0.31
  -3  11  -1    0.65    0.29
  -3  11  -1    0.83    0.33
  -3  11  -1    0.90    0.33
   3 -11   1    0.26    0.36
   3 -11   1    0.75    0.34
   3 -11   1    0.53    0.26
   3 -11   1    1.10    0.35
  -4  11  -1    0.07    0.33
  -4  11  -1    0.75    0.43
  -4  11  -1    0.15    0.26
  -4  11  -1    0.14    0.28
  -4  11  -1   -0.07    0.29
   4 -11   1    1.28    0.44
   4 -11   1    0.62    0.29
   4 -11   1    0.45    0.34
   4 -11   1    0.61    0.35
   4 -11   1    0.36    0.24
   4 -11   1    0.33    0.34
  -5  11  -1   -0.09    0.28
  -5  11  -1    0.19    0.31
  -5  11  -1    0.23    0.38
  -5  11  -1   -0.53    0.25
  -5  11  -1   -0.28    0.27
  -5  11  -1   -0.10    0.35
   5 -11   1   -0.49    0.28
   5 -11   1    0.51    0.31
   5 -11   1    0.01    0.22
   5 -11   1    0.21    0.36
   5 -11   1   -0.16    0.24
  -6  11  -1    0.78    0.37
  -6  11  -1    1.05    0.40
  -6  11  -1    1.55    0.45
  -6  11  -1    1.35    0.36
  -6  11  -1    0.84    0.36
  -6  11  -1    0.94    0.35
   6 -11   1    0.16    0.23
   6 -11   1    0.38    0.35
   6 -11   1    1.71    0.41
   6 -11   1    0.86    0.37
  -7  11  -1    0.25    0.35
  -7  11  -1    0.05    0.36
  -7  11  -1    0.42    0.43
  -7  11  -1    0.63    0.34
  -7  11  -1    0.73    0.35
  -7  11  -1    0.91    0.47
   7 -11   1   -0.04    0.20
   7 -11   1    0.14    0.36
   7 -11   1    0.60    0.39
   7 -11   1    0.02    0.35
   7 -11   1    0.22    0.20
  -8  11  -1    0.17    0.40
  -8  11  -1    0.57    0.41
  -8  11  -1    0.28    0.44
  -8  11  -1    0.48    0.42
  -8  11  -1    0.26    0.50
  -8  11  -1   -0.27    0.40
   8 -11   1    0.09    0.38
   8 -11   1    0.40    0.44
   8 -11   1   -0.38    0.38
  -9  11  -1    0.12    0.46
  -9  11  -1   -0.15    0.51
  -9  11  -1    0.48    0.50
  -9  11  -1   -0.33    0.49
  -9  11  -1    0.29    0.49
   9 -11   1   -0.58    0.46
   9 -11   1   -0.55    0.44
   9 -11   1    0.30    0.55
   4  10  -1    0.42    0.63
   4  10  -1    1.01    0.52
   4  10  -1    1.58    0.51
  -4 -10   1    1.68    0.62
  -4 -10   1    0.30    0.49
  -4 -10   1    0.85    0.53
  -4 -10   1    0.23    0.66
   3  10  -1    2.90    0.51
   3  10  -1    2.73    0.52
   3  10  -1    2.87    0.50
   3  10  -1    2.43    0.67
   3  10  -1    2.39    0.60
  -3 -10   1    2.53    0.49
  -3 -10   1    2.74    0.66
  -3 -10   1    2.64    0.51
  -3 -10   1    3.03    0.48
  -3 -10   1    2.31    0.45
  -3 -10   1    1.36    0.52
   2  10  -1    0.95    0.42
   2  10  -1    0.04    0.52
   2  10  -1    0.62    0.35
   2  10  -1    0.13    0.31
   2  10  -1    1.44    0.43
  -2 -10   1    0.19    0.44
  -2 -10   1    0.70    0.34
  -2 -10   1    0.68    0.34
  -2 -10   1    0.38    0.37
  -2 -10   1    0.35    0.46
  -2 -10   1    1.13    0.41
   1  10  -1    5.75    0.60
   1  10  -1    6.28    0.79
   1  10  -1    6.31    0.71
   1  10  -1    5.14    0.58
   1  10  -1    6.07    0.59
  -1 -10   1    7.24    0.78
  -1 -10   1    5.80    0.54
  -1 -10   1    5.32    0.58
  -1 -10   1    6.25    0.56
  -1 -10   1    6.27    0.60
  -1 -10   1    5.91    0.72
   0  10  -1    0.19    0.27
   0  10  -1    0.60    0.39
   0  10  -1    0.03    0.42
   0  10  -1    0.15    0.27
   0 -10   1    0.40    0.25
   0 -10   1    0.11    0.25
   0 -10   1    0.06    0.28
   0 -10   1    0.37    0.25
   0 -10   1    0.70    0.37
   0 -10   1    0.81    0.37
  -1  10  -1    9.18    0.65
  -1  10  -1    8.59    0.53
  -1  10  -1    9.10    0.75
  -1  10  -1    8.71    0.56
   1 -10   1    9.59    0.67
   1 -10   1    9.06    0.55
   1 -10   1    8.96    0.54
   1 -10   1    9.28    0.74
  -2  10  -1   18.57    0.73
  -2  10  -1   20.90    0.77
  -2  10  -1   19.86    0.79
  -2  10  -1   19.43    0.87
  -2  10  -1   20.05    0.99
   2 -10   1   18.87    0.78
   2 -10   1   19.68    0.93
   2 -10   1   20.15    0.70
  -3  10  -1   -0.10    0.21
  -3  10  -1    0.10    0.33
  -3  10  -1    0.34    0.27
  -3  10  -1    0.02    0.23
  -3  10  -1   -0.15    0.21
   3 -10   1   -0.21    0.25
   3 -10   1    0.26    0.19
   3 -10   1   -0.03    0.24
  -4  10  -1   17.15    0.72
  -4  10  -1   17.10    0.88
  -4  10  -1   16.83    0.78
  -4  10  -1   16.71    0.70
  -4  10  -1   16.58    0.67
   4 -10   1   16.81    0.61
   4 -10   1   16.46    0.64
   4 -10   1   14.68    1.04
   4 -10   1   17.28    0.71
   4 -10   1   17.22    0.84
  -5  10  -1    0.05    0.23
  -5  10  -1   -0.31    0.41
  -5  10  -1   -0.05    0.26
  -5  10  -1   -0.13    0.23
  -5  10  -1    0.37    0.34
   5 -10   1   -0.01    0.20
   5 -10   1    0.21    0.27
   5 -10   1   -0.13    0.25
   5 -10   1    0.19    0.17
  -6  10  -1    4.35    0.51
  -6  10  -1    4.37    0.51
  -6  10  -1    3.87    0.41
  -6  10  -1    2.52    0.41
  -6  10  -1    4.63    0.50
  -6  10  -1    4.25    0.48
   6 -10   1    3.56    0.41
   6 -10   1    3.89    0.45
  -7  10  -1   -0.16    0.28
  -7  10  -1   -0.10    0.30
  -7  10  -1   -0.28    0.31
  -7  10  -1    0.19    0.33
  -7  10  -1    0.16    0.30
  -7  10  -1    0.07    0.28
   7 -10   1   -0.02    0.31
   7 -10   1   -0.28    0.32
   7 -10   1   -0.09    0.15
   7 -10   1   -0.12    0.15
   7 -10   1   -0.36    0.28
  -8  10  -1    6.30    0.65
  -8  10  -1    6.19    0.60
  -8  10  -1    7.99    0.64
  -8  10  -1    6.68    0.66
  -8  10  -1    6.69    0.64
  -8  10  -1    5.27    0.67
   8 -10   1    6.53    0.71
   8 -10   1    6.04    0.64
  -9  10  -1    2.36    0.48
  -9  10  -1    2.78    0.50
  -9  10  -1    1.95    0.46
  -9  10  -1    2.62    0.46
  -9  10  -1    2.65    0.49
  -9  10  -1    2.90    0.62
   9 -10   1    2.30    0.52
   9 -10   1    2.50    0.48
 -10  10  -1    0.72    0.57
 -10  10  -1   -0.17    0.47
 -10  10  -1    0.62    0.44
 -10  10  -1    0.20    0.47
 -10  10  -1    0.12    0.57
  10 -10   1   -0.07    0.46
  10 -10   1    0.60    0.61
   5   9  -1    2.22    0.67
   5   9  -1    1.59    0.51
   5   9  -1    1.40    0.53
  -5  -9   1    1.79    0.65
  -5  -9   1    0.14    0.48
  -5  -9   1    1.11    0.53
  -5  -9   1    2.04    0.60
  -5  -9   1    0.82    0.46
   4   9  -1    3.08    0.56
   4   9  -1    2.73    0.49
   4   9  -1    3.88    0.63
   4   9  -1    2.68    0.46
  -4  -9   1    2.62    0.48
  -4  -9   1    3.40    0.60
  -4  -9   1    2.30    0.42
  -4  -9   1    2.95    0.49
   3   9  -1    4.68    0.48
   3   9  -1    5.09    0.48
   3   9  -1    6.38    0.73
   3   9  -1    5.47    0.71
   3   9  -1    5.93    0.63
  -3  -9   1    6.37    0.78
  -3  -9   1    4.84    0.50
  -3  -9   1    5.28    0.58
  -3  -9   1    5.84    0.76
  -3  -9   1    5.18    0.55
   2   9  -1    0.83    0.31
   2   9  -1    1.04    0.37
   2   9  -1    1.15    0.32
   2   9  -1    0.92    0.28
   2   9  -1    0.58    0.33
  -2  -9   1    0.79    0.41
  -2  -9   1    1.41    0.29
  -2  -9   1    0.63    0.33
  -2  -9   1    0.93    0.36
  -2  -9   1    0.59    0.28
   1   9  -1    2.07    0.32
   1   9  -1    2.61    0.34
   1   9  -1    2.23    0.37
   1   9  -1    2.45    0.42
  -1  -9   1    1.99    0.30
  -1  -9   1    2.27    0.41
  -1  -9   1    2.17    0.40
  -1  -9   1    2.59    0.37
  -1  -9   1    2.07    0.34
   0   9  -1    1.31    0.27
   0   9  -1    0.81    0.23
   0   9  -1    1.01    0.27
   0   9  -1    0.56    0.31
   0  -9   1    1.22    0.35
   0  -9   1    0.85    0.26
   0  -9   1    0.81    0.26
   0  -9   1    0.82    0.26
   0  -9   1    0.71    0.22
   0  -9   1    0.90    0.23
  -1   9  -1   12.94    0.73
  -1   9  -1   13.62    0.58
   1  -9   1   12.47    0.56
   1  -9   1   13.31    0.59
   1  -9   1   12.90    0.56
   1  -9   1   13.89    0.75
   1  -9   1   13.37    0.69
  -2   9  -1    4.67    0.35
  -2   9  -1    4.18    0.39
  -2   9  -1    4.11    0.51
  -2   9  -1    4.07    0.39
  -2   9  -1    3.66    0.47
   2  -9   1    4.72    0.35
   2  -9   1    4.45    0.48
   2  -9   1    4.74    0.41
   2  -9   1    4.37    0.37
  -3   9  -1   13.53    0.54
  -3   9  -1   13.50    0.73
  -3   9  -1   13.31    0.55
  -3   9  -1   11.88    0.65
   3  -9   1   13.28    0.68
   3  -9   1   13.48    0.51
   3  -9   1   12.21    0.57
  -4   9  -1   20.59    0.71
  -4   9  -1   19.82    0.75
  -4   9  -1   20.75    0.72
  -4   9  -1   20.80    0.88
   4  -9   1   20.84    0.67
   4  -9   1   21.43    0.86
   4  -9   1   21.46    0.64
   4  -9   1   20.10    0.75
   4  -9   1   20.74    0.80
   4  -9   1   21.63    0.75
  -5   9  -1    1.16    0.29
  -5   9  -1    1.21    0.25
  -5   9  -1    1.28    0.27
  -5   9  -1    1.59    0.27
  -5   9  -1    1.32    0.23
   5  -9   1    1.55    0.31
   5  -9   1    1.57    0.19
   5  -9   1    1.05    0.27
   5  -9   1    1.52    0.22
   5  -9   1    0.95    0.23
  -6   9  -1    3.41    0.34
  -6   9  -1    3.58    0.42
  -6   9  -1    3.46    0.42
  -6   9  -1    3.18    0.33
  -6   9  -1    3.04    0.38
   6  -9   1    2.51    0.42
   6  -9   1    3.00    0.29
   6  -9   1    3.34    0.28
  -7   9  -1    0.43    0.31
  -7   9  -1    0.75    0.27
  -7   9  -1    0.76    0.29
  -7   9  -1    0.72    0.28
  -7   9  -1    0.55    0.24
  -7   9  -1    0.75    0.30
   7  -9   1    0.38    0.31
   7  -9   1    0.60    0.30
   7  -9   1   -0.15    0.23
  -8   9  -1    5.54    0.58
  -8   9  -1    4.55    0.52
  -8   9  -1    4.04    0.40
  -8   9  -1    4.57    0.52
  -8   9  -1    4.97    0.53
  -8   9  -1    4.06    0.41
   8  -9   1    5.02    0.59
   8  -9   1    4.45    0.51
  -9   9  -1    1.14    0.42
  -9   9  -1    1.77    0.39
  -9   9  -1    1.13    0.35
  -9   9  -1    1.71    0.46
  -9   9  -1    1.48    0.38
   9  -9   1    0.46    0.31
   9  -9   1    1.39    0.38
   9  -9   1    1.05    0.45
 -10   9  -1   -0.39    0.57
 -10   9  -1    0.55    0.39
 -10   9  -1   -0.01    0.40
 -10   9  -1    0.50    0.39
 -10   9  -1    0.23    0.44
  10  -9   1    0.53    0.50
  10  -9   1    0.49    0.37
  10  -9   1    0.28    0.41
   6   8  -1    1.63    0.65
   6   8  -1    1.73    0.50
   6   8  -1    1.88    0.56
  -6  -8   1    1.15    0.56
  -6  -8   1    1.71    0.62
  -6  -8   1    1.06    0.51
  -6  -8   1    2.29    0.58
  -6  -8   1    2.03    0.48
   5   8  -1    1.58    0.50
   5   8  -1    1.54    0.38
   5   8  -1    0.93    0.40
   5   8  -1    1.75    0.49
  -5  -8   1    1.01    0.42
  -5  -8   1    1.64    0.50
  -5  -8   1    0.97    0.49
  -5  -8   1    1.28    0.38
  -5  -8   1    1.21    0.41
   4   8  -1    3.99    0.52
   4   8  -1    5.22    0.54
   4   8  -1    4.30    0.55
   4   8  -1    4.35    0.45
  -4  -8   1    5.50    0.61
  -4  -8   1    4.79    0.45
  -4  -8   1    5.57    0.58
  -4  -8   1    5.91    0.70
   3   8  -1    0.28    0.25
   3   8  -1    0.42    0.33
   3   8  -1    0.72    0.31
   3   8  -1    0.38    0.25
  -3  -8   1    0.28    0.36
  -3  -8   1    0.44    0.28
  -3  -8   1    0.57    0.27
   2   8  -1    3.30    0.39
   2   8  -1    3.63    0.45
   2   8  -1    4.11    0.50
   2   8  -1    2.77    0.33
   2   8  -1    2.67    0.34
  -2  -8   1    2.51    0.31
  -2  -8   1    2.97    0.55
  -2  -8   1    2.60    0.32
  -2  -8   1    2.01    0.31
   1   8  -1    1.27    0.26
   1   8  -1    1.22    0.22
   1   8  -1    1.57    0.31
   1   8  -1    1.56    0.26
   1   8  -1    1.79    0.37
  -1  -8   1    1.41    0.22
  -1  -8   1    1.37    0.25
  -1  -8   1    1.34    0.26
  -1  -8   1    1.53    0.32
  -1  -8   1    1.74    0.30
  -1  -8   1    1.90    0.37
   0   8  -1    4.76    0.43
   0   8  -1    4.78    0.47
   0   8  -1    4.28    0.37
   0   8  -1    4.58    0.35
   0   8  -1    4.57    0.36
   0  -8   1    3.85    0.41
   0  -8   1    4.84    0.38
   0  -8   1    4.55    0.38
   0  -8   1    5.02    0.35
   0  -8   1    4.32    0.34
   0  -8   1    4.82    0.47
  -1   8  -1    0.05    0.18
  -1   8  -1    0.07    0.15
  -1   8  -1    0.27    0.16
  -1   8  -1    0.13    0.16
  -1   8  -1    0.08    0.14
   1  -8   1    0.39    0.15
   1  -8   1    0.27    0.22
   1  -8   1    0.16    0.16
   1  -8   1   -0.06    0.15
   1  -8   1    0.15    0.15
   1  -8   1    0.33    0.20
  -2   8  -1    6.21    0.42
  -2   8  -1    6.13    0.47
  -2   8  -1    6.28    0.36
  -2   8  -1    5.35    0.36
  -2   8  -1    5.74    0.37
   2  -8   1    6.08    0.46
   2  -8   1    5.46    0.38
   2  -8   1    6.12    0.35
   2  -8   1    6.48    0.44
   2  -8   1    6.07    0.33
  -3   8  -1    8.45    0.47
  -3   8  -1    8.40    0.41
  -3   8  -1    8.46    0.53
  -3   8  -1    8.23    0.42
  -3   8  -1    8.36    0.44
  -3   8  -1    8.19    0.40
   3  -8   1    8.66    0.41
   3  -8   1    8.63    0.52
   3  -8   1    8.54    0.38
   3  -8   1    8.30    0.44
   3  -8   1    9.18    0.49
  -4   8  -1   35.15    1.11
  -4   8  -1   34.50    1.05
  -4   8  -1   35.14    0.94
  -4   8  -1   35.26    1.00
  -4   8  -1   34.62    0.96
  -4   8  -1   35.80    0.95
   4  -8   1   35.16    1.00
   4  -8   1   35.59    0.88
   4  -8   1   35.78    1.06
   4  -8   1   35.82    0.89
   4  -8   1   35.77    1.09
   4  -8   1   34.91    0.99
  -5   8  -1    9.25    0.48
  -5   8  -1    8.27    0.52
  -5   8  -1    8.79    0.46
  -5   8  -1    8.33    0.42
  -5   8  -1    8.58    0.48
  -5   8  -1    8.82    0.43
   5  -8   1    8.51    0.35
   5  -8   1    8.15    0.50
   5  -8   1    7.92    0.47
   5  -8   1    8.56    0.49
   5  -8   1    8.67    0.37
  -6   8  -1   30.72    0.98
  -6   8  -1   29.70    1.01
  -6   8  -1   25.58    1.04
  -6   8  -1   31.35    0.87
  -6   8  -1   30.93    0.94
  -6   8  -1   30.45    0.87
   6  -8   1   30.09    0.74
   6  -8   1   29.60    0.95
   6  -8   1   31.59    1.00
   6  -8   1   30.61    0.99
   6  -8   1   30.33    0.74
  -7   8  -1    2.88    0.40
  -7   8  -1    2.69    0.30
  -7   8  -1    3.03    0.36
  -7   8  -1    3.30    0.36
   7  -8   1    2.94    0.39
   7  -8   1    3.14    0.39
  -8   8  -1    3.09    0.38
  -8   8  -1    3.09    0.43
  -8   8  -1    4.05    0.42
  -8   8  -1    2.82    0.40
  -8   8  -1    3.12    0.35
   8  -8   1    2.81    0.41
  -9   8  -1    0.13    0.30
  -9   8  -1   -0.21    0.28
  -9   8  -1   -0.12    0.30
  -9   8  -1    0.06    0.30
  -9   8  -1    0.21    0.37
   9  -8   1   -0.17    0.27
   9  -8   1   -0.15    0.24
   9  -8   1   -0.16    0.36
 -10   8  -1    0.37    0.37
 -10   8  -1   -0.25    0.35
 -10   8  -1   -0.38    0.36
 -10   8  -1   -0.20    0.39
 -10   8  -1    0.14    0.47
  10  -8   1   -0.85    0.32
  10  -8   1   -0.40    0.33
  10  -8   1   -0.03    0.46
 -11   8  -1   -0.38    0.46
 -11   8  -1    0.29    0.47
 -11   8  -1   -0.41    0.41
  11  -8   1   -1.01    0.62
  11  -8   1   -0.18    0.46
   7   7  -1    0.10    0.62
   7   7  -1    0.30    0.32
   7   7  -1    1.18    0.48
   7   7  -1    0.41    0.42
  -7  -7   1   -0.25    0.44
  -7  -7   1   -0.46    0.58
  -7  -7   1    0.69    0.59
  -7  -7   1    0.62    0.56
  -7  -7   1   -0.06    0.59
   6   7  -1    1.08    0.50
   6   7  -1    1.59    0.54
   6   7  -1    0.89    0.36
   6   7  -1    0.13    0.39
  -6  -7   1    0.43    0.41
  -6  -7   1    0.40    0.38
  -6  -7   1    0.67    0.47
  -6  -7   1    0.83    0.42
  -6  -7   1    0.44    0.44
  -6  -7   1   -0.47    0.44
   5   7  -1    0.66    0.34
   5   7  -1    1.41    0.41
   5   7  -1    1.64    0.33
  -5  -7   1    1.12    0.35
  -5  -7   1    1.52    0.42
  -5  -7   1    1.76    0.38
  -5  -7   1    1.34    0.45
  -5  -7   1    2.10    0.35
  -5  -7   1    1.37    0.30
   4   7  -1    0.58    0.30
   4   7  -1    0.99    0.28
   4   7  -1    0.41    0.25
   4   7  -1    0.47    0.29
  -4  -7   1    0.36    0.31
  -4  -7   1    0.55    0.28
  -4  -7   1    0.86    0.27
   3   7  -1    0.10    0.20
   3   7  -1    0.26    0.24
   3   7  -1    0.04    0.24
   3   7  -1    0.39    0.22
   3   7  -1   -0.02    0.20
  -3  -7   1    0.19    0.20
  -3  -7   1    0.61    0.23
  -3  -7   1    0.39    0.23
   2   7  -1    4.01    0.44
   2   7  -1    3.34    0.34
   2   7  -1    4.35    0.43
   2   7  -1    3.64    0.35
   2   7  -1    4.12    0.36
  -2  -7   1    3.89    0.43
  -2  -7   1    3.71    0.45
  -2  -7   1    4.05    0.35
  -2  -7   1    3.74    0.32
  -2  -7   1    3.85    0.36
   1   7  -1    4.85    0.34
   1   7  -1    4.64    0.39
   1   7  -1    4.48    0.41
   1   7  -1    4.91    0.35
   1   7  -1    4.31    0.33
  -1  -7   1    5.00    0.35
  -1  -7   1    5.01    0.34
  -1  -7   1    5.06    0.32
  -1  -7   1    5.05    0.41
  -1  -7   1    4.89    0.43
   0   7  -1   12.16    0.60
   0   7  -1   12.48    0.56
   0   7  -1   11.46    0.46
   0   7  -1   12.15    0.47
   0   7  -1   12.23    0.49
   0  -7   1   11.71    0.48
   0  -7   1   12.16    0.45
   0  -7   1   12.98    0.48
   0  -7   1   11.51    0.47
   0  -7   1   11.38    0.60
   0  -7   1   12.26    0.57
  -1   7  -1    0.25    0.13
  -1   7  -1    0.23    0.11
  -1   7  -1    0.13    0.13
  -1   7  -1    0.21    0.13
  -1   7  -1    0.35    0.16
   1  -7   1    0.10    0.14
   1  -7   1    0.42    0.14
   1  -7   1    0.35    0.12
   1  -7   1    0.19    0.16
   1  -7   1    0.16    0.12
   1  -7   1    0.20    0.15
  -2   7  -1   12.09    0.44
  -2   7  -1   11.81    0.45
  -2   7  -1   11.50    0.51
  -2   7  -1   12.12    0.56
  -2   7  -1   11.48    0.44
   2  -7   1   12.14    0.47
   2  -7   1   11.79    0.42
   2  -7   1   11.93    0.51
   2  -7   1   12.21    0.55
   2  -7   1   12.03    0.43
  -3   7  -1    0.35    0.14
  -3   7  -1    0.38    0.16
  -3   7  -1    0.57    0.15
  -3   7  -1    0.31    0.12
  -3   7  -1    0.40    0.15
  -3   7  -1    0.29    0.13
   3  -7   1    0.35    0.13
   3  -7   1    0.42    0.12
   3  -7   1    0.33    0.15
   3  -7   1    0.27    0.15
   3  -7   1    0.24    0.13
  -4   7  -1    8.99    0.48
  -4   7  -1    8.86    0.42
  -4   7  -1    8.73    0.38
  -4   7  -1    8.78    0.40
  -4   7  -1    9.07    0.39
  -4   7  -1    9.17    0.44
   4  -7   1    9.28    0.48
   4  -7   1    9.23    0.36
   4  -7   1    8.50    0.33
   4  -7   1    8.74    0.45
   4  -7   1    9.43    0.44
  -5   7  -1   24.35    0.76
  -5   7  -1   25.56    0.72
  -5   7  -1   25.22    0.79
  -5   7  -1   25.09    0.84
  -5   7  -1   24.95    0.81
  -5   7  -1   25.51    0.71
   5  -7   1   25.36    0.83
   5  -7   1   24.42    0.64
   5  -7   1   25.01    0.81
   5  -7   1   24.66    0.64
   5  -7   1   25.43    0.80
  -6   7  -1   18.58    0.61
  -6   7  -1   18.39    0.69
  -6   7  -1   18.65    0.60
  -6   7  -1   17.35    0.69
  -6   7  -1   17.78    0.71
   6  -7   1   19.15    0.71
   6  -7   1   18.72    0.50
   6  -7   1   17.74    0.49
   6  -7   1   18.96    0.67
   6  -7   1   17.78    0.71
  -7   7  -1    4.71    0.45
  -7   7  -1    5.64    0.44
  -7   7  -1    5.44    0.45
  -7   7  -1    5.45    0.39
  -7   7  -1    4.57    0.38
   7  -7   1    4.46    0.47
  -8   7  -1   18.72    0.78
  -8   7  -1   17.69    0.76
  -8   7  -1   17.59    0.67
  -8   7  -1   18.18    0.68
   8  -7   1   17.97    0.80
   8  -7   1   17.17    0.78
  -9   7  -1    0.33    0.32
  -9   7  -1    0.47    0.28
  -9   7  -1    0.02    0.27
  -9   7  -1    0.22    0.27
  -9   7  -1    0.25    0.26
   9  -7   1    0.43    0.35
   9  -7   1    0.05    0.24
   9  -7   1   -0.26    0.25
 -10   7  -1    0.86    0.36
 -10   7  -1    0.71    0.38
 -10   7  -1    0.55    0.47
 -10   7  -1    0.56    0.30
 -10   7  -1    0.64    0.38
  10  -7   1    0.99    0.34
  10  -7   1   -0.27    0.30
  10  -7   1    1.04    0.43
 -11   7  -1   -0.58    0.38
 -11   7  -1    1.04    0.49
 -11   7  -1   -0.61    0.43
 -11   7  -1   -0.62    0.47
  11  -7   1    0.44    0.57
  11  -7   1    0.23    0.41
   8   6  -1    0.10    0.43
   8   6  -1    0.32    0.63
   8   6  -1    0.33    0.31
   8   6  -1   -0.67    0.44
  -8  -6   1   -0.14    0.65
  -8  -6   1    0.30    0.59
  -8  -6   1    0.63    0.52
  -8  -6   1   -0.82    0.52
  -8  -6   1   -0.76    0.62
   7   6  -1    0.18    0.34
   7   6  -1    0.04    0.26
   7   6  -1   -0.12    0.44
   7   6  -1    0.47    0.49
   7   6  -1   -0.10    0.43
  -7  -6   1   -0.02    0.47
  -7  -6   1    0.36    0.40
  -7  -6   1   -0.36    0.46
  -7  -6   1    0.33    0.38
  -7  -6   1   -0.31    0.37
  -7  -6   1    0.06    0.44
   6   6  -1    0.29    0.31
   6   6  -1    0.51    0.36
   6   6  -1    0.43    0.39
   6   6  -1    0.26    0.28
  -6  -6   1    0.56    0.31
  -6  -6   1    0.10    0.31
  -6  -6   1    0.09    0.28
  -6  -6   1   -0.18    0.32
  -6  -6   1    0.04    0.37
   5   6  -1    5.62    0.55
   5   6  -1    6.11    0.47
   5   6  -1    6.32    0.61
  -5  -6   1    5.78    0.59
  -5  -6   1    5.53    0.51
  -5  -6   1    6.93    0.48
  -5  -6   1    5.92    0.55
  -5  -6   1    6.04    0.46
  -5  -6   1    5.68    0.59
   4   6  -1   16.31    0.63
   4   6  -1   16.14    0.75
   4   6  -1   16.29    0.61
  -4  -6   1   15.61    0.95
  -4  -6   1   15.52    0.60
  -4  -6   1   15.90    0.68
  -4  -6   1   16.21    0.78
   3   6  -1    7.29    0.51
   3   6  -1    7.37    0.41
   3   6  -1    7.37    0.40
   3   6  -1    7.77    0.45
   3   6  -1    7.35    0.52
  -3  -6   1    7.42    0.49
  -3  -6   1    6.60    0.38
  -3  -6   1    7.48    0.43
  -3  -6   1    7.37    0.53
  -3  -6   1    7.10    0.43
   2   6  -1    4.40    0.31
   2   6  -1    3.90    0.30
   2   6  -1    4.13    0.32
   2   6  -1    4.32    0.37
   2   6  -1    3.82    0.38
  -2  -6   1    4.40    0.40
  -2  -6   1    4.11    0.29
  -2  -6   1    4.34    0.32
  -2  -6   1    4.03    0.38
  -2  -6   1    4.33    0.32
   1   6  -1   60.18    1.37
   1   6  -1   60.80    1.52
   1   6  -1   58.55    1.40
   1   6  -1   60.61    1.40
   1   6  -1   57.70    1.55
  -1  -6   1   61.15    1.37
  -1  -6   1   61.14    1.39
  -1  -6   1   60.65    1.39
  -1  -6   1   59.68    1.52
  -1  -6   1   59.76    1.56
   0   6  -1   11.09    0.41
   0   6  -1   11.70    0.43
   0   6  -1   11.75    0.44
   0   6  -1   10.88    0.52
   0  -6   1   11.32    0.42
   0  -6   1   11.42    0.40
   0  -6   1   11.41    0.42
   0  -6   1   11.43    0.53
   0  -6   1   11.37    0.42
   0  -6   1   11.94    0.51
  -1   6  -1    0.50    0.12
  -1   6  -1    0.39    0.12
  -1   6  -1    0.21    0.13
  -1   6  -1    0.22    0.10
  -1   6  -1    0.16    0.10
   1  -6   1    0.27    0.10
   1  -6   1    0.31    0.11
   1  -6   1    0.40    0.13
   1  -6   1    0.34    0.10
   1  -6   1    0.20    0.12
   1  -6   1    0.30    0.12
  -2   6  -1    1.22    0.19
  -2   6  -1    0.88    0.13
  -2   6  -1    1.04    0.20
  -2   6  -1    1.12    0.15
  -2   6  -1    0.93    0.16
  -2   6  -1    0.79    0.12
   2  -6   1    1.13    0.16
   2  -6   1    0.95    0.17
   2  -6   1    1.09    0.20
   2  -6   1    0.91    0.13
   2  -6   1    0.96    0.13
  -3   6  -1    6.50    0.30
  -3   6  -1    6.23    0.30
  -3   6  -1    6.40    0.34
  -3   6  -1    6.69    0.30
  -3   6  -1    6.31    0.36
  -3   6  -1    6.65    0.32
   3  -6   1    7.71    0.30
   3  -6   1    6.27    0.36
   3  -6   1    6.21    0.31
   3  -6   1    6.37    0.27
   3  -6   1    6.79    0.36
  -4   6  -1    1.00    0.16
  -4   6  -1    1.20    0.15
  -4   6  -1    1.04    0.14
  -4   6  -1    1.16    0.19
  -4   6  -1    1.35    0.19
  -4   6  -1    1.34    0.20
   4  -6   1    1.03    0.16
   4  -6   1    1.51    0.15
   4  -6   1    1.03    0.13
   4  -6   1    1.13    0.19
   4  -6   1    1.03    0.17
  -5   6  -1   -0.06    0.13
  -5   6  -1    0.08    0.15
  -5   6  -1    0.08    0.12
  -5   6  -1    0.06    0.11
   5  -6   1   -0.06    0.12
   5  -6   1    0.04    0.11
   5  -6   1    0.01    0.13
   5  -6   1    0.06    0.09
   5  -6   1    0.09    0.09
  -6   6  -1    2.68    0.29
  -6   6  -1    2.40    0.26
  -6   6  -1    2.91    0.31
  -6   6  -1    2.37    0.31
  -6   6  -1    2.87    0.26
   6  -6   1    2.68    0.18
   6  -6   1    2.48    0.18
   6  -6   1    2.21    0.27
   6  -6   1    2.54    0.28
   6  -6   1    2.50    0.31
  -7   6  -1   25.51    0.75
  -7   6  -1   25.24    0.84
  -7   6  -1   25.16    0.83
  -7   6  -1   24.13    1.15
  -7   6  -1   25.33    0.74
   7  -6   1   24.59    0.58
   7  -6   1   26.86    0.91
   7  -6   1   24.75    0.58
   7  -6   1   24.41    0.81
   7  -6   1   25.49    0.81
  -8   6  -1   -0.09    0.17
  -8   6  -1   -0.03    0.18
  -8   6  -1    0.08    0.23
   8  -6   1   -0.03    0.17
   8  -6   1    0.27    0.19
   8  -6   1    0.12    0.25
  -9   6  -1    3.21    0.36
  -9   6  -1    3.93    0.49
  -9   6  -1    4.05    0.38
  -9   6  -1    3.99    0.47
  -9   6  -1    3.50    0.41
   9  -6   1    3.79    0.49
 -10   6  -1    0.22    0.34
 -10   6  -1    0.33    0.29
 -10   6  -1    0.05    0.30
 -10   6  -1    0.33    0.32
 -10   6  -1   -0.24    0.41
  10  -6   1   -0.06    0.29
  10  -6   1   -0.41    0.37
  10  -6   1    0.11    0.30
 -11   6  -1   -0.45    0.37
 -11   6  -1   -0.06    0.45
 -11   6  -1    0.53    0.42
 -11   6  -1   -0.20    0.42
  11  -6   1    0.28    0.38
  11  -6   1   -0.30    0.38
  11  -6   1    0.28    0.53
   8   5  -1    0.15    0.51
   8   5  -1    0.16    0.27
   8   5  -1    0.03    0.33
   8   5  -1    0.24    0.33
   8   5  -1    0.75    0.53
  -8  -5   1    0.41    0.50
  -8  -5   1    0.46    0.55
  -8  -5   1   -0.13    0.45
  -8  -5   1    0.18    0.44
  -8  -5   1   -0.11    0.48
  -8  -5   1    0.12    0.42
   7   5  -1    1.08    0.38
   7   5  -1    1.11    0.30
   7   5  -1   -0.50    0.35
   7   5  -1    0.81    0.28
  -7  -5   1    0.67    0.39
  -7  -5   1    0.60    0.37
  -7  -5   1    0.71    0.38
  -7  -5   1    0.91    0.37
  -7  -5   1    0.47    0.33
  -7  -5   1    0.27    0.34
   6   5  -1    1.58    0.27
   6   5  -1    1.93    0.41
   6   5  -1    2.38    0.54
   6   5  -1    2.12    0.30
   6   5  -1    2.06    0.29
  -6  -5   1    1.79    0.35
  -6  -5   1    1.99    0.39
  -6  -5   1    1.88    0.28
  -6  -5   1    1.81    0.34
  -6  -5   1    1.68    0.32
  -6  -5   1    1.30    0.33
   5   5  -1   30.22    1.06
   5   5  -1   29.92    0.88
   5   5  -1   29.75    0.85
  -5  -5   1   30.17    0.88
  -5  -5   1   30.40    0.99
  -5  -5   1   28.11    1.05
  -5  -5   1   30.93    0.93
  -5  -5   1   29.88    1.03
  -5  -5   1   29.05    0.94
   4   5  -1   -0.01    0.18
   4   5  -1    0.06    0.19
   4   5  -1    0.13    0.15
   4   5  -1   -0.04    0.15
  -4  -5   1    0.14    0.14
  -4  -5   1    0.19    0.16
  -4  -5   1    0.01    0.18
  -4  -5   1    0.24    0.20
  -4  -5   1    0.13    0.19
   3   5  -1   10.96    0.55
   3   5  -1   10.97    0.43
   3   5  -1   10.84    0.48
   3   5  -1   10.48    0.43
   3   5  -1   11.69    0.54
  -3  -5   1   10.77    0.45
  -3  -5   1   10.96    0.52
  -3  -5   1   10.69    0.55
  -3  -5   1   10.81    0.42
  -3  -5   1   11.38    0.49
   2   5  -1    7.03    0.33
   2   5  -1    7.12    0.33
   2   5  -1    7.53    0.36
   2   5  -1    7.14    0.41
   2   5  -1    6.92    0.41
  -2  -5   1    6.94    0.40
  -2  -5   1    7.41    0.43
  -2  -5   1    7.17    0.32
  -2  -5   1    7.30    0.34
  -2  -5   1    7.03    0.34
   1   5  -1    1.94    0.20
   1   5  -1    1.56    0.17
   1   5  -1    1.91    0.23
   1   5  -1    2.17    0.19
   1   5  -1    1.85    0.24
  -1  -5   1    1.67    0.21
  -1  -5   1    1.52    0.17
  -1  -5   1    1.72    0.23
  -1  -5   1    1.78    0.18
  -1  -5   1    1.74    0.20
   0   5  -1    0.64    0.12
   0   5  -1    0.55    0.14
   0   5  -1    0.57    0.11
   0   5  -1    0.72    0.12
   0   5  -1    0.77    0.16
   0  -5   1    0.65    0.11
   0  -5   1    0.68    0.11
   0  -5   1    0.60    0.11
   0  -5   1    0.71    0.17
   0  -5   1    0.79    0.13
   0  -5   1    0.41    0.10
  -1   5  -1    3.29    0.20
  -1   5  -1    3.47    0.26
  -1   5  -1    3.49    0.20
  -1   5  -1    3.62    0.21
  -1   5  -1    3.01    0.22
   1  -5   1    3.49    0.20
   1  -5   1    3.36    0.20
   1  -5   1    3.36    0.19
   1  -5   1    3.30    0.26
   1  -5   1    3.67    0.24
   1  -5   1    3.37    0.20
  -2   5  -1   15.45    0.45
  -2   5  -1   15.22    0.46
  -2   5  -1   16.43    0.55
  -2   5  -1   14.96    0.45
  -2   5  -1   15.92    0.45
  -2   5  -1   15.13    0.50
   2  -5   1   15.39    0.43
   2  -5   1   14.89    0.51
   2  -5   1   16.11    0.44
   2  -5   1   15.54    0.46
   2  -5   1   15.09    0.53
  -3   5  -1    1.33    0.17
  -3   5  -1    1.49    0.20
  -3   5  -1    1.35    0.16
  -3   5  -1    1.03    0.12
  -3   5  -1    1.37    0.16
  -3   5  -1    1.03    0.12
   3  -5   1    1.44    0.17
   3  -5   1    1.46    0.19
   3  -5   1    1.16    0.15
   3  -5   1    1.26    0.13
   3  -5   1    1.43    0.15
  -4   5  -1    1.03    0.15
  -4   5  -1    1.46    0.18
  -4   5  -1    1.11    0.14
  -4   5  -1    1.09    0.13
  -4   5  -1    1.37    0.19
   4  -5   1    1.12    0.11
   4  -5   1    1.38    0.14
   4  -5   1    0.97    0.15
   4  -5   1    0.99    0.15
   4  -5   1    1.22    0.18
  -5   5  -1    3.15    0.26
  -5   5  -1    2.72    0.25
  -5   5  -1    3.38    0.22
  -5   5  -1    2.31    0.25
  -5   5  -1    2.94    0.21
   5  -5   1    2.65    0.17
   5  -5   1    2.87    0.17
   5  -5   1    2.94    0.28
   5  -5   1    2.99    0.25
   5  -5   1    3.23    0.26
  -6   5  -1    4.33    0.32
  -6   5  -1    4.09    0.26
  -6   5  -1    3.91    0.28
  -6   5  -1    4.26    0.33
  -6   5  -1    3.79    0.31
   6  -5   1    4.19    0.33
   6  -5   1    3.99    0.20
   6  -5   1    3.61    0.30
   6  -5   1    4.13    0.20
   6  -5   1    4.12    0.30
  -7   5  -1    2.40    0.30
  -7   5  -1    1.87    0.21
  -7   5  -1    2.35    0.29
  -7   5  -1    1.76    0.22
   7  -5   1    1.94    0.25
   7  -5   1    2.34    0.29
   7  -5   1    2.22    0.17
   7  -5   1    2.14    0.30
   7  -5   1    2.15    0.16
  -8   5  -1    5.36    0.41
  -8   5  -1    5.89    0.39
  -8   5  -1    6.30    0.46
  -8   5  -1    6.02    0.47
   8  -5   1    6.16    0.42
   8  -5   1    7.20    0.53
  -9   5  -1    6.72    0.51
  -9   5  -1    5.56    0.51
  -9   5  -1    5.65    0.53
  -9   5  -1    6.34    0.54
   9  -5   1    6.34    0.59
 -10   5  -1    0.02    0.29
 -10   5  -1   -0.58    0.28
 -10   5  -1    0.01    0.31
 -10   5  -1    0.44    0.33
  10  -5   1   -0.35    0.40
  10  -5   1   -0.01    0.29
  10  -5   1    0.27    0.30
 -11   5  -1    0.01    0.38
 -11   5  -1    0.71    0.45
 -11   5  -1    0.23    0.45
 -11   5  -1   -0.06    0.39
  11  -5   1    0.23    0.39
  11  -5   1   -0.59    0.35
  11  -5   1    0.81    0.51
   9   4  -1   -0.15    0.32
   9   4  -1   -0.88    0.53
   9   4  -1    0.27    0.34
   9   4  -1   -0.14    0.28
  -9  -4   1    0.67    0.53
  -9  -4   1   -0.49    0.56
  -9  -4   1   -0.36    0.43
  -9  -4   1   -0.48    0.49
  -9  -4   1    0.17    0.68
  -9  -4   1   -0.30    0.48
   8   4  -1   -0.19    0.38
   8   4  -1    0.49    0.26
   8   4  -1    0.43    0.27
   8   4  -1    0.16    0.46
   8   4  -1    0.13    0.25
  -8  -4   1    0.38    0.40
  -8  -4   1    0.03    0.30
  -8  -4   1   -0.07    0.38
  -8  -4   1    0.21    0.46
  -8  -4   1    0.06    0.37
  -8  -4   1    0.44    0.39
   7   4  -1   -0.27    0.29
   7   4  -1   -0.17    0.29
   7   4  -1    0.13    0.20
   7   4  -1   -0.24    0.21
   7   4  -1   -0.14    0.20
  -7  -4   1   -0.09    0.28
  -7  -4   1    0.53    0.31
  -7  -4   1   -0.09    0.30
  -7  -4   1    0.56    0.24
  -7  -4   1    0.42    0.34
   6   4  -1    2.71    0.36
   6   4  -1    3.12    0.30
   6   4  -1    2.40    0.27
   6   4  -1    2.73    0.27
  -6  -4   1    3.99    0.47
  -6  -4   1    2.91    0.39
  -6  -4   1    3.25    0.40
  -6  -4   1    2.50    0.32
  -6  -4   1    2.71    0.34
  -6  -4   1    2.89    0.30
   5   4  -1    0.20    0.14
   5   4  -1    0.11    0.16
   5   4  -1    0.22    0.18
   5   4  -1    0.23    0.19
  -5  -4   1    0.40    0.20
  -5  -4   1    0.04    0.19
  -5  -4   1    0.22    0.17
  -5  -4   1    0.23    0.18
  -5  -4   1    0.39    0.19
  -5  -4   1    0.54    0.21
   4   4  -1    1.58    0.23
   4   4  -1    2.37    0.24
   4   4  -1    2.31    0.30
   4   4  -1    2.68    0.25
  -4  -4   1    2.77    0.32
  -4  -4   1    2.78    0.28
  -4  -4   1    2.84    0.30
  -4  -4   1    2.44    0.24
   3   4  -1    0.02    0.12
   3   4  -1   -0.01    0.10
   3   4  -1    0.20    0.13
   3   4  -1   -0.01    0.10
   3   4  -1    0.11    0.10
  -3  -4   1   -0.01    0.11
  -3  -4   1    0.11    0.11
  -3  -4   1   -0.18    0.10
  -3  -4   1    0.04    0.11
  -3  -4   1    0.03    0.09
   2   4  -1    9.94    0.44
   2   4  -1    9.21    0.35
   2   4  -1   10.36    0.43
   2   4  -1    9.64    0.35
   2   4  -1    9.80    0.38
  -2  -4   1    9.43    0.44
  -2  -4   1   10.39    0.35
  -2  -4   1   10.20    0.43
  -2  -4   1   10.13    0.39
  -2  -4   1    9.56    0.36
   1   4  -1    0.48    0.10
   1   4  -1    0.58    0.11
   1   4  -1    0.62    0.10
   1   4  -1    0.52    0.12
   1   4  -1    0.74    0.14
  -1  -4   1    0.42    0.10
  -1  -4   1    0.45    0.09
  -1  -4   1    0.78    0.15
  -1  -4   1    0.42    0.10
  -1  -4   1    0.64    0.11
   0   4  -1   28.48    0.79
   0   4  -1   28.83    0.70
   0   4  -1   29.72    0.69
   0   4  -1   31.07    0.78
   0   4  -1   28.72    0.70
   0  -4   1   28.78    0.70
   0  -4   1   29.82    0.80
   0  -4   1   28.35    0.69
   0  -4   1   28.84    0.69
   0  -4   1   30.14    0.78
   0  -4   1   28.77    0.69
  -1   4  -1    4.23    0.19
  -1   4  -1    3.90    0.18
  -1   4  -1    4.08    0.19
  -1   4  -1    3.81    0.18
  -1   4  -1    3.95    0.24
   1  -4   1    4.13    0.24
   1  -4   1    3.94    0.18
   1  -4   1    4.02    0.19
   1  -4   1    4.02    0.19
   1  -4   1    3.99    0.19
   1  -4   1    3.43    0.21
  -2   4  -1    0.56    0.08
  -2   4  -1    0.66    0.09
  -2   4  -1    0.43    0.10
  -2   4  -1    0.73    0.12
  -2   4  -1    0.58    0.09
  -2   4  -1    0.59    0.10
   2  -4   1    0.60    0.11
   2  -4   1    0.59    0.08
   2  -4   1    0.69    0.13
   2  -4   1    0.80    0.10
   2  -4   1    0.49    0.09
  -3   4  -1    0.12    0.08
  -3   4  -1    0.04    0.07
  -3   4  -1   -0.02    0.06
  -3   4  -1    0.01    0.06
  -3   4  -1   -0.05    0.06
   3  -4   1   -0.03    0.07
   3  -4   1    0.10    0.08
   3  -4   1    0.01    0.05
   3  -4   1    0.05    0.06
   3  -4   1    0.02    0.06
  -4   4  -1    0.01    0.08
  -4   4  -1   -0.01    0.09
  -4   4  -1    0.05    0.06
  -4   4  -1    0.18    0.08
  -4   4  -1    0.00    0.07
   4  -4   1    0.05    0.08
   4  -4   1    0.07    0.09
   4  -4   1    0.03    0.06
   4  -4   1   -0.01    0.07
   4  -4   1    0.08    0.05
  -5   4  -1   25.89    0.65
  -5   4  -1   25.42    0.75
  -5   4  -1   25.17    0.66
  -5   4  -1   25.92    0.75
   5  -4   1   25.31    0.60
   5  -4   1   25.41    0.73
   5  -4   1   26.68    0.60
   5  -4   1   26.06    0.74
   5  -4   1   26.36    0.77
  -6   4  -1    7.33    0.39
  -6   4  -1    7.54    0.39
  -6   4  -1    6.82    0.31
  -6   4  -1    7.43    0.34
   6  -4   1    7.36    0.26
   6  -4   1    7.23    0.37
   6  -4   1    7.71    0.41
   6  -4   1    7.61    0.38
   6  -4   1    7.25    0.26
  -7   4  -1    0.14    0.16
  -7   4  -1   -0.09    0.12
  -7   4  -1   -0.16    0.13
  -7   4  -1    0.01    0.15
  -7   4  -1   -0.09    0.16
   7  -4   1   -0.01    0.14
   7  -4   1    0.04    0.14
   7  -4   1    0.03    0.08
   7  -4   1   -0.03    0.09
   7  -4   1    0.16    0.18
  -8   4  -1    7.29    0.47
  -8   4  -1    6.46    0.39
  -8   4  -1    7.85    0.49
  -8   4  -1    6.91    0.44
   8  -4   1    6.72    0.46
   8  -4   1    8.03    0.54
  -9   4  -1    0.32    0.26
  -9   4  -1    0.34    0.26
  -9   4  -1    0.77    0.30
  -9   4  -1    0.18    0.24
  -9   4  -1    0.13    0.23
   9  -4   1   -0.05    0.22
   9  -4   1    0.67    0.31
 -10   4  -1    0.76    0.34
 -10   4  -1    0.62    0.30
 -10   4  -1    0.44    0.33
 -10   4  -1    1.00    0.34
  10  -4   1    0.54    0.34
  10  -4   1    0.12    0.29
  10  -4   1    0.42    0.39
 -11   4  -1    0.21    0.43
 -11   4  -1    0.24    0.42
 -11   4  -1   -0.38    0.40
 -11   4  -1    0.43    0.43
  11  -4   1   -0.32    0.42
  11  -4   1   -0.60    0.48
  11  -4   1   -0.03    0.40
   9   3  -1   -0.10    0.45
   9   3  -1    0.58    0.49
   9   3  -1    0.26    0.25
   9   3  -1    0.31    0.29
   9   3  -1   -0.19    0.24
  -9  -3   1    0.88    0.43
  -9  -3   1    1.43    0.48
  -9  -3   1    1.15    0.44
  -9  -3   1    0.61    0.46
  -9  -3   1    1.41    0.51
  -9  -3   1    0.31    0.38
   8   3  -1    0.06    0.30
   8   3  -1    0.12    0.20
   8   3  -1   -0.07    0.23
   8   3  -1    0.24    0.20
   8   3  -1    0.35    0.37
  -8  -3   1    0.84    0.34
  -8  -3   1    0.63    0.38
  -8  -3   1    0.73    0.29
  -8  -3   1    0.74    0.35
  -8  -3   1    1.20    0.38
  -8  -3   1    0.73    0.38
   7   3  -1    0.25    0.26
   7   3  -1    0.10    0.17
   7   3  -1    0.20    0.17
   7   3  -1    0.24    0.19
  -7  -3   1    0.15    0.44
  -7  -3   1   -0.18    0.27
  -7  -3   1    0.11    0.22
  -7  -3   1    0.16    0.26
  -7  -3   1   -0.08    0.19
  -7  -3   1    0.45    0.27
   6   3  -1    6.54    0.52
   6   3  -1    6.46    0.35
   6   3  -1    7.40    0.50
   6   3  -1    7.28    0.36
   6   3  -1    7.27    0.37
  -6  -3   1    7.23    0.50
  -6  -3   1    7.54    0.40
  -6  -3   1    6.92    0.44
  -6  -3   1    7.18    0.44
  -6  -3   1    7.11    0.48
  -6  -3   1    6.23    0.45
   5   3  -1    5.99    0.31
   5   3  -1    6.43    0.43
   5   3  -1    5.97    0.31
   5   3  -1    5.79    0.31
   5   3  -1    6.15    0.42
  -5  -3   1    5.55    0.38
  -5  -3   1    5.41    0.35
  -5  -3   1    5.56    0.39
  -5  -3   1    5.75    0.31
  -5  -3   1    5.95    0.41
  -5  -3   1    5.67    0.37
   4   3  -1    6.92    0.38
   4   3  -1    6.83    0.30
   4   3  -1    7.01    0.39
   4   3  -1    5.27    0.28
  -4  -3   1    7.06    0.34
  -4  -3   1    7.19    0.36
  -4  -3   1    6.91    0.30
  -4  -3   1    6.38    0.38
  -4  -3   1    7.09    0.38
  -4  -3   1    6.78    0.35
   3   3  -1   27.78    0.81
   3   3  -1   28.72    0.77
   3   3  -1   27.06    0.68
   3   3  -1   28.56    0.79
   3   3  -1   27.89    0.70
  -3  -3   1   28.02    0.81
  -3  -3   1   28.10    0.77
  -3  -3   1   27.66    0.72
  -3  -3   1   27.54    0.69
  -3  -3   1   26.82    0.78
   2   3  -1   53.87    1.14
   2   3  -1   52.81    1.15
   2   3  -1   53.57    1.24
   2   3  -1   53.77    1.26
   2   3  -1   52.05    1.19
  -2  -3   1   51.70    1.25
  -2  -3   1   52.04    1.23
  -2  -3   1   53.29    1.16
  -2  -3   1   52.50    1.14
  -2  -3   1   53.16    1.19
   1   3  -1   31.11    0.81
   1   3  -1   31.02    0.78
   1   3  -1   33.20    0.72
   1   3  -1   31.12    0.73
   1   3  -1   32.76    0.75
  -1  -3   1   30.04    0.71
  -1  -3   1   32.08    0.75
  -1  -3   1   31.37    0.73
  -1  -3   1   32.29    0.81
  -1  -3   1   30.62    0.78
   0   3  -1   12.08    0.35
   0   3  -1   13.60    0.40
   0   3  -1   12.95    0.35
   0   3  -1   12.59    0.34
   0   3  -1   13.03    0.42
   0  -3   1   12.41    0.34
   0  -3   1   12.38    0.39
   0  -3   1   12.39    0.35
   0  -3   1   12.73    0.34
   0  -3   1   12.84    0.41
  -1   3  -1  159.54    3.07
  -1   3  -1  153.04    3.15
  -1   3  -1  164.61    3.09
  -1   3  -1  159.92    3.13
  -1   3  -1  158.12    3.07
  -1   3  -1  157.49    3.07
   1  -3   1  153.05    3.06
   1  -3   1  162.53    3.13
   1  -3   1  159.18    3.07
   1  -3   1  154.00    3.08
   1  -3   1  151.42    3.15
   1  -3   1  159.41    3.07
  -2   3  -1    0.53    0.08
  -2   3  -1    0.55    0.08
  -2   3  -1    0.57    0.07
  -2   3  -1    0.58    0.10
  -2   3  -1    0.67    0.10
   2  -3   1    0.59    0.07
   2  -3   1    0.75    0.10
   2  -3   1    0.65    0.07
   2  -3   1    0.57    0.10
  -3   3  -1   13.82    0.37
  -3   3  -1   14.06    0.37
  -3   3  -1   13.96    0.44
  -3   3  -1   13.24    0.42
   3  -3   1   13.45    0.42
   3  -3   1   13.45    0.42
   3  -3   1   13.67    0.35
   3  -3   1   13.96    0.35
   3  -3   1   14.23    0.43
  -4   3  -1   28.42    0.67
  -4   3  -1   28.90    0.76
  -4   3  -1   28.40    0.75
  -4   3  -1   29.26    0.68
   4  -3   1   28.33    0.64
   4  -3   1   27.67    0.75
   4  -3   1   28.23    0.64
   4  -3   1   28.55    0.74
   4  -3   1   28.44    0.74
  -5   3  -1    0.12    0.11
  -5   3  -1    0.16    0.10
  -5   3  -1   -0.02    0.11
  -5   3  -1    0.28    0.11
  -5   3  -1    0.25    0.08
   5  -3   1    0.20    0.12
   5  -3   1    0.27    0.11
   5  -3   1    0.14    0.07
   5  -3   1    0.12    0.07
   5  -3   1    0.07    0.09
  -6   3  -1    0.37    0.17
  -6   3  -1    0.39    0.11
  -6   3  -1    0.31    0.14
  -6   3  -1    0.29    0.12
  -6   3  -1    0.27    0.10
  -6   3  -1    0.20    0.13
   6  -3   1    0.25    0.08
   6  -3   1    0.27    0.13
   6  -3   1    0.21    0.13
   6  -3   1    0.25    0.13
   6  -3   1    0.24    0.09
  -7   3  -1    3.62    0.31
  -7   3  -1    3.31    0.32
  -7   3  -1    2.54    0.26
  -7   3  -1    3.02    0.32
  -7   3  -1    2.99    0.35
   7  -3   1    2.50    0.30
   7  -3   1    2.93    0.19
   7  -3   1    3.05    0.19
   7  -3   1    3.15    0.34
   7  -3   1    2.96    0.31
  -8   3  -1    0.31    0.20
  -8   3  -1   -0.10    0.19
  -8   3  -1    0.19    0.23
  -8   3  -1    0.09    0.17
  -8   3  -1    0.15    0.19
   8  -3   1   -0.09    0.18
   8  -3   1   -0.03    0.10
   8  -3   1    0.10    0.23
   8  -3   1    0.06    0.10
   8  -3   1    0.04    0.17
  -9   3  -1    3.21    0.39
  -9   3  -1    2.66    0.35
  -9   3  -1    2.71    0.38
  -9   3  -1    2.39    0.44
  -9   3  -1    2.58    0.31
   9  -3   1    2.55    0.40
 -10   3  -1    1.90    0.48
 -10   3  -1    3.02    0.39
 -10   3  -1    2.44    0.44
 -10   3  -1    2.59    0.43
 -10   3  -1    3.26    0.46
  10  -3   1    2.80    0.42
  10  -3   1    3.17    0.53
 -11   3  -1   -0.03    0.45
 -11   3  -1    0.22    0.47
 -11   3  -1   -0.36    0.42
 -11   3  -1   -0.04    0.47
  11  -3   1   -0.11    0.44
  11  -3   1    0.41    0.45
  10   2  -1   -0.22    0.46
  10   2  -1   -0.07    0.51
 -10  -2   1   -0.13    0.59
 -10  -2   1    1.24    0.49
 -10  -2   1    0.12    0.45
 -10  -2   1   -0.12    0.52
 -10  -2   1    0.72    0.52
 -10  -2   1    0.00    0.56
   9   2  -1    3.54    0.54
  -9  -2   1    3.99    0.53
  -9  -2   1    3.63    0.53
  -9  -2   1    3.55    0.48
  -9  -2   1    3.85    0.52
  -9  -2   1    4.70    0.55
  -9  -2   1    3.31    0.39
   8   2  -1    0.03    0.16
   8   2  -1    0.13    0.16
   8   2  -1   -0.08    0.25
   8   2  -1   -0.20    0.27
   8   2  -1    0.35    0.21
  -8  -2   1    0.72    0.34
  -8  -2   1    0.23    0.28
  -8  -2   1    0.21    0.23
  -8  -2   1    0.79    0.29
  -8  -2   1    0.21    0.28
  -8  -2   1    0.32    0.28
   7   2  -1    1.01    0.20
   7   2  -1    0.73    0.16
   7   2  -1    0.80    0.24
   7   2  -1    0.90    0.16
   7   2  -1    0.68    0.25
  -7  -2   1    1.13    0.26
  -7  -2   1    0.52    0.22
  -7  -2   1    0.86    0.20
  -7  -2   1    0.95    0.26
  -7  -2   1    0.71    0.25
   6   2  -1    0.12    0.16
   6   2  -1    0.01    0.13
   6   2  -1    0.05    0.17
   6   2  -1   -0.05    0.11
   6   2  -1   -0.08    0.11
  -6  -2   1    0.07    0.16
  -6  -2   1   -0.06    0.17
  -6  -2   1   -0.06    0.11
  -6  -2   1   -0.17    0.16
  -6  -2   1    0.13    0.15
  -6  -2   1    0.13    0.15
   5   2  -1    3.22    0.21
   5   2  -1    2.82    0.29
   5   2  -1    2.84    0.20
   5   2  -1    3.30    0.22
   5   2  -1    2.72    0.29
  -5  -2   1    2.69    0.28
  -5  -2   1    3.47    0.29
  -5  -2   1    2.75    0.27
  -5  -2   1    3.09    0.22
  -5  -2   1    3.20    0.25
  -5  -2   1    3.15    0.30
   4   2  -1    3.20    0.26
   4   2  -1    3.91    0.27
   4   2  -1    3.84    0.22
   4   2  -1    3.74    0.20
   4   2  -1    3.99    0.20
  -4  -2   1    3.63    0.25
  -4  -2   1    3.60    0.27
  -4  -2   1    3.89    0.20
  -4  -2   1    3.90    0.28
  -4  -2   1    3.88    0.24
  -4  -2   1    3.71    0.25
   3   2  -1    0.00    0.06
   3   2  -1    0.04    0.06
   3   2  -1   -0.03    0.07
   3   2  -1   -0.08    0.07
  -3  -2   1   -0.01    0.07
  -3  -2   1    0.11    0.08
  -3  -2   1    0.00    0.09
  -3  -2   1    0.05    0.05
  -3  -2   1   -0.04    0.08
   2   2  -1   29.91    0.74
   2   2  -1   29.99    0.75
   2   2  -1   29.84    0.66
   2   2  -1   29.53    0.67
  -2  -2   1   31.43    0.74
  -2  -2   1   30.35    0.67
  -2  -2   1   30.54    0.69
  -2  -2   1   29.58    0.72
  -2  -2   1   28.49    0.75
   1   2  -1  116.63    2.32
   1   2  -1  116.76    2.27
   1   2  -1  117.90    2.29
   1   2  -1  115.37    2.33
   1   2  -1  117.15    2.36
  -1  -2   1  115.10    2.28
  -1  -2   1  119.66    2.32
  -1  -2   1  113.16    2.28
  -1  -2   1  116.15    2.34
  -1  -2   1  116.67    2.35
   0   2  -1    1.89    0.10
   0   2  -1    1.77    0.09
   0   2  -1    1.61    0.11
   0   2  -1    1.85    0.10
   0  -2   1    1.75    0.11
   0  -2   1    1.76    0.10
   0  -2   1    1.79    0.10
  -1   2  -1    4.01    0.18
  -1   2  -1    4.43    0.14
  -1   2  -1    4.82    0.18
  -1   2  -1    4.55    0.16
  -1   2  -1    4.52    0.15
  -1   2  -1    4.24    0.14
   1  -2   1    4.33    0.18
   1  -2   1    4.19    0.14
   1  -2   1    4.61    0.18
   1  -2   1    4.21    0.15
  -2   2  -1   59.18    1.27
  -2   2  -1   59.38    1.22
  -2   2  -1   62.88    1.22
  -2   2  -1   61.97    1.28
   2  -2   1   61.01    1.28
   2  -2   1   61.71    1.27
   2  -2   1   59.61    1.21
   2  -2   1   58.44    1.21
   2  -2   1   58.94    1.26
  -3   2  -1    0.01    0.06
  -3   2  -1    0.10    0.05
  -3   2  -1    0.08    0.06
  -3   2  -1    0.02    0.05
  -3   2  -1    0.10    0.06
  -3   2  -1    0.15    0.07
   3  -2   1    0.11    0.05
   3  -2   1    0.04    0.06
   3  -2   1    0.09    0.05
   3  -2   1    0.06    0.06
   3  -2   1    0.06    0.05
  -4   2  -1   12.10    0.26
  -4   2  -1   11.57    0.41
  -4   2  -1   11.85    0.34
  -4   2  -1   11.81    0.41
  -4   2  -1   11.69    0.36
  -4   2  -1   12.20    0.42
   4  -2   1   12.09    0.41
   4  -2   1   11.79    0.41
   4  -2   1   11.92    0.33
   4  -2   1   11.77    0.42
   4  -2   1   12.32    0.33
  -5   2  -1   25.18    0.75
  -5   2  -1   25.86    0.67
  -5   2  -1   27.00    0.75
  -5   2  -1   25.58    0.64
  -5   2  -1   24.83    0.74
   5  -2   1   26.83    0.76
   5  -2   1   25.66    0.74
   5  -2   1   26.53    0.74
   5  -2   1   25.88    0.62
   5  -2   1   26.62    0.61
  -6   2  -1   -0.03    0.11
  -6   2  -1    0.05    0.13
  -6   2  -1    0.00    0.12
  -6   2  -1   -0.04    0.09
  -6   2  -1    0.00    0.14
   6  -2   1    0.13    0.11
   6  -2   1    0.17    0.12
   6  -2   1   -0.07    0.08
   6  -2   1    0.07    0.12
   6  -2   1   -0.08    0.08
  -7   2  -1    5.31    0.39
  -7   2  -1    5.45    0.40
  -7   2  -1    4.93    0.35
  -7   2  -1    5.56    0.41
  -7   2  -1    5.31    0.31
   7  -2   1    5.38    0.39
   7  -2   1    5.33    0.38
   7  -2   1    4.92    0.26
   7  -2   1    5.23    0.43
   7  -2   1    5.15    0.26
  -8   2  -1   -0.14    0.20
  -8   2  -1    0.19    0.18
  -8   2  -1    0.23    0.24
  -8   2  -1   -0.12    0.18
   8  -2   1    0.21    0.23
   8  -2   1    0.07    0.12
   8  -2   1   -0.14    0.16
   8  -2   1    0.00    0.19
   8  -2   1    0.14    0.13
  -9   2  -1    0.44    0.25
  -9   2  -1   -0.31    0.24
  -9   2  -1    0.06    0.44
  -9   2  -1    0.39    0.32
  -9   2  -1    0.64    0.28
   9  -2   1    0.07    0.13
   9  -2   1    0.19    0.14
   9  -2   1   -0.29    0.24
 -10   2  -1    0.12    0.34
 -10   2  -1    0.19    0.31
 -10   2  -1    0.49    0.40
 -10   2  -1   -0.25    0.36
 -10   2  -1    0.11    0.33
  10  -2   1    0.10    0.11
  10  -2   1   -0.38    0.33
  10  -2   1    0.03    0.12
  10  -2   1   -0.08    0.34
 -11   2  -1   -0.27    0.46
 -11   2  -1    0.51    0.47
 -11   2  -1    0.76    0.60
 -11   2  -1    1.18    0.51
 -11   2  -1    0.62    0.50
  11  -2   1    0.18    0.51
  11  -2   1   -0.14    0.49
  10   1  -1    1.42    0.47
  10   1  -1    0.18    0.41
 -10  -1   1    1.38    0.38
 -10  -1   1    1.73    0.48
 -10  -1   1    2.63    0.51
 -10  -1   1    1.45    0.45
 -10  -1   1    1.80    0.57
 -10  -1   1    1.20    0.52
   9   1  -1    2.50    0.41
  -9  -1   1    2.31    0.33
  -9  -1   1    3.32    0.50
  -9  -1   1    2.68    0.46
  -9  -1   1    2.11    0.45
  -9  -1   1    2.22    0.38
  -9  -1   1    2.83    0.41
   8   1  -1    0.08    0.12
   8   1  -1    0.04    0.11
   8   1  -1   -0.09    0.18
   8   1  -1   -0.09    0.21
  -8  -1   1    0.10    0.22
  -8  -1   1    0.58    0.27
  -8  -1   1    0.42    0.23
  -8  -1   1    0.87    0.25
   7   1  -1    2.33    0.20
   7   1  -1    2.18    0.31
   7   1  -1    2.07    0.21
   7   1  -1    2.02    0.20
   7   1  -1    2.08    0.29
  -7  -1   1    2.18    0.23
  -7  -1   1    2.45    0.30
  -7  -1   1    2.39    0.27
  -7  -1   1    2.13    0.32
  -7  -1   1    2.33    0.37
   6   1  -1    1.00    0.12
   6   1  -1    0.81    0.12
   6   1  -1    0.84    0.18
   6   1  -1    0.68    0.18
   6   1  -1    0.76    0.15
  -6  -1   1    0.44    0.18
  -6  -1   1    1.07    0.20
  -6  -1   1    1.15    0.22
  -6  -1   1    0.79    0.17
  -6  -1   1    0.76    0.17
  -6  -1   1    1.18    0.16
   5   1  -1    4.19    0.26
   5   1  -1    4.77    0.20
   5   1  -1    4.69    0.21
   5   1  -1    4.50    0.30
   5   1  -1    4.61    0.29
  -5  -1   1    4.33    0.30
  -5  -1   1    4.51    0.23
  -5  -1   1    4.36    0.30
  -5  -1   1    4.65    0.28
  -5  -1   1    4.94    0.27
  -5  -1   1    4.30    0.32
   4   1  -1   23.80    0.65
   4   1  -1   22.81    0.55
   4   1  -1   22.87    0.54
   4   1  -1   23.85    0.57
   4   1  -1   23.78    0.67
  -4  -1   1   23.61    0.57
  -4  -1   1   23.46    0.59
  -4  -1   1   23.37    0.67
  -4  -1   1   22.67    0.67
  -4  -1   1   24.50    0.67
  -4  -1   1   23.03    0.64
   3   1  -1   14.01    0.36
   3   1  -1   13.53    0.35
   3   1  -1   13.76    0.34
   3   1  -1   13.82    0.41
   3   1  -1   13.98    0.43
  -3  -1   1   13.67    0.41
  -3  -1   1   14.10    0.36
  -3  -1   1   14.02    0.37
  -3  -1   1   13.92    0.43
  -3  -1   1   13.45    0.42
  -3  -1   1   13.84    0.42
   2   1  -1    1.61    0.12
   2   1  -1    1.52    0.08
   2   1  -1    1.54    0.08
   2   1  -1    1.79    0.11
   2   1  -1    1.58    0.11
  -2  -1   1    1.52    0.11
  -2  -1   1    1.32    0.12
  -2  -1   1    1.52    0.12
  -2  -1   1    1.40    0.08
  -2  -1   1    1.55    0.10
   1   1  -1   18.33    0.43
   1   1  -1   18.19    0.43
   1   1  -1   18.09    0.39
   1   1  -1   17.77    0.42
   1   1  -1   19.66    0.41
  -1  -1   1   18.22    0.43
  -1  -1   1   18.37    0.42
  -1  -1   1   18.13    0.40
  -1  -1   1   19.04    0.39
  -1  -1   1   18.47    0.43
   0  -1   1   17.69    0.43
   0  -1   1   18.56    0.46
   0  -1   1   19.40    0.41
   0  -1   1   19.02    0.41
   0  -1   1   18.35    0.43
  -1   1  -1   36.32    0.73
  -1   1  -1   36.58    0.77
  -1   1  -1   35.15    0.77
   1  -1   1   35.98    0.77
   1  -1   1   34.99    0.76
   1  -1   1   37.31    0.73
   1  -1   1   35.43    0.73
  -2   1  -1   21.41    0.50
  -2   1  -1   21.57    0.53
  -2   1  -1   22.16    0.55
  -2   1  -1   22.81    0.49
  -2   1  -1   22.86    0.55
   2  -1   1   23.23    0.49
   2  -1   1   21.40    0.49
   2  -1   1   21.88    0.55
   2  -1   1   23.03    0.54
   2  -1   1   22.42    0.55
  -3   1  -1    4.33    0.18
  -3   1  -1    4.09    0.16
  -3   1  -1    4.23    0.22
  -3   1  -1    4.18    0.21
   3  -1   1    4.36    0.21
   3  -1   1    3.94    0.21
   3  -1   1    4.18    0.16
   3  -1   1    4.11    0.17
   3  -1   1    4.31    0.21
  -4   1  -1    7.04    0.32
  -4   1  -1    7.03    0.26
  -4   1  -1    7.11    0.28
  -4   1  -1    7.24    0.32
  -4   1  -1    7.39    0.32
   4  -1   1    7.25    0.25
   4  -1   1    7.64    0.33
   4  -1   1    7.35    0.32
   4  -1   1    7.02    0.24
   4  -1   1    7.61    0.32
  -5   1  -1    8.57    0.39
  -5   1  -1    7.78    0.33
  -5   1  -1    7.77    0.37
  -5   1  -1    7.97    0.31
  -5   1  -1    8.42    0.38
   5  -1   1    7.78    0.29
   5  -1   1    8.06    0.38
   5  -1   1    8.23    0.38
   5  -1   1    7.79    0.37
   5  -1   1    7.75    0.28
  -6   1  -1    0.76    0.16
  -6   1  -1    1.40    0.17
  -6   1  -1    1.42    0.22
  -6   1  -1    1.09    0.19
  -6   1  -1    1.18    0.21
   6  -1   1    1.00    0.14
   6  -1   1    1.35    0.22
   6  -1   1    1.03    0.13
   6  -1   1    1.17    0.21
   6  -1   1    0.92    0.16
  -7   1  -1   10.22    0.54
  -7   1  -1   10.06    0.47
  -7   1  -1    8.85    0.50
  -7   1  -1   10.23    0.43
  -7   1  -1    9.82    0.52
   7  -1   1   10.58    0.50
   7  -1   1    9.29    0.51
   7  -1   1   10.01    0.54
   7  -1   1    9.90    0.37
   7  -1   1   10.45    0.39
  -8   1  -1   -0.02    0.23
  -8   1  -1   -0.14    0.21
  -8   1  -1   -0.18    0.21
  -8   1  -1    0.12    0.22
   8  -1   1    0.04    0.14
   8  -1   1   -0.06    0.15
   8  -1   1    0.27    0.22
  -9   1  -1    0.32    0.29
  -9   1  -1    0.68    0.33
  -9   1  -1    0.14    0.29
  -9   1  -1    0.70    0.36
  -9   1  -1   -0.07    0.32
  -9   1  -1    0.62    0.26
   9  -1   1   -0.14    0.18
   9  -1   1    0.00    0.17
   9  -1   1    0.17    0.29
   9  -1   1    0.47    0.27
 -10   1  -1    1.19    0.35
 -10   1  -1    0.51    0.39
 -10   1  -1    0.23    0.46
 -10   1  -1    0.62    0.41
 -10   1  -1    0.83    0.46
 -10   1  -1    0.27    0.42
  10  -1   1    0.07    0.40
  10  -1   1    0.09    0.19
  10  -1   1    0.49    0.40
  10  -1   1    0.04    0.19
 -11   1  -1   -1.03    0.87
 -11   1  -1    0.76    0.51
 -11   1  -1   -0.24    0.53
 -11   1  -1    0.44    0.57
 -11   1  -1   -0.44    0.54
  11  -1   1   -0.14    0.64
  11   0  -1    0.29    0.51
 -11   0   1   -0.19    0.45
 -11   0   1    0.33    0.50
 -11   0   1    0.43    0.54
  10   0  -1    1.70    0.40
 -10   0   1    1.52    0.39
 -10   0   1    1.44    0.35
 -10   0   1    1.34    0.42
 -10   0   1    1.93    0.43
 -10   0   1    1.50    0.48
 -10   0   1    1.94    0.51
   9   0  -1    0.99    0.32
  -9   0   1    1.26    0.36
  -9   0   1    1.35    0.37
  -9   0   1    0.88    0.34
  -9   0   1    1.21    0.29
  -9   0   1    1.30    0.26
  -9   0   1    1.69    0.37
   8   0  -1    2.48    0.32
  -8   0   1    2.52    0.29
  -8   0   1    1.90    0.30
  -8   0   1    2.76    0.26
  -8   0   1    1.74    0.33
   7   0  -1    3.14    0.16
   7   0  -1    3.17    0.16
   7   0  -1    3.30    0.25
   7   0  -1    3.28    0.34
   7   0  -1    3.13    0.32
  -7   0   1    3.37    0.27
  -7   0   1    3.30    0.39
  -7   0   1    3.02    0.35
  -7   0   1    3.00    0.30
  -7   0   1    3.53    0.33
  -7   0   1    2.63    0.33
   6   0  -1    4.42    0.17
   6   0  -1    4.68    0.18
   6   0  -1    4.48    0.31
   6   0  -1    4.49    0.30
   6   0  -1    4.27    0.27
  -6   0   1    4.85    0.25
  -6   0   1    4.90    0.36
  -6   0   1    4.56    0.36
  -6   0   1    4.40    0.28
  -6   0   1    4.49    0.31
  -6   0   1    4.09    0.29
   5   0  -1    2.35    0.12
   5   0  -1    2.16    0.21
   5   0  -1    2.14    0.17
   5   0  -1    2.23    0.12
   5   0  -1    2.18    0.19
  -5   0   1    2.36    0.16
  -5   0   1    2.34    0.19
  -5   0   1    2.17    0.20
  -5   0   1    2.05    0.23
  -5   0   1    2.41    0.20
   4   0  -1  119.68    2.33
   4   0  -1  120.04    2.40
   4   0  -1  119.89    2.42
   4   0  -1  117.02    2.28
   4   0  -1  116.94    2.27
  -4   0   1  116.24    2.41
  -4   0   1  115.70    2.34
  -4   0   1  117.12    2.40
  -4   0   1  118.02    2.46
  -4   0   1  117.58    2.32
   3   0  -1   61.40    1.22
   3   0  -1   60.31    1.26
   3   0  -1   60.29    1.25
   3   0  -1   59.05    1.16
   3   0  -1   58.97    1.16
  -3   0   1   60.20    1.20
  -3   0   1   59.73    1.25
  -3   0   1   58.94    1.19
  -3   0   1   59.48    1.26
  -3   0   1   59.21    1.30
   2   0  -1  307.13    5.59
   2   0  -1  290.08    5.74
  -2   0   1  294.61    5.76
  -2   0   1  284.36    5.75
  -2   0   1  292.45    5.63
  -2   0   1  286.71    5.62
  -2   0   1  285.98    5.84
   1   0  -1  188.67    3.47
  -1   0   1  173.87    3.49
  -1   0  -1    5.37    0.15
  -1   0  -1    5.38    0.16
  -1   0  -1    5.47    0.13
  -1   0  -1    5.49    0.19
   1   0   1    5.50    0.19
   1   0   1    5.19    0.15
   1   0   1    5.23    0.15
   1   0   1    5.32    0.16
   1   0   1    5.01    0.19
  -2   0  -1   72.90    1.49
  -2   0  -1   75.15    1.55
  -2   0  -1   75.34    1.47
  -2   0  -1   72.58    1.54
  -2   0  -1   74.08    1.49
   2   0   1   73.55    1.49
   2   0   1   71.93    1.47
   2   0   1   74.05    1.56
   2   0   1   70.03    1.53
   2   0   1   75.24    1.48
  -3   0  -1    7.19    0.30
  -3   0  -1    7.65    0.25
  -3   0  -1    7.41    0.27
  -3   0  -1    7.36    0.27
  -3   0  -1    7.08    0.31
   3   0   1    7.02    0.27
   3   0   1    7.22    0.31
   3   0   1    6.96    0.24
   3   0   1    7.37    0.25
   3   0   1    6.96    0.29
  -4   0  -1    0.04    0.08
  -4   0  -1    0.09    0.07
  -4   0  -1   -0.09    0.09
  -4   0  -1    0.08    0.08
  -4   0  -1   -0.03    0.08
   4   0   1   -0.04    0.08
   4   0   1   -0.07    0.07
   4   0   1   -0.02    0.06
   4   0   1   -0.02    0.08
   4   0   1    0.00    0.06
   4   0   1   -0.02    0.07
  -5   0  -1    2.50    0.20
  -5   0  -1    2.57    0.24
  -5   0  -1    2.34    0.23
  -5   0  -1    2.39    0.25
  -5   0  -1    2.19    0.25
   5   0   1    2.27    0.18
   5   0   1    2.18    0.23
   5   0   1    2.52    0.15
   5   0   1    2.54    0.24
   5   0   1    2.26    0.26
   5   0   1    2.50    0.20
  -6   0  -1    1.49    0.24
  -6   0  -1    1.83    0.26
  -6   0  -1    1.50    0.25
  -6   0  -1    1.36    0.20
  -6   0  -1    1.34    0.18
   6   0   1    1.02    0.20
   6   0   1    1.47    0.17
   6   0   1    1.68    0.16
   6   0   1    1.35    0.23
   6   0   1    1.58    0.18
  -7   0  -1    0.83    0.26
  -7   0  -1    0.91    0.25
  -7   0  -1    0.86    0.19
  -7   0  -1    0.90    0.25
  -7   0  -1    0.77    0.22
   7   0   1    0.76    0.17
   7   0   1    1.00    0.29
   7   0   1    1.16    0.28
   7   0   1    0.81    0.17
  -8   0  -1   -0.10    0.26
  -8   0  -1   -0.07    0.24
  -8   0  -1   -0.05    0.22
  -8   0  -1    0.21    0.21
   8   0   1    0.05    0.17
   8   0   1    0.03    0.25
   8   0   1    0.00    0.17
  -9   0  -1    0.58    0.37
  -9   0  -1    0.99    0.37
  -9   0  -1    1.12    0.42
  -9   0  -1    0.92    0.35
  -9   0  -1    1.00    0.36
  -9   0  -1    0.87    0.29
   9   0   1    0.32    0.36
   9   0   1    0.35    0.33
   9   0   1    0.16    0.20
 -10   0  -1    0.74    0.48
 -10   0  -1    0.21    0.42
 -10   0  -1    0.35    0.47
 -10   0  -1    0.73    0.46
 -10   0  -1   -0.38    0.45
 -10   0  -1   -0.06    0.37
  10   0   1   -0.27    0.45
  10   0   1    0.42    0.25
  10   0   1   -0.13    0.45
  10   0   1   -0.35    0.25
  11  -1  -1    0.47    0.43
 -11   1   1    0.06    0.42
 -11   1   1    0.12    0.44
 -11   1   1    0.60    0.60
 -11   1   1    0.27    0.40
 -11   1   1    0.36    0.47
  10  -1  -1   -0.24    0.30
  10  -1  -1    0.65    0.31
 -10   1   1    0.80    0.32
 -10   1   1    0.56    0.30
 -10   1   1    0.29    0.34
 -10   1   1    0.22    0.40
 -10   1   1    0.45    0.34
 -10   1   1    0.21    0.43
   9  -1  -1    0.16    0.19
   9  -1  -1   -0.02    0.22
  -9   1   1   -0.52    0.28
  -9   1   1   -0.26    0.33
  -9   1   1   -0.13    0.22
  -9   1   1    0.21    0.24
  -9   1   1    0.14    0.23
  -9   1   1   -0.06    0.22
   8  -1  -1   17.67    0.67
  -8   1   1   17.95    0.77
  -8   1   1   17.28    0.57
  -8   1   1   17.68    0.68
  -8   1   1   17.09    0.65
  -8   1   1   16.67    0.61
   7  -1  -1    0.13    0.14
   7  -1  -1    0.30    0.14
   7  -1  -1    0.28    0.15
  -7   1   1    0.24    0.19
  -7   1   1    0.12    0.14
  -7   1   1    0.21    0.13
  -7   1   1    0.22    0.14
  -7   1   1    0.30    0.14
   6  -1  -1   30.65    0.91
   6  -1  -1   32.23    0.73
   6  -1  -1   31.27    0.83
  -6   1   1   30.66    0.83
  -6   1   1   31.30    0.84
  -6   1   1   31.89    0.91
  -6   1   1   32.09    0.78
  -6   1   1   30.50    0.74
   5  -1  -1    2.57    0.18
   5  -1  -1    2.51    0.19
   5  -1  -1    2.88    0.24
   5  -1  -1    2.66    0.18
  -5   1   1    2.73    0.24
  -5   1   1    2.80    0.15
  -5   1   1    2.67    0.20
  -5   1   1    2.75    0.17
  -5   1   1    2.59    0.19
   4  -1  -1    8.85    0.28
   4  -1  -1    8.85    0.29
   4  -1  -1    8.31    0.34
   4  -1  -1    9.01    0.27
  -4   1   1    8.74    0.24
  -4   1   1    8.50    0.34
  -4   1   1    8.64    0.29
  -4   1   1    8.79    0.29
  -4   1   1    8.73    0.25
   3  -1  -1   16.39    0.39
   3  -1  -1   16.10    0.39
   3  -1  -1   16.67    0.46
  -3   1   1   16.35    0.40
  -3   1   1   16.40    0.46
  -3   1   1   15.89    0.35
  -3   1   1   16.54    0.35
  -3   1   1   14.85    0.42
   2  -1  -1    2.05    0.12
   2  -1  -1    2.13    0.08
   2  -1  -1    2.13    0.12
  -2   1   1    2.09    0.09
  -2   1   1    2.04    0.09
  -2   1   1    2.08    0.12
  -2   1   1    2.05    0.13
   1  -1  -1   37.05    0.77
   1  -1  -1   36.68    0.74
   1  -1  -1   38.01    0.77
   1  -1  -1   36.45    0.75
  -1   1   1   36.39    0.74
  -1   1   1   37.68    0.71
  -1   1   1   37.45    0.75
  -1   1   1   35.82    0.77
  -1   1   1   35.30    0.75
  -1   1   1   37.11    0.71
   0  -1  -1   75.38    1.41
   0  -1  -1   69.41    1.37
   0  -1  -1   72.67    1.40
   0  -1  -1   68.65    1.43
   0  -1  -1   69.41    1.44
   0  -1  -1   72.57    1.39
   0   1   1   72.45    1.37
   0   1   1   73.71    1.40
   0   1   1   70.63    1.44
   0   1   1   68.00    1.44
   0   1   1   72.73    1.41
  -1  -1  -1  885.76   17.95
  -1  -1  -1  888.64   17.90
  -1  -1  -1  914.86   17.92
  -1  -1  -1  971.99   18.41
  -1  -1  -1  948.28   18.40
  -1  -1  -1  921.25   17.80
   1   1   1  958.10   18.37
   1   1   1  957.33   17.97
   1   1   1  920.16   18.28
   1   1   1  924.39   18.06
  -2  -1  -1  625.55   12.40
  -2  -1  -1  666.39   12.79
  -2  -1  -1  634.09   12.23
  -2  -1  -1  640.72   12.41
  -2  -1  -1  622.17   12.54
   2   1   1  620.10   12.38
   2   1   1  621.05   12.23
   2   1   1  629.34   12.64
   2   1   1  620.25   12.23
  -3  -1  -1  123.45    2.52
  -3  -1  -1  117.49    2.53
  -3  -1  -1  118.90    2.40
  -3  -1  -1  121.90    2.43
  -3  -1  -1  118.49    2.43
   3   1   1  118.17    2.42
   3   1   1  117.91    2.51
   3   1   1  119.60    2.53
   3   1   1  123.77    2.40
  -4  -1  -1  112.08    2.48
  -4  -1  -1  115.79    2.52
  -4  -1  -1  117.64    2.39
  -4  -1  -1  114.68    2.36
  -4  -1  -1  112.24    2.40
   4   1   1  115.02    2.37
   4   1   1  115.98    2.51
   4   1   1  122.94    2.50
   4   1   1  113.14    2.34
  -5  -1  -1    8.19    0.42
  -5  -1  -1    8.86    0.36
  -5  -1  -1    8.20    0.39
  -5  -1  -1    8.35    0.39
  -5  -1  -1    8.77    0.45
  -5  -1  -1    8.56    0.43
   5   1   1    8.30    0.45
   5   1   1    8.40    0.35
   5   1   1    8.15    0.33
   5   1   1    8.19    0.43
  -6  -1  -1    9.52    0.52
  -6  -1  -1    9.26    0.52
  -6  -1  -1    9.25    0.51
  -6  -1  -1    9.82    0.42
  -6  -1  -1    9.52    0.46
  -6  -1  -1    8.83    0.47
   6   1   1    9.20    0.51
   6   1   1    9.30    0.39
   6   1   1    8.87    0.53
   6   1   1    9.12    0.40
   6   1   1    9.41    0.32
  -7  -1  -1    0.21    0.21
  -7  -1  -1   -0.45    0.24
  -7  -1  -1    0.09    0.22
  -7  -1  -1    0.06    0.21
  -7  -1  -1   -0.05    0.20
  -7  -1  -1   -0.11    0.19
   7   1   1    0.08    0.16
   7   1   1    0.18    0.17
   7   1   1   -0.05    0.22
   7   1   1    0.25    0.23
   7   1   1    0.03    0.16
  -8  -1  -1    0.27    0.28
  -8  -1  -1    0.48    0.30
  -8  -1  -1   -0.05    0.22
  -8  -1  -1    0.28    0.28
  -8  -1  -1    0.37    0.28
   8   1   1    0.07    0.21
   8   1   1   -0.10    0.16
   8   1   1    0.35    0.22
   8   1   1   -0.26    0.27
   8   1   1    0.17    0.30
  -9  -1  -1    0.75    0.37
  -9  -1  -1    0.72    0.34
  -9  -1  -1    1.66    0.42
  -9  -1  -1    0.59    0.43
  -9  -1  -1    1.14    0.42
  -9  -1  -1    0.69    0.41
   9   1   1    0.02    0.24
   9   1   1   -0.22    0.41
   9   1   1    0.32    0.40
   9   1   1    0.31    0.25
 -10  -1  -1   -0.29    0.48
 -10  -1  -1   -0.21    0.52
 -10  -1  -1   -0.45    0.52
 -10  -1  -1    0.85    0.53
 -10  -1  -1   -0.35    0.54
 -10  -1  -1    0.36    0.45
  10   1   1    0.63    0.30
  10   1   1    0.01    0.55
  10   1   1    0.34    0.32
  11  -2  -1   -0.17    0.36
  11  -2  -1    0.55    0.39
 -11   2   1    0.29    0.39
 -11   2   1   -0.19    0.53
 -11   2   1    0.18    0.43
 -11   2   1    0.06    0.40
 -11   2   1    0.05    0.40
  10  -2  -1    0.02    0.26
  10  -2  -1    0.08    0.27
 -10   2   1    0.00    0.26
 -10   2   1    0.19    0.28
 -10   2   1   -0.13    0.41
 -10   2   1   -0.92    0.37
 -10   2   1   -0.17    0.28
   9  -2  -1    2.67    0.32
  -9   2   1    2.57    0.32
  -9   2   1    2.79    0.35
  -9   2   1    2.65    0.28
  -9   2   1    2.72    0.40
  -9   2   1    3.36    0.41
   8  -2  -1    1.82    0.25
  -8   2   1    1.72    0.23
  -8   2   1    1.47    0.19
  -8   2   1    1.84    0.26
  -8   2   1    1.63    0.26
   7  -2  -1    4.53    0.31
   7  -2  -1    4.64    0.28
   7  -2  -1    4.46    0.25
   7  -2  -1    4.44    0.40
  -7   2   1    4.47    0.31
  -7   2   1    4.30    0.29
  -7   2   1    4.71    0.40
  -7   2   1    4.58    0.31
  -7   2   1    4.38    0.25
   6  -2  -1   21.23    0.59
   6  -2  -1   20.23    0.59
   6  -2  -1   20.90    0.70
   6  -2  -1   21.28    0.53
  -6   2   1   20.60    0.53
  -6   2   1   20.18    0.60
  -6   2   1   20.50    0.60
  -6   2   1   20.29    0.55
  -6   2   1   20.96    0.70
   5  -2  -1    0.04    0.09
   5  -2  -1    0.07    0.06
   5  -2  -1    0.01    0.07
   5  -2  -1    0.01    0.10
  -5   2   1   -0.05    0.11
  -5   2   1    0.08    0.07
  -5   2   1    0.00    0.05
  -5   2   1    0.01    0.06
  -5   2   1   -0.02    0.06
   4  -2  -1   92.12    1.83
   4  -2  -1   90.34    1.83
   4  -2  -1   89.94    1.94
  -4   2   1   91.84    1.95
  -4   2   1   92.00    1.85
  -4   2   1   91.10    1.85
  -4   2   1   88.32    1.78
  -4   2   1   90.28    1.78
   3  -2  -1    0.06    0.07
   3  -2  -1    0.14    0.07
   3  -2  -1    0.16    0.05
  -3   2   1    0.12    0.07
  -3   2   1    0.11    0.05
  -3   2   1    0.15    0.07
  -3   2   1    0.13    0.03
  -3   2   1    0.10    0.03
  -3   2   1    0.14    0.05
   2  -2  -1    1.29    0.08
   2  -2  -1    1.28    0.10
   2  -2  -1    1.06    0.13
   2  -2  -1    1.21    0.11
   2  -2  -1    1.32    0.12
  -2   2   1    1.22    0.08
  -2   2   1    1.37    0.07
  -2   2   1    1.33    0.10
  -2   2   1    1.23    0.10
  -2   2   1    1.10    0.11
  -2   2   1    1.34    0.07
   1  -2  -1    3.36    0.13
   1  -2  -1    3.45    0.15
   1  -2  -1    3.62    0.12
   1  -2  -1    3.35    0.11
   1  -2  -1    3.24    0.16
   1  -2  -1    3.39    0.15
   1  -2  -1    3.10    0.15
  -1   2   1    3.59    0.16
  -1   2   1    3.35    0.11
  -1   2   1    3.33    0.12
  -1   2   1    3.43    0.12
  -1   2   1    3.54    0.15
  -1   2   1    3.27    0.15
   0  -2  -1    0.02    0.03
   0  -2  -1   -0.02    0.05
   0  -2  -1    0.00    0.03
   0  -2  -1   -0.02    0.04
   0  -2  -1   -0.02    0.04
   0   2   1    0.03    0.04
   0   2   1   -0.02    0.03
   0   2   1    0.07    0.05
   0   2   1    0.02    0.05
   0   2   1   -0.04    0.03
  -1  -2  -1  173.58    3.48
  -1  -2  -1  166.53    3.45
  -1  -2  -1  173.51    3.36
  -1  -2  -1  173.79    3.39
  -1  -2  -1  175.02    3.36
   1   2   1  165.47    3.44
   1   2   1  176.06    3.39
   1   2   1  173.80    3.37
   1   2   1  176.79    3.37
  -2  -2  -1   85.24    1.76
  -2  -2  -1   87.02    1.86
  -2  -2  -1   84.45    1.74
  -2  -2  -1   85.07    1.89
  -2  -2  -1   85.45    1.78
  -2  -2  -1   87.91    1.79
   2   2   1   85.29    1.78
   2   2   1   82.46    1.86
   2   2   1   88.93    1.77
   2   2   1   86.82    1.89
  -3  -2  -1  197.56    3.91
  -3  -2  -1  201.20    4.04
  -3  -2  -1  199.45    3.94
  -3  -2  -1  197.65    3.91
  -3  -2  -1  199.60    3.97
  -3  -2  -1  200.11    4.07
   3   2   1  193.32    4.03
   3   2   1  203.93    3.91
   3   2   1  195.50    4.07
   3   2   1  193.19    3.92
  -4  -2  -1  190.08    3.85
  -4  -2  -1  186.02    3.97
  -4  -2  -1  196.94    3.83
  -4  -2  -1  196.09    3.92
  -4  -2  -1  190.38    4.02
  -4  -2  -1  194.88    3.87
   4   2   1  196.31    3.99
   4   2   1  189.09    3.84
   4   2   1  191.81    3.82
   4   2   1  187.73    4.01
  -5  -2  -1    1.75    0.23
  -5  -2  -1    1.56    0.23
  -5  -2  -1    1.30    0.23
  -5  -2  -1    1.37    0.26
  -5  -2  -1    1.62    0.26
  -5  -2  -1    1.20    0.17
   5   2   1    1.29    0.18
   5   2   1    1.47    0.25
   5   2   1    1.36    0.19
   5   2   1    1.54    0.26
  -6  -2  -1   76.95    1.79
  -6  -2  -1   74.77    1.79
  -6  -2  -1   76.95    1.73
  -6  -2  -1   75.22    1.91
  -6  -2  -1   75.11    1.86
  -6  -2  -1   74.29    1.94
   6   2   1   79.22    1.92
   6   2   1   76.95    1.73
   6   2   1   75.06    1.61
   6   2   1   76.41    1.69
   6   2   1   75.00    1.98
  -7  -2  -1    0.73    0.24
  -7  -2  -1    0.47    0.26
  -7  -2  -1    0.76    0.29
  -7  -2  -1    0.72    0.28
  -7  -2  -1    1.17    0.33
   7   2   1   -0.12    0.17
   7   2   1    0.39    0.29
   7   2   1    0.72    0.22
   7   2   1    0.59    0.21
  -8  -2  -1    2.65    0.42
  -8  -2  -1    2.08    0.42
  -8  -2  -1    2.48    0.36
  -8  -2  -1    3.02    0.46
  -8  -2  -1    2.88    0.48
   8   2   1    2.83    0.33
   8   2   1    3.00    0.34
   8   2   1    2.84    0.48
  -9  -2  -1    1.18    0.47
  -9  -2  -1    1.06    0.48
  -9  -2  -1    1.49    0.48
  -9  -2  -1    1.31    0.50
  -9  -2  -1    1.99    0.54
  -9  -2  -1    1.31    0.39
   9   2   1    0.16    0.32
   9   2   1    0.86    0.48
   9   2   1    0.65    0.47
 -10  -2  -1    0.34    0.64
 -10  -2  -1    0.78    0.65
 -10  -2  -1    0.34    0.62
 -10  -2  -1    0.63    0.63
 -10  -2  -1   -0.06    0.65
  11  -3  -1    0.25    0.35
  11  -3  -1   -0.23    0.31
 -11   3   1   -0.45    0.35
 -11   3   1   -0.18    0.35
 -11   3   1    0.49    0.57
 -11   3   1    0.03    0.41
 -11   3   1   -0.47    0.33
  10  -3  -1    0.22    0.25
  10  -3  -1   -0.21    0.24
 -10   3   1   -0.07    0.38
 -10   3   1    0.05    0.27
 -10   3   1    0.25    0.24
 -10   3   1   -0.21    0.27
 -10   3   1    0.34    0.26
   9  -3  -1    0.95    0.23
   9  -3  -1    0.37    0.20
   9  -3  -1    0.76    0.33
  -9   3   1    1.23    0.22
  -9   3   1    1.31    0.25
  -9   3   1    1.03    0.24
   8  -3  -1   -0.08    0.12
   8  -3  -1    0.02    0.19
   8  -3  -1   -0.10    0.14
   8  -3  -1    0.39    0.24
  -8   3   1    0.13    0.15
  -8   3   1    0.19    0.16
  -8   3   1    0.18    0.13
  -8   3   1   -0.15    0.14
   7  -3  -1    4.40    0.28
   7  -3  -1    3.94    0.37
   7  -3  -1    3.68    0.25
   7  -3  -1    3.69    0.28
  -7   3   1    4.21    0.28
  -7   3   1    3.53    0.28
  -7   3   1    4.07    0.24
  -7   3   1    4.44    0.37
  -7   3   1    4.05    0.27
   6  -3  -1    4.25    0.24
   6  -3  -1    4.26    0.24
   6  -3  -1    3.83    0.33
   6  -3  -1    4.22    0.24
  -6   3   1    4.26    0.23
  -6   3   1    4.35    0.26
  -6   3   1    4.29    0.21
  -6   3   1    4.23    0.33
  -6   3   1    4.21    0.25
   5  -3  -1   -0.01    0.07
   5  -3  -1    0.01    0.07
   5  -3  -1    0.06    0.11
   5  -3  -1    0.03    0.11
  -5   3   1   -0.05    0.06
  -5   3   1    0.00    0.10
  -5   3   1    0.02    0.12
  -5   3   1    0.10    0.08
  -5   3   1   -0.02    0.06
  -5   3   1    0.00    0.06
   4  -3  -1   56.61    1.22
   4  -3  -1   55.25    1.30
   4  -3  -1   55.73    1.20
  -4   3   1   57.72    1.15
  -4   3   1   55.75    1.15
  -4   3   1   58.36    1.22
  -4   3   1   56.87    1.30
  -4   3   1   57.30    1.23
  -4   3   1   54.78    1.29
   3  -3  -1    3.40    0.19
   3  -3  -1    3.06    0.16
   3  -3  -1    3.15    0.17
  -3   3   1    3.24    0.13
  -3   3   1    3.12    0.16
  -3   3   1    3.04    0.19
  -3   3   1    3.21    0.13
  -3   3   1    3.33    0.18
  -3   3   1    2.98    0.19
   2  -3  -1   17.58    0.46
   2  -3  -1   17.65    0.39
   2  -3  -1   17.86    0.40
   2  -3  -1   16.98    0.48
   2  -3  -1   17.80    0.48
   2  -3  -1   17.37    0.46
  -2   3   1   17.37    0.48
  -2   3   1   18.10    0.42
  -2   3   1   17.81    0.42
  -2   3   1   17.23    0.46
  -2   3   1   17.71    0.49
   1  -3  -1   38.92    0.81
   1  -3  -1   37.64    0.83
   1  -3  -1   37.97    0.82
   1  -3  -1   39.71    0.92
   1  -3  -1   38.37    0.89
   1  -3  -1   37.77    0.89
  -1   3   1   40.07    0.92
  -1   3   1   39.37    0.84
  -1   3   1   38.70    0.83
  -1   3   1   40.11    0.81
  -1   3   1   37.30    0.88
  -1   3   1   37.96    0.89
   0  -3  -1    6.79    0.23
   0  -3  -1    7.08    0.31
   0  -3  -1    7.40    0.22
   0  -3  -1    6.90    0.25
   0  -3  -1    7.05    0.29
   0   3   1    6.92    0.29
   0   3   1    6.93    0.25
   0   3   1    7.42    0.31
   0   3   1    7.15    0.22
   0   3   1    7.01    0.24
  -1  -3  -1  222.25    4.31
  -1  -3  -1  212.80    4.40
  -1  -3  -1  217.26    4.28
  -1  -3  -1  223.05    4.28
  -1  -3  -1  225.14    4.44
   1   3   1  222.28    4.29
   1   3   1  225.11    4.29
   1   3   1  218.83    4.31
   1   3   1  218.22    4.42
   1   3   1  214.83    4.40
  -2  -3  -1   14.38    0.43
  -2  -3  -1   14.18    0.46
  -2  -3  -1   14.68    0.55
  -2  -3  -1   14.44    0.45
   2   3   1   14.51    0.44
   2   3   1   14.34    0.52
   2   3   1   14.77    0.46
   2   3   1   15.40    0.55
  -3  -3  -1  260.29    5.08
  -3  -3  -1  261.58    5.23
  -3  -3  -1  262.51    5.12
  -3  -3  -1  258.59    5.12
  -3  -3  -1  252.21    5.06
  -3  -3  -1  261.88    5.28
   3   3   1  253.93    5.26
   3   3   1  255.21    5.10
   3   3   1  263.01    5.24
   3   3   1  254.18    5.07
  -4  -3  -1    7.13    0.46
  -4  -3  -1    6.76    0.38
  -4  -3  -1    7.68    0.34
  -4  -3  -1    6.67    0.37
  -4  -3  -1    6.88    0.41
  -4  -3  -1    7.13    0.34
   4   3   1    6.83    0.35
   4   3   1    6.93    0.45
   4   3   1    7.21    0.35
   4   3   1    7.13    0.43
  -5  -3  -1  143.40    2.99
  -5  -3  -1  139.43    3.23
  -5  -3  -1  145.53    3.10
  -5  -3  -1  139.87    3.04
  -5  -3  -1  145.93    3.20
  -5  -3  -1  145.35    3.03
   5   3   1  137.90    3.21
   5   3   1  145.77    3.20
   5   3   1  143.47    2.97
   5   3   1  147.70    3.02
  -6  -3  -1    0.43    0.24
  -6  -3  -1    0.45    0.23
  -6  -3  -1    0.71    0.24
  -6  -3  -1    0.41    0.28
  -6  -3  -1    0.40    0.20
   6   3   1    0.71    0.21
   6   3   1    0.56    0.21
   6   3   1    0.36    0.26
  -7  -3  -1    0.06    0.32
  -7  -3  -1   -0.04    0.29
  -7  -3  -1    0.08    0.29
  -7  -3  -1    0.16    0.30
  -7  -3  -1    0.62    0.27
  -7  -3  -1    0.37    0.27
   7   3   1   -0.07    0.30
   7   3   1    0.36    0.34
   7   3   1   -0.08    0.24
   7   3   1   -0.04    0.20
  -8  -3  -1    1.29    0.45
  -8  -3  -1    1.48    0.39
  -8  -3  -1    1.80    0.46
  -8  -3  -1    1.92    0.37
  -8  -3  -1    1.17    0.41
   8   3   1    1.40    0.33
   8   3   1    1.36    0.35
   8   3   1    1.52    0.50
  -9  -3  -1   -0.05    0.52
  -9  -3  -1    0.06    0.41
  -9  -3  -1    0.24    0.55
  -9  -3  -1    0.31    0.50
  -9  -3  -1   -0.35    0.54
  -9  -3  -1    0.20    0.56
   9   3   1    0.03    0.37
   9   3   1    0.12    0.28
   9   3   1   -0.18    0.55
  11  -4  -1    0.72    0.35
 -11   4   1    0.31    0.34
 -11   4   1   -0.06    0.40
 -11   4   1    0.39    0.35
 -11   4   1    0.42    0.36
  10  -4  -1    0.25    0.39
  10  -4  -1   -0.02    0.23
 -10   4   1   -0.27    0.42
 -10   4   1   -0.12    0.40
 -10   4   1   -0.03    0.27
 -10   4   1   -0.31    0.25
 -10   4   1    0.25    0.26
 -10   4   1    0.36    0.34
   9  -4  -1    2.12    0.38
   9  -4  -1    2.13    0.28
  -9   4   1    1.71    0.26
  -9   4   1    1.88    0.27
  -9   4   1    1.60    0.24
  -9   4   1    1.88    0.28
   8  -4  -1   -0.06    0.13
   8  -4  -1    0.12    0.24
   8  -4  -1   -0.03    0.15
  -8   4   1    0.07    0.16
  -8   4   1    0.00    0.15
  -8   4   1   -0.01    0.16
  -8   4   1   -0.01    0.13
   7  -4  -1    3.33    0.38
   7  -4  -1    3.75    0.27
   7  -4  -1    3.72    0.27
  -7   4   1    3.67    0.24
  -7   4   1    3.36    0.35
  -7   4   1    3.67    0.29
  -7   4   1    3.87    0.28
  -7   4   1    3.58    0.38
  -7   4   1    3.48    0.26
   6  -4  -1    3.23    0.22
   6  -4  -1    3.67    0.33
   6  -4  -1    3.41    0.23
  -6   4   1    3.19    0.30
  -6   4   1    3.34    0.25
  -6   4   1    3.04    0.29
  -6   4   1    3.08    0.20
  -6   4   1    3.52    0.22
  -6   4   1    3.10    0.23
   5  -4  -1   -0.05    0.07
   5  -4  -1   -0.02    0.07
   5  -4  -1   -0.02    0.12
  -5   4   1    0.03    0.09
  -5   4   1   -0.06    0.06
  -5   4   1    0.08    0.12
  -5   4   1    0.04    0.07
  -5   4   1   -0.06    0.11
  -5   4   1    0.03    0.07
   4  -4  -1    1.99    0.17
   4  -4  -1    1.82    0.16
   4  -4  -1    2.00    0.20
  -4   4   1    1.88    0.14
  -4   4   1    1.87    0.18
  -4   4   1    1.83    0.21
  -4   4   1    1.75    0.14
  -4   4   1    1.73    0.16
   3  -4  -1   44.25    1.01
   3  -4  -1   43.75    1.05
   3  -4  -1   42.75    1.02
   3  -4  -1   44.60    0.90
   3  -4  -1   44.18    1.04
   3  -4  -1   44.21    0.90
  -3   4   1   43.71    0.95
  -3   4   1   44.53    0.95
  -3   4   1   43.79    1.05
  -3   4   1   44.25    1.01
  -3   4   1   45.12    1.04
   2  -4  -1    0.25    0.06
   2  -4  -1    0.23    0.11
   2  -4  -1    0.19    0.08
   2  -4  -1    0.32    0.10
   2  -4  -1    0.26    0.06
   2  -4  -1    0.21    0.08
  -2   4   1    0.24    0.08
  -2   4   1    0.28    0.11
  -2   4   1    0.32    0.08
  -2   4   1    0.25    0.07
  -2   4   1    0.41    0.11
  -2   4   1    0.20    0.06
   1  -4  -1   26.10    0.63
   1  -4  -1   27.40    0.62
   1  -4  -1   27.34    0.64
   1  -4  -1   26.08    0.74
   1  -4  -1   27.62    0.70
   1  -4  -1   26.94    0.72
  -1   4   1   27.48    0.65
  -1   4   1   27.27    0.75
  -1   4   1   25.81    0.65
  -1   4   1   27.04    0.62
  -1   4   1   26.23    0.72
   0  -4  -1    0.66    0.12
   0  -4  -1    0.75    0.12
   0  -4  -1    0.63    0.09
   0  -4  -1    0.78    0.15
   0  -4  -1    0.70    0.14
   0  -4  -1    0.68    0.10
   0   4   1    0.78    0.15
   0   4   1    0.63    0.14
   0   4   1    0.67    0.11
   0   4   1    0.69    0.09
   0   4   1    0.72    0.11
  -1  -4  -1   17.74    0.49
  -1  -4  -1   17.67    0.53
  -1  -4  -1   18.47    0.64
  -1  -4  -1   17.58    0.50
   1   4   1   17.77    0.53
   1   4   1   17.65    0.51
   1   4   1   18.06    0.62
   1   4   1   17.30    0.60
   1   4   1   17.74    0.50
  -2  -4  -1   11.51    0.41
  -2  -4  -1   11.09    0.43
  -2  -4  -1   11.12    0.39
  -2  -4  -1   11.34    0.53
  -2  -4  -1   11.23    0.49
   2   4   1   11.07    0.40
   2   4   1   11.40    0.43
   2   4   1   11.05    0.50
   2   4   1   10.70    0.51
   2   4   1   11.38    0.41
  -3  -4  -1    2.66    0.29
  -3  -4  -1    2.32    0.23
  -3  -4  -1    2.93    0.22
  -3  -4  -1    1.87    0.22
  -3  -4  -1    2.73    0.26
  -3  -4  -1    3.37    0.36
   3   4   1    2.19    0.23
   3   4   1    2.71    0.26
   3   4   1    2.32    0.31
   3   4   1    1.84    0.25
  -4  -4  -1    0.16    0.14
  -4  -4  -1    0.15    0.18
  -4  -4  -1    0.04    0.12
  -4  -4  -1    0.17    0.17
  -4  -4  -1    0.15    0.15
  -4  -4  -1    0.24    0.18
   4   4   1    0.28    0.15
   4   4   1    0.32    0.19
   4   4   1   -0.01    0.15
   4   4   1    0.06    0.18
  -5  -4  -1    4.47    0.36
  -5  -4  -1    5.08    0.45
  -5  -4  -1    4.73    0.45
  -5  -4  -1    4.97    0.37
  -5  -4  -1    5.12    0.48
   5   4   1    4.78    0.40
   5   4   1    5.47    0.40
   5   4   1    5.24    0.49
  -6  -4  -1   13.11    0.69
  -6  -4  -1   13.50    0.79
  -6  -4  -1   13.13    0.63
  -6  -4  -1   13.48    0.61
  -6  -4  -1   13.52    0.77
  -6  -4  -1   13.86    0.71
   6   4   1   13.68    0.78
   6   4   1   13.70    0.62
  -7  -4  -1    3.61    0.52
  -7  -4  -1    2.96    0.44
  -7  -4  -1    3.34    0.42
  -7  -4  -1    3.98    0.44
  -7  -4  -1    3.31    0.47
  -7  -4  -1    4.05    0.53
   7   4   1    2.42    0.47
   7   4   1    3.22    0.53
   7   4   1    3.01    0.38
  -8  -4  -1    4.60    0.62
  -8  -4  -1    4.15    0.66
  -8  -4  -1    4.84    0.52
  -8  -4  -1    4.21    0.57
  -8  -4  -1    4.79    0.56
  -8  -4  -1    4.63    0.67
   8   4   1    3.34    0.44
   8   4   1    4.26    0.71
   8   4   1    3.80    0.49
  -9  -4  -1    1.00    0.65
  -9  -4  -1    0.36    0.59
  11  -5  -1    0.44    0.33
  11  -5  -1    0.18    0.31
 -11   5   1   -0.15    0.35
 -11   5   1    0.20    0.36
 -11   5   1    0.06    0.33
 -11   5   1    0.60    0.35
  10  -5  -1    0.64    0.38
 -10   5   1    1.10    0.27
 -10   5   1    0.39    0.45
 -10   5   1    0.43    0.30
 -10   5   1    1.40    0.29
 -10   5   1    1.20    0.41
   9  -5  -1   -0.09    0.31
   9  -5  -1    0.12    0.19
   9  -5  -1    0.41    0.20
  -9   5   1    0.65    0.23
  -9   5   1    0.09    0.35
  -9   5   1    0.68    0.34
  -9   5   1    0.37    0.22
  -9   5   1    0.09    0.20
  -9   5   1    0.23    0.21
   8  -5  -1   -0.51    0.22
   8  -5  -1   -0.08    0.14
   8  -5  -1    0.04    0.16
  -8   5   1    0.05    0.15
  -8   5   1   -0.16    0.24
  -8   5   1    0.13    0.16
  -8   5   1    0.26    0.17
  -8   5   1    0.17    0.16
   7  -5  -1    0.75    0.23
   7  -5  -1    0.62    0.15
  -7   5   1    0.60    0.14
  -7   5   1    0.54    0.15
  -7   5   1    0.66    0.16
  -7   5   1    0.31    0.21
  -7   5   1    0.50    0.16
   6  -5  -1    2.45    0.22
   6  -5  -1    2.38    0.22
   6  -5  -1    1.93    0.25
  -6   5   1    2.44    0.20
  -6   5   1    2.86    0.32
  -6   5   1    2.63    0.26
  -6   5   1    2.12    0.23
  -6   5   1    2.56    0.22
   5  -5  -1    2.70    0.21
   5  -5  -1    2.78    0.23
   5  -5  -1    2.30    0.25
  -5   5   1    2.67    0.27
  -5   5   1    2.70    0.20
  -5   5   1    2.49    0.22
  -5   5   1    2.47    0.23
   4  -5  -1   -0.12    0.10
   4  -5  -1    0.07    0.08
   4  -5  -1    0.12    0.05
   4  -5  -1    0.14    0.05
   4  -5  -1    0.28    0.13
   4  -5  -1    0.11    0.10
  -4   5   1    0.09    0.08
  -4   5   1    0.20    0.11
  -4   5   1    0.03    0.08
  -4   5   1    0.10    0.11
  -4   5   1    0.10    0.08
   3  -5  -1    8.82    0.27
   3  -5  -1    9.03    0.28
   3  -5  -1    8.63    0.38
   3  -5  -1    9.48    0.35
   3  -5  -1    8.97    0.39
   3  -5  -1    8.58    0.36
  -3   5   1    9.06    0.39
  -3   5   1    8.95    0.32
  -3   5   1    9.15    0.39
  -3   5   1    8.82    0.31
  -3   5   1    8.29    0.35
  -3   5   1    9.27    0.32
   2  -5  -1    0.11    0.07
   2  -5  -1    0.00    0.07
   2  -5  -1   -0.03    0.09
   2  -5  -1    0.05    0.07
   2  -5  -1    0.01    0.09
   2  -5  -1    0.08    0.11
  -2   5   1    0.05    0.07
  -2   5   1   -0.03    0.08
  -2   5   1    0.05    0.09
  -2   5   1   -0.02    0.08
  -2   5   1   -0.10    0.09
  -2   5   1   -0.13    0.09
   1  -5  -1   30.28    0.82
   1  -5  -1   31.33    0.86
   1  -5  -1   30.88    0.73
   1  -5  -1   33.39    0.91
   1  -5  -1   30.81    0.74
   1  -5  -1   31.60    0.76
  -1   5   1   30.87    0.73
  -1   5   1   30.83    0.78
  -1   5   1   31.17    0.77
  -1   5   1   30.20    0.86
  -1   5   1   29.74    0.88
   0  -5  -1   29.16    0.76
   0  -5  -1   28.15    0.72
   0  -5  -1   29.20    0.89
   0  -5  -1   29.18    0.81
   0  -5  -1   30.01    0.86
   0  -5  -1   30.00    0.74
   0   5   1   29.36    0.89
   0   5   1   29.59    0.76
   0   5   1   30.51    0.87
   0   5   1   30.51    0.79
   0   5   1   30.22    0.73
  -1  -5  -1   26.57    0.88
  -1  -5  -1   27.73    0.85
  -1  -5  -1   28.08    0.73
  -1  -5  -1   27.32    0.71
  -1  -5  -1   27.46    0.75
   1   5   1   27.28    0.72
   1   5   1   27.21    0.74
   1   5   1   27.47    0.76
   1   5   1   28.22    0.88
   1   5   1   27.65    0.86
  -2  -5  -1    0.60    0.14
  -2  -5  -1    0.55    0.17
  -2  -5  -1    0.74    0.18
  -2  -5  -1    0.70    0.16
  -2  -5  -1    0.85    0.22
   2   5   1    0.78    0.16
   2   5   1    0.72    0.16
   2   5   1    0.79    0.21
   2   5   1    0.47    0.17
   2   5   1    0.62    0.15
  -3  -5  -1    2.24    0.31
  -3  -5  -1    2.93    0.34
  -3  -5  -1    3.11    0.31
  -3  -5  -1    2.86    0.25
  -3  -5  -1    2.84    0.28
  -3  -5  -1    2.72    0.31
   3   5   1    2.91    0.37
   3   5   1    3.04    0.30
   3   5   1    2.70    0.27
   3   5   1    3.33    0.39
  -4  -5  -1    5.16    0.49
  -4  -5  -1    4.92    0.43
  -4  -5  -1    5.34    0.41
  -4  -5  -1    4.99    0.52
  -4  -5  -1    5.76    0.36
   4   5   1    5.18    0.49
   4   5   1    5.61    0.41
   4   5   1    5.30    0.50
   4   5   1    5.45    0.53
  -5  -5  -1    2.32    0.36
  -5  -5  -1    2.35    0.35
  -5  -5  -1    2.12    0.43
  -5  -5  -1    2.12    0.29
  -5  -5  -1    2.36    0.37
   5   5   1    1.17    0.37
   5   5   1    2.56    0.33
   5   5   1    2.04    0.39
   5   5   1    2.14    0.31
  -6  -5  -1    5.41    0.58
  -6  -5  -1    5.50    0.68
  -6  -5  -1    6.46    0.52
  -6  -5  -1    4.99    0.49
  -6  -5  -1    6.14    0.61
  -6  -5  -1    5.75    0.71
   6   5   1    4.62    0.44
   6   5   1    7.08    0.72
  -7  -5  -1    0.90    0.47
  -7  -5  -1    1.29    0.42
  -7  -5  -1    1.31    0.55
  -7  -5  -1    0.53    0.52
  -7  -5  -1    1.21    0.38
   7   5   1    0.84    0.46
   7   5   1    0.70    0.38
   7   5   1    0.94    0.39
   7   5   1    1.85    0.57
  -8  -5  -1    1.81    0.64
  -8  -5  -1    0.47    0.58
  -8  -5  -1    0.15    0.60
  -8  -5  -1    0.56    0.54
  -8  -5  -1    0.68    0.51
   8   5   1   -0.50    0.57
   8   5   1    0.01    0.46
   8   5   1   -0.46    0.44
   8   5   1    0.26    0.30
  11  -6  -1    0.49    0.51
  11  -6  -1    0.30    0.33
 -11   6   1    0.30    0.40
 -11   6   1   -0.04    0.38
 -11   6   1    0.02    0.34
 -11   6   1   -0.13    0.40
  10  -6  -1    0.01    0.41
 -10   6   1    0.00    0.29
 -10   6   1    0.50    0.44
 -10   6   1    0.17    0.29
 -10   6   1    0.06    0.25
 -10   6   1   -0.79    0.25
   9  -6  -1    0.58    0.37
   9  -6  -1   -0.25    0.20
   9  -6  -1    0.33    0.21
  -9   6   1   -0.16    0.21
  -9   6   1    0.39    0.24
  -9   6   1    0.44    0.35
  -9   6   1    0.01    0.21
  -9   6   1   -0.03    0.22
   8  -6  -1    1.67    0.35
   8  -6  -1    1.60    0.23
  -8   6   1    1.38    0.25
  -8   6   1    1.85    0.24
  -8   6   1    1.68    0.27
  -8   6   1    1.59    0.24
   7  -6  -1   23.89    0.72
   7  -6  -1   24.62    0.87
  -7   6   1   23.44    0.76
  -7   6   1   26.94    1.20
  -7   6   1   22.92    0.67
  -7   6   1   24.04    0.68
  -7   6   1   23.28    0.74
   6  -6  -1    0.43    0.14
   6  -6  -1    0.33    0.19
   6  -6  -1    0.20    0.14
  -6   6   1    0.17    0.12
  -6   6   1    0.44    0.18
  -6   6   1    0.14    0.13
  -6   6   1    0.43    0.17
  -6   6   1    0.01    0.11
   5  -6  -1    3.34    0.29
   5  -6  -1    3.17    0.26
   5  -6  -1    3.39    0.28
   5  -6  -1    3.34    0.11
  -5   6   1    3.04    0.24
  -5   6   1    3.23    0.24
  -5   6   1    3.28    0.27
  -5   6   1    3.40    0.33
  -5   6   1    2.84    0.28
   4  -6  -1    3.65    0.29
   4  -6  -1    3.32    0.26
   4  -6  -1    3.46    0.30
   4  -6  -1    3.64    0.17
   4  -6  -1    3.43    0.18
   4  -6  -1    3.42    0.27
  -4   6   1    3.56    0.30
  -4   6   1    3.70    0.30
  -4   6   1    3.70    0.24
  -4   6   1    3.44    0.24
  -4   6   1    3.55    0.27
  -4   6   1    3.69    0.24
   3  -6  -1    5.38    0.25
   3  -6  -1    4.95    0.28
   3  -6  -1    5.51    0.34
   3  -6  -1    5.06    0.34
   3  -6  -1    5.25    0.23
   3  -6  -1    5.03    0.32
  -3   6   1    4.79    0.30
  -3   6   1    5.46    0.35
  -3   6   1    5.36    0.28
  -3   6   1    5.03    0.26
  -3   6   1    5.34    0.32
  -3   6   1    5.34    0.27
   2  -6  -1    3.07    0.28
   2  -6  -1    3.19    0.22
   2  -6  -1    2.88    0.27
   2  -6  -1    2.82    0.20
   2  -6  -1    2.96    0.29
  -2   6   1    3.14    0.31
  -2   6   1    2.67    0.20
  -2   6   1    2.50    0.23
  -2   6   1    2.86    0.24
  -2   6   1    3.13    0.26
   1  -6  -1    0.05    0.09
   1  -6  -1    0.03    0.11
   1  -6  -1    0.07    0.12
   1  -6  -1   -0.01    0.14
   1  -6  -1   -0.12    0.13
   1  -6  -1   -0.01    0.10
  -1   6   1    0.10    0.14
  -1   6   1   -0.11    0.11
  -1   6   1   -0.06    0.10
  -1   6   1    0.06    0.09
  -1   6   1    0.08    0.13
   0  -6  -1   17.07    0.51
   0  -6  -1   16.96    0.53
   0  -6  -1   16.42    0.64
   0  -6  -1   17.11    0.69
   0  -6  -1   16.33    0.60
   0  -6  -1   16.90    0.56
   0   6   1   16.94    0.65
   0   6   1   17.64    0.58
   0   6   1   16.86    0.55
   0   6   1   17.19    0.69
   0   6   1   16.34    0.52
  -1  -6  -1    2.04    0.23
  -1  -6  -1    1.36    0.21
  -1  -6  -1    2.64    0.35
  -1  -6  -1    2.16    0.26
  -1  -6  -1    2.04    0.23
   1   6   1    1.86    0.29
   1   6   1    2.62    0.32
   1   6   1    1.95    0.23
   1   6   1    1.94    0.21
   1   6   1    1.54    0.22
  -2  -6  -1   12.75    0.55
  -2  -6  -1   13.00    0.50
  -2  -6  -1   14.09    0.52
  -2  -6  -1   13.00    0.68
  -2  -6  -1   13.60    0.65
   2   6   1   13.15    0.65
   2   6   1   13.63    0.55
   2   6   1   12.68    0.51
   2   6   1   13.12    0.68
   2   6   1   13.21    0.54
  -3  -6  -1    0.25    0.36
  -3  -6  -1    0.27    0.18
  -3  -6  -1    0.44    0.20
  -3  -6  -1    0.21    0.25
  -3  -6  -1    0.25    0.15
   3   6   1    0.34    0.21
   3   6   1    0.14    0.20
   3   6   1    0.18    0.26
   3   6   1    0.31    0.26
  -4  -6  -1    1.98    0.33
  -4  -6  -1    2.56    0.35
  -4  -6  -1    2.65    0.29
  -4  -6  -1    2.24    0.40
  -4  -6  -1    2.14    0.36
   4   6   1    2.65    0.34
   4   6   1    2.15    0.38
   4   6   1    2.69    0.47
  -5  -6  -1   -0.04    0.28
  -5  -6  -1   -0.12    0.25
  -5  -6  -1   -0.28    0.33
  -5  -6  -1    0.04    0.28
  -5  -6  -1   -0.04    0.32
  -5  -6  -1    0.15    0.22
   5   6   1    0.22    0.29
   5   6   1   -0.07    0.32
   5   6   1    0.42    0.37
   5   6   1    0.10    0.29
  -6  -6  -1    0.47    0.30
  -6  -6  -1   -0.10    0.41
  -6  -6  -1   -0.10    0.34
  -6  -6  -1    0.18    0.32
  -6  -6  -1   -0.13    0.43
  -6  -6  -1   -0.36    0.44
   6   6   1    0.50    0.35
   6   6   1    0.23    0.38
   6   6   1    0.31    0.34
   6   6   1   -0.43    0.40
  -7  -6  -1    2.95    0.59
  -7  -6  -1    1.13    0.62
  -7  -6  -1    2.93    0.62
  -7  -6  -1    1.85    0.54
   7   6   1    1.65    0.64
   7   6   1    2.76    0.54
   7   6   1    1.40    0.50
  11  -7  -1    0.77    0.36
  11  -7  -1    1.28    0.59
 -11   7   1    1.57    0.43
 -11   7   1    1.27    0.44
 -11   7   1    1.21    0.35
  10  -7  -1   -0.10    0.28
  10  -7  -1   -0.05    0.44
 -10   7   1   -0.20    0.26
 -10   7   1   -0.83    0.44
 -10   7   1    0.47    0.31
 -10   7   1    0.19    0.30
 -10   7   1   -0.01    0.31
   9  -7  -1    0.33    0.37
   9  -7  -1   -0.32    0.20
   9  -7  -1    0.60    0.29
  -9   7   1    0.20    0.41
  -9   7   1    0.91    0.27
  -9   7   1    0.69    0.27
  -9   7   1    0.38    0.27
  -9   7   1    0.39    0.25
   8  -7  -1    6.84    0.44
   8  -7  -1    7.23    0.61
  -8   7   1    7.30    0.49
  -8   7   1    6.92    0.44
  -8   7   1    6.48    0.58
  -8   7   1    6.60    0.53
   7  -7  -1   16.77    0.62
  -7   7   1   16.62    0.64
  -7   7   1   16.42    0.66
  -7   7   1   16.41    0.56
  -7   7   1   16.71    0.58
   6  -7  -1    1.39    0.27
   6  -7  -1    1.68    0.24
  -6   7   1    1.83    0.29
  -6   7   1    1.68    0.24
  -6   7   1    1.58    0.26
  -6   7   1    1.83    0.21
  -6   7   1    1.70    0.22
   5  -7  -1    2.53    0.29
   5  -7  -1    2.70    0.15
   5  -7  -1    2.79    0.32
   5  -7  -1    2.23    0.28
   5  -7  -1    2.67    0.16
  -5   7   1    2.78    0.34
  -5   7   1    2.88    0.28
  -5   7   1    2.57    0.27
  -5   7   1    2.45    0.27
  -5   7   1    2.88    0.30
  -5   7   1    3.30    0.35
   4  -7  -1    0.85    0.14
   4  -7  -1    0.84    0.12
   4  -7  -1    0.82    0.18
   4  -7  -1    0.88    0.24
   4  -7  -1    0.99    0.22
   4  -7  -1    0.92    0.18
  -4   7   1    0.77    0.16
  -4   7   1    0.90    0.22
  -4   7   1    0.83    0.19
  -4   7   1    0.81    0.15
  -4   7   1    1.02    0.22
  -4   7   1    0.80    0.18
   3  -7  -1    1.73    0.27
   3  -7  -1    1.51    0.24
   3  -7  -1    1.52    0.20
   3  -7  -1    1.32    0.15
   3  -7  -1    1.62    0.25
  -3   7   1    1.32    0.25
  -3   7   1    1.91    0.20
  -3   7   1    1.68    0.22
  -3   7   1    1.31    0.19
  -3   7   1    2.05    0.28
  -3   7   1    1.74    0.25
   2  -7  -1    0.96    0.15
   2  -7  -1    0.82    0.16
   2  -7  -1    0.87    0.20
   2  -7  -1    0.86    0.22
   2  -7  -1    0.88    0.25
  -2   7   1    0.99    0.18
  -2   7   1    0.90    0.20
  -2   7   1    0.79    0.23
  -2   7   1    0.94    0.15
  -2   7   1    0.96    0.18
   1  -7  -1    4.69    0.37
   1  -7  -1    4.91    0.29
   1  -7  -1    4.68    0.42
   1  -7  -1    5.63    0.34
   1  -7  -1    5.72    0.41
   1  -7  -1    5.22    0.30
  -1   7   1    5.12    0.39
  -1   7   1    5.46    0.35
  -1   7   1    4.85    0.28
  -1   7   1    5.50    0.34
  -1   7   1    5.05    0.41
   0  -7  -1    1.63    0.23
   0  -7  -1    1.61    0.21
   0  -7  -1    1.70    0.26
   0  -7  -1    1.83    0.20
   0  -7  -1    1.23    0.24
   0  -7  -1    1.77    0.30
   0   7   1    1.94    0.32
   0   7   1    1.81    0.24
   0   7   1    1.52    0.24
   0   7   1    1.93    0.30
   0   7   1    1.59    0.21
  -1  -7  -1    1.69    0.22
  -1  -7  -1    1.60    0.30
  -1  -7  -1    1.38    0.30
  -1  -7  -1    1.42    0.24
  -1  -7  -1    1.27    0.20
  -1  -7  -1    1.78    0.28
   1   7   1    1.54    0.29
   1   7   1    1.38    0.22
   1   7   1    1.60    0.27
   1   7   1    1.21    0.26
  -2  -7  -1    2.25    0.35
  -2  -7  -1    2.81    0.30
  -2  -7  -1    3.23    0.43
  -2  -7  -1    2.61    0.39
  -2  -7  -1    2.53    0.28
   2   7   1    2.64    0.32
   2   7   1    2.27    0.34
   2   7   1    2.99    0.32
  -3  -7  -1    0.14    0.34
  -3  -7  -1    0.43    0.28
  -3  -7  -1    0.52    0.23
  -3  -7  -1    0.50    0.27
  -3  -7  -1    0.33    0.19
  -3  -7  -1    0.29    0.25
   3   7   1    0.51    0.30
   3   7   1    0.38    0.25
   3   7   1    0.68    0.32
  -4  -7  -1    1.78    0.40
  -4  -7  -1    0.38    0.23
  -4  -7  -1    0.89    0.35
  -4  -7  -1    0.75    0.40
  -4  -7  -1    0.71    0.35
  -4  -7  -1    0.52    0.26
   4   7   1    0.99    0.39
   4   7   1    1.45    0.34
   4   7   1    1.09    0.41
   4   7   1    0.95    0.33
  -5  -7  -1    0.41    0.32
  -5  -7  -1    0.07    0.33
  -5  -7  -1   -0.49    0.39
  -5  -7  -1    0.22    0.36
  -5  -7  -1   -0.53    0.25
  -5  -7  -1    0.23    0.41
   5   7   1   -0.56    0.35
   5   7   1    0.67    0.54
   5   7   1    0.19    0.44
   5   7   1   -0.04    0.36
  -6  -7  -1    2.54    0.53
  -6  -7  -1    3.06    0.57
  -6  -7  -1    2.91    0.68
  -6  -7  -1    3.48    0.71
  -6  -7  -1    4.18    0.94
   6   7   1    2.99    0.63
   6   7   1    3.85    0.59
   6   7   1    4.61    0.74
   6   7   1    3.88    0.54
  10  -8  -1    0.02    0.31
  10  -8  -1    0.34    0.54
 -10   8   1   -0.11    0.54
 -10   8   1    0.26    0.32
 -10   8   1    0.15    0.37
 -10   8   1    0.05    0.31
 -10   8   1   -0.02    0.36
   9  -8  -1    0.02    0.24
   9  -8  -1    1.75    0.43
   9  -8  -1    0.64    0.28
  -9   8   1    0.56    0.29
  -9   8   1    1.09    0.30
  -9   8   1    0.86    0.31
  -9   8   1    0.08    0.44
  -9   8   1    0.87    0.31
   8  -8  -1    8.42    0.65
  -8   8   1    6.89    0.65
  -8   8   1    7.72    0.47
  -8   8   1    7.07    0.53
  -8   8   1    7.00    0.50
  -8   8   1    6.23    0.49
   7  -8  -1   -0.28    0.19
   7  -8  -1   -0.17    0.19
   7  -8  -1   -0.12    0.26
  -7   8   1    0.07    0.21
  -7   8   1   -0.07    0.21
  -7   8   1   -0.02    0.19
  -7   8   1    0.14    0.29
  -7   8   1    0.29    0.19
   6  -8  -1    0.12    0.18
   6  -8  -1   -0.01    0.21
   6  -8  -1    0.05    0.18
  -6   8   1   -0.02    0.17
  -6   8   1   -0.26    0.16
  -6   8   1   -0.10    0.18
  -6   8   1   -0.05    0.17
  -6   8   1    0.00    0.22
   5  -8  -1    0.19    0.19
   5  -8  -1   -0.16    0.25
   5  -8  -1    0.35    0.19
   5  -8  -1    0.17    0.10
   5  -8  -1    0.24    0.12
  -5   8   1    0.24    0.24
  -5   8   1    0.15    0.17
  -5   8   1    0.23    0.19
  -5   8   1    0.20    0.17
  -5   8   1    0.15    0.20
  -5   8   1    0.37    0.19
   4  -8  -1    1.55    0.28
   4  -8  -1    1.67    0.19
   4  -8  -1    1.89    0.26
   4  -8  -1    1.29    0.16
   4  -8  -1    1.42    0.29
  -4   8   1    1.79    0.32
  -4   8   1    1.47    0.25
  -4   8   1    1.26    0.22
  -4   8   1    1.61    0.22
  -4   8   1    1.61    0.22
   3  -8  -1   28.95    0.98
   3  -8  -1   27.82    0.91
   3  -8  -1   28.65    0.75
   3  -8  -1   29.26    0.82
  -3   8   1   29.04    0.83
  -3   8   1   28.35    0.85
  -3   8   1   27.64    0.92
  -3   8   1   27.90    0.78
  -3   8   1   28.23    0.99
   2  -8  -1    0.70    0.24
   2  -8  -1    0.52    0.22
   2  -8  -1    0.52    0.16
   2  -8  -1    0.57    0.25
   2  -8  -1    0.72    0.18
  -2   8   1    0.35    0.15
  -2   8   1    0.42    0.18
  -2   8   1    0.57    0.28
  -2   8   1    0.54    0.21
  -2   8   1    0.78    0.20
   1  -8  -1    2.10    0.23
   1  -8  -1    1.79    0.25
   1  -8  -1    1.87    0.29
   1  -8  -1    1.84    0.35
   1  -8  -1    2.02    0.24
  -1   8   1    1.75    0.30
  -1   8   1    2.06    0.24
  -1   8   1    2.14    0.28
  -1   8   1    1.88    0.34
  -1   8   1    1.40    0.30
   0  -8  -1    0.42    0.23
   0  -8  -1    0.29    0.21
   0  -8  -1    0.40    0.18
   0  -8  -1    0.30    0.23
   0  -8  -1    0.27    0.20
   0   8   1    0.31    0.27
   0   8   1    0.20    0.27
   0   8   1    0.44    0.18
   0   8   1    0.06    0.25
   0   8   1    0.24    0.24
  -1  -8  -1    0.12    0.28
  -1  -8  -1    0.30    0.20
  -1  -8  -1   -0.13    0.23
  -1  -8  -1    0.20    0.23
  -1  -8  -1    0.13    0.20
  -1  -8  -1    0.51    0.29
   1   8   1    0.10    0.21
   1   8   1    0.07    0.22
   1   8   1    0.16    0.40
   1   8   1    0.22    0.19
  -2  -8  -1    2.54    0.35
  -2  -8  -1    2.30    0.41
  -2  -8  -1    1.69    0.28
  -2  -8  -1    2.31    0.31
  -2  -8  -1    2.89    0.48
   2   8   1    2.88    0.34
   2   8   1    1.85    0.42
   2   8   1    2.59    0.46
   2   8   1    2.75    0.38
   2   8   1    2.72    0.37
  -3  -8  -1    1.93    0.42
  -3  -8  -1    1.31    0.33
  -3  -8  -1    0.96    0.32
  -3  -8  -1    1.15    0.46
  -3  -8  -1    0.89    0.33
   3   8   1    0.62    0.31
   3   8   1    1.72    0.48
   3   8   1    1.38    0.45
   3   8   1    1.05    0.33
  -4  -8  -1    0.93    0.49
  -4  -8  -1    0.53    0.37
  -4  -8  -1    0.46    0.27
  -4  -8  -1   -0.71    0.46
  -4  -8  -1    0.37    0.37
  -4  -8  -1    0.15    0.33
   4   8   1    0.27    0.37
   4   8   1    0.04    0.50
   4   8   1   -0.12    0.36
   4   8   1    0.86    0.44
  -5  -8  -1    0.11    0.49
  -5  -8  -1    0.81    0.49
  -5  -8  -1    0.75    0.63
  -5  -8  -1   -0.09    0.56
  -5  -8  -1   -0.62    0.42
  -5  -8  -1    0.99    0.64
   5   8   1    0.73    0.60
   5   8   1    0.59    0.48
   5   8   1    0.62    0.46
   5   8   1    1.17    0.59
  10  -9  -1   -0.35    0.52
  10  -9  -1   -0.68    0.33
 -10   9   1    0.13    0.39
 -10   9   1   -0.13    0.43
 -10   9   1    1.11    0.38
 -10   9   1    0.66    0.40
   9  -9  -1    1.15    0.45
   9  -9  -1    0.32    0.33
  -9   9   1    0.92    0.34
  -9   9   1    0.99    0.38
  -9   9   1    1.55    0.52
  -9   9   1    1.29    0.36
  -9   9   1    1.64    0.41
   8  -9  -1    0.20    0.28
   8  -9  -1    0.10    0.26
   8  -9  -1    0.35    0.36
  -8   9   1    0.20    0.40
  -8   9   1    0.17    0.27
  -8   9   1    0.09    0.33
  -8   9   1   -0.47    0.50
  -8   9   1   -0.05    0.27
  -8   9   1   -0.02    0.32
   7  -9  -1    0.64    0.27
   7  -9  -1    1.07    0.33
   7  -9  -1   -0.09    0.26
  -7   9   1    0.77    0.27
  -7   9   1    1.03    0.28
  -7   9   1    0.68    0.36
  -7   9   1    1.00    0.34
  -7   9   1    0.65    0.28
  -7   9   1    0.99    0.30
   6  -9  -1    2.14    0.35
  -6   9   1    2.10    0.34
  -6   9   1    1.90    0.31
  -6   9   1    1.74    0.29
  -6   9   1    2.05    0.31
  -6   9   1    2.12    0.32
  -6   9   1    2.34    0.38
   5  -9  -1    5.04    0.44
   5  -9  -1    4.58    0.49
  -5   9   1    4.32    0.48
  -5   9   1    5.34    0.45
  -5   9   1    4.94    0.45
  -5   9   1    4.09    0.42
  -5   9   1    3.55    0.38
   4  -9  -1    1.66    0.34
   4  -9  -1    1.96    0.26
   4  -9  -1    1.89    0.24
   4  -9  -1    2.21    0.38
   4  -9  -1    2.36    0.22
  -4   9   1    1.89    0.35
  -4   9   1    2.62    0.30
  -4   9   1    1.76    0.28
  -4   9   1    2.62    0.32
  -4   9   1    2.48    0.34
   3  -9  -1    2.94    0.33
   3  -9  -1    3.04    0.31
   3  -9  -1    3.12    0.40
   3  -9  -1    3.56    0.43
   3  -9  -1    2.78    0.27
  -3   9   1    2.87    0.35
  -3   9   1    2.72    0.40
  -3   9   1    3.60    0.42
  -3   9   1    3.57    0.45
  -3   9   1    2.78    0.32
   2  -9  -1    1.58    0.26
   2  -9  -1    1.73    0.37
   2  -9  -1    1.51    0.23
   2  -9  -1    1.71    0.33
  -2   9   1    1.23    0.21
  -2   9   1    1.56    0.29
  -2   9   1    1.76    0.39
  -2   9   1    1.99    0.31
  -2   9   1    1.39    0.27
   1  -9  -1   13.76    0.62
   1  -9  -1   14.15    0.82
   1  -9  -1   13.85    0.57
   1  -9  -1   14.06    0.70
   1  -9  -1   13.87    0.56
  -1   9   1   13.72    0.64
  -1   9   1   14.38    0.74
  -1   9   1   13.94    0.67
  -1   9   1   14.03    0.58
  -1   9   1   14.22    0.82
   0  -9  -1    0.54    0.26
   0  -9  -1    0.51    0.29
   0  -9  -1    0.73    0.23
   0  -9  -1    0.83    0.37
   0  -9  -1    0.57    0.31
   0   9   1    0.48    0.27
   0   9   1    0.44    0.28
   0   9   1    0.85    0.37
   0   9   1    0.60    0.23
  -1  -9  -1    0.33    0.35
  -1  -9  -1    0.04    0.27
  -1  -9  -1   -0.16    0.21
  -1  -9  -1    0.15    0.26
  -1  -9  -1   -0.05    0.31
  -1  -9  -1    0.10    0.30
   1   9   1   -0.39    0.26
   1   9   1    0.37    0.24
   1   9   1    0.05    0.33
   1   9   1    0.04    0.29
   1   9   1    0.15    0.39
  -2  -9  -1    2.62    0.39
  -2  -9  -1    4.11    0.43
  -2  -9  -1    3.79    0.66
  -2  -9  -1    2.32    0.42
  -2  -9  -1    2.48    0.47
   2   9   1    2.84    0.42
   2   9   1    2.50    0.44
   2   9   1    3.20    0.58
   2   9   1    3.34    0.52
  -3  -9  -1    0.42    0.45
  -3  -9  -1   -0.30    0.33
  -3  -9  -1    1.21    0.55
  -3  -9  -1   -0.05    0.26
  -3  -9  -1    0.39    0.35
  -3  -9  -1   -0.22    0.36
   3   9   1    0.68    0.50
   3   9   1    0.22    0.39
   3   9   1    0.34    0.46
   3   9   1   -0.66    0.38
  -4  -9  -1    0.17    0.43
  -4  -9  -1    0.15    0.31
  -4  -9  -1    0.21    0.55
  -4  -9  -1    0.41    0.46
  -4  -9  -1    0.51    0.59
   4   9   1    0.31    0.52
   4   9   1    1.26    0.45
   4   9   1    0.57    0.53
   4   9   1   -0.02    0.60
   9 -10  -1   -0.20    0.38
   9 -10  -1   -0.15    0.35
   9 -10  -1    0.01    0.50
  -9  10   1    0.08    0.41
  -9  10   1   -0.23    0.42
  -9  10   1    0.30    0.44
  -9  10   1   -0.38    0.36
  -9  10   1   -0.39    0.41
   8 -10  -1    0.60    0.42
   8 -10  -1    0.08    0.35
   8 -10  -1   -0.05    0.31
  -8  10   1    0.55    0.37
  -8  10   1    0.82    0.39
  -8  10   1   -0.24    0.36
  -8  10   1    0.13    0.34
  -8  10   1    0.64    0.34
  -8  10   1   -0.34    0.47
   7 -10  -1    0.51    0.32
   7 -10  -1    0.82    0.37
   7 -10  -1   -0.31    0.31
  -7  10   1    0.95    0.37
  -7  10   1    0.38    0.30
  -7  10   1    0.13    0.39
  -7  10   1    0.93    0.33
  -7  10   1    0.13    0.30
  -7  10   1    0.44    0.29
   6 -10  -1    1.86    0.35
   6 -10  -1    2.00    0.38
  -6  10   1    1.64    0.45
  -6  10   1    1.82    0.44
  -6  10   1    2.31    0.35
  -6  10   1    1.54    0.34
  -6  10   1    2.04    0.37
  -6  10   1    1.05    0.32
   5 -10  -1    0.00    0.27
   5 -10  -1    0.34    0.27
   5 -10  -1    0.07    0.19
   5 -10  -1    0.02    0.33
   5 -10  -1    0.16    0.16
   5 -10  -1    0.29    0.29
  -5  10   1    0.43    0.30
  -5  10   1    0.75    0.34
  -5  10   1    0.31    0.37
  -5  10   1    0.61    0.24
  -5  10   1    0.42    0.27
  -5  10   1    0.31    0.28
   4 -10  -1    0.96    0.36
   4 -10  -1    0.85    0.24
   4 -10  -1   -0.08    0.32
   4 -10  -1    1.13    0.22
   4 -10  -1    1.23    0.33
   4 -10  -1    1.43    0.29
  -4  10   1    0.64    0.30
  -4  10   1    0.71    0.25
  -4  10   1    0.55    0.29
  -4  10   1    1.08    0.38
  -4  10   1    1.20    0.31
   3 -10  -1    1.46    0.27
   3 -10  -1    2.04    0.40
   3 -10  -1    1.91    0.41
   3 -10  -1    1.70    0.27
   3 -10  -1    2.05    0.38
  -3  10   1    1.39    0.39
  -3  10   1    1.72    0.37
  -3  10   1    1.60    0.36
  -3  10   1    2.16    0.35
  -3  10   1    1.61    0.27
   2 -10  -1   45.88    1.19
   2 -10  -1   47.10    1.55
   2 -10  -1   42.34    1.43
   2 -10  -1   45.16    1.37
   2 -10  -1   41.61    1.33
  -2  10   1   43.73    1.18
  -2  10   1   45.95    1.54
  -2  10   1   45.28    1.33
  -2  10   1   45.42    1.43
  -2  10   1   47.32    1.30
   1 -10  -1    0.00    0.27
   1 -10  -1   -0.02    0.35
   1 -10  -1    0.17    0.46
   1 -10  -1    0.02    0.24
   1 -10  -1    0.13    0.29
  -1  10   1    0.61    0.34
  -1  10   1   -0.07    0.30
  -1  10   1   -0.02    0.23
  -1  10   1    0.18    0.40
  -1  10   1    0.16    0.28
   0 -10  -1    8.72    0.91
   0 -10  -1    9.63    0.76
   0 -10  -1    9.80    0.63
   0 -10  -1    9.21    0.77
   0 -10  -1    9.64    0.67
   0  10   1    9.17    0.58
   0  10   1    9.51    0.71
   0  10   1   10.47    0.93
   0  10   1    9.23    0.69
   0  10   1    9.63    0.78
  -1 -10  -1    2.12    0.61
  -1 -10  -1    1.96    0.43
  -1 -10  -1    2.95    0.53
  -1 -10  -1    2.58    0.42
  -1 -10  -1    2.77    0.57
   1  10   1    2.49    0.38
   1  10   1    2.42    0.45
   1  10   1    1.79    0.45
   1  10   1    2.37    0.63
   1  10   1    2.48    0.55
  -2 -10  -1    2.87    0.65
  -2 -10  -1    2.78    0.46
  -2 -10  -1    2.48    0.49
  -2 -10  -1    2.54    0.56
   2  10   1    2.81    0.50
   2  10   1    2.86    0.63
   2  10   1    1.00    0.46
   2  10   1    2.19    0.56
  -3 -10  -1    0.11    0.50
  -3 -10  -1    0.66    0.70
  -3 -10  -1   -0.04    0.58
  -3 -10  -1    0.05    0.56
  -3 -10  -1    0.01    0.44
  -3 -10  -1   -0.29    0.34
   3  10   1    0.74    0.61
   3  10   1    0.16    0.73
   3  10   1    0.40    0.52
   8 -11  -1   -0.45    0.43
   8 -11  -1    1.01    0.51
   8 -11  -1    0.73    0.46
  -8  11   1    0.58    0.43
  -8  11   1    0.41    0.45
  -8  11   1    0.62    0.43
  -8  11   1    0.24    0.40
  -8  11   1    0.65    0.54
   7 -11  -1    0.96    0.44
   7 -11  -1    0.02    0.40
   7 -11  -1    0.80    0.41
  -7  11   1   -0.15    0.38
  -7  11   1    0.67    0.41
  -7  11   1   -0.30    0.51
  -7  11   1    0.64    0.43
  -7  11   1    0.68    0.48
  -7  11   1    0.99    0.41
   6 -11  -1    1.05    0.38
   6 -11  -1    0.06    0.16
   6 -11  -1    0.28    0.18
   6 -11  -1    0.12    0.38
   6 -11  -1    0.00    0.40
  -6  11   1    0.89    0.35
  -6  11   1    0.60    0.40
  -6  11   1    0.72    0.37
  -6  11   1    0.49    0.43
  -6  11   1    0.66    0.47
  -6  11   1    0.77    0.39
   5 -11  -1    0.88    0.46
   5 -11  -1    0.10    0.38
   5 -11  -1   -0.14    0.24
   5 -11  -1    0.05    0.21
   5 -11  -1    0.60    0.40
   5 -11  -1    0.22    0.34
  -5  11   1    0.52    0.38
  -5  11   1    0.55    0.37
  -5  11   1    0.58    0.42
  -5  11   1    0.64    0.35
  -5  11   1    0.26    0.29
   4 -11  -1    0.17    0.37
   4 -11  -1    0.04    0.38
   4 -11  -1    0.18    0.27
   4 -11  -1    0.11    0.24
   4 -11  -1    0.19    0.39
   4 -11  -1    0.29    0.29
  -4  11   1    0.16    0.27
  -4  11   1   -0.47    0.35
  -4  11   1   -0.03    0.34
  -4  11   1    0.11    0.31
  -4  11   1   -0.09    0.39
   3 -11  -1    7.51    0.74
   3 -11  -1    6.78    0.56
   3 -11  -1    7.44    0.75
  -3  11   1    5.50    0.67
  -3  11   1    7.06    0.66
  -3  11   1    6.55    0.72
  -3  11   1    6.66    0.55
   2 -11  -1   -0.38    0.26
   2 -11  -1    0.48    0.38
   2 -11  -1    0.53    0.33
   2 -11  -1    0.85    0.49
   2 -11  -1    0.84    0.43
   2 -11  -1    0.22    0.31
  -2  11   1    0.22    0.36
  -2  11   1   -0.14    0.29
  -2  11   1    0.45    0.37
  -2  11   1   -0.13    0.43
  -2  11   1    0.63    0.48
   1 -11  -1    4.21    0.48
   1 -11  -1    5.27    0.62
   1 -11  -1    6.40    0.79
   1 -11  -1    5.36    0.50
   1 -11  -1    4.37    0.57
  -1  11   1    5.29    0.60
  -1  11   1    4.79    0.68
  -1  11   1    4.60    0.55
  -1  11   1    5.76    0.57
  -1  11   1    5.88    0.72
   0 -11  -1    4.24    0.54
   0 -11  -1    2.46    0.54
   0 -11  -1    4.35    0.69
   0 -11  -1    2.74    0.46
   0 -11  -1    3.02    0.57
   0  11   1    3.29    0.49
   0  11   1    3.42    0.62
   0  11   1    3.15    0.44
   0  11   1    3.61    0.75
   0  11   1    3.23    0.51
  -1 -11  -1    2.35    0.51
  -1 -11  -1    1.67    0.49
  -1 -11  -1    0.73    0.69
  -1 -11  -1    0.67    0.40
  -1 -11  -1    2.04    0.61
   1  11   1    2.66    0.61
   1  11   1    1.77    0.44
   1  11   1    1.92    0.77
   1  11   1    2.22    0.53
  -2 -11  -1    0.00    0.59
  -2 -11  -1   -0.25    0.64
  -2 -11  -1   -0.04    0.46
  -2 -11  -1   -1.13    0.68
   2  11   1   -0.55    0.69
   7 -12  -1    0.67    0.72
   7 -12  -1    1.20    0.54
  -7  12   1    0.88    0.47
  -7  12   1    0.53    0.57
  -7  12   1    0.32    0.49
  -7  12   1    1.09    0.59
  -7  12   1   -0.21    0.43
   6 -12  -1    0.81    0.45
   6 -12  -1    2.51    0.65
  -6  12   1    2.88    0.65
  -6  12   1    1.73    0.49
  -6  12   1    2.79    0.52
  -6  12   1    2.68    0.58
  -6  12   1    1.97    0.44
   5 -12  -1    0.20    0.32
   5 -12  -1    0.16    0.47
   5 -12  -1   -0.81    0.40
   5 -12  -1   -0.09    0.28
   5 -12  -1    0.05    0.47
   5 -12  -1    0.30    0.53
  -5  12   1   -0.96    0.52
  -5  12   1   -0.13    0.50
  -5  12   1    0.00    0.45
  -5  12   1    0.73    0.38
  -5  12   1    0.23    0.43
   4 -12  -1    0.16    0.32
   4 -12  -1   -0.23    0.51
   4 -12  -1   -0.89    0.50
   4 -12  -1   -0.15    0.37
   4 -12  -1   -0.02    0.54
  -4  12   1    0.40    0.37
  -4  12   1   -0.10    0.43
  -4  12   1   -0.08    0.39
  -4  12   1    0.58    0.61
  -4  12   1    0.28    0.54
   3 -12  -1   -0.46    0.52
   3 -12  -1    0.92    0.38
   3 -12  -1    0.56    0.52
   3 -12  -1    0.21    0.34
  -3  12   1   -0.29    0.49
  -3  12   1   -0.19    0.51
  -3  12   1   -0.31    0.59
  -3  12   1    0.01    0.46
  -3  12   1   -0.40    0.35
   2 -12  -1    1.07    0.60
   2 -12  -1   -0.06    0.41
   2 -12  -1   -1.35    0.52
   2 -12  -1   -0.05    0.34
   2 -12  -1    0.60    0.41
  -2  12   1   -0.05    0.39
  -2  12   1    1.07    0.66
  -2  12   1    0.11    0.47
  -2  12   1    0.23    0.47
   1 -12  -1    4.55    0.74
   1 -12  -1    3.69    0.59
   1 -12  -1    4.39    0.87
   1 -12  -1    4.51    0.57
  -1  12   1    2.87    0.48
  -1  12   1    3.30    0.60
  -1  12   1    2.28    0.63
  -1  12   1    3.93    0.83
   0 -12  -1   -0.41    0.52
   0 -12  -1   -0.09    0.54
   0 -12  -1    0.03    0.63
   0  13  -2   -0.37    0.86
   0  13  -2    0.11    0.67
   0  13  -2    0.26    0.55
   0 -13   2    0.57    0.52
   0 -13   2   -0.28    0.67
   0 -13   2    1.45    0.59
   0 -13   2   -0.34    0.53
  -1  13  -2   -0.11    0.48
  -1  13  -2    0.95    0.58
  -1  13  -2    0.34    0.67
  -1  13  -2    0.40    0.51
   1 -13   2    0.58    0.48
   1 -13   2   -0.69    0.50
   1 -13   2    0.01    0.60
   1 -13   2    0.25    0.48
  -2  13  -2    0.37    0.45
  -2  13  -2    0.40    0.44
  -2  13  -2    0.22    0.66
  -2  13  -2   -0.05    0.44
   2 -13   2    0.22    0.46
   2 -13   2    0.37    0.45
   2 -13   2   -0.48    0.60
   2 -13   2    0.24    0.42
  -3  13  -2    3.70    0.79
  -3  13  -2    3.40    0.66
  -3  13  -2    3.29    0.54
  -3  13  -2    4.01    0.56
  -3  13  -2    2.96    0.60
   3 -13   2    2.93    0.50
   3 -13   2    2.73    0.62
   3 -13   2    5.26    0.61
   3 -13   2    3.17    0.58
  -4  13  -2    2.22    0.74
  -4  13  -2    1.99    0.50
  -4  13  -2    2.45    0.56
  -4  13  -2    1.52    0.46
  -4  13  -2    1.86    0.51
   4 -13   2    0.63    0.49
   4 -13   2    1.58    0.43
   4 -13   2    2.36    0.52
   4 -13   2    1.92    0.47
   4 -13   2    0.91    0.50
  -5  13  -2    0.66    0.53
  -5  13  -2    0.65    0.43
  -5  13  -2    0.29    0.46
  -5  13  -2    0.45    0.67
  -5  13  -2    0.49    0.47
   5 -13   2    0.71    0.42
   5 -13   2    0.52    0.49
   5 -13   2   -0.14    0.55
   5 -13   2    0.15    0.36
  -6  13  -2    0.65    0.67
  -6  13  -2   -0.17    0.60
  -6  13  -2   -0.09    0.50
  -6  13  -2    0.16    0.44
  -6  13  -2    0.12    0.48
   6 -13   2    0.25    0.53
   6 -13   2    0.17    0.52
   6 -13   2    0.37    0.41
  -7  13  -2    0.32    0.56
  -7  13  -2    0.85    0.74
  -7  13  -2    0.25    0.53
  -7  13  -2   -0.60    0.50
  -7  13  -2    0.81    0.64
   7 -13   2    0.31    0.62
   7 -13   2    0.17    0.36
   7 -13   2    1.10    0.58
   2  12  -2   -0.38    0.54
   2  12  -2    0.04    0.64
   2  12  -2    1.29    0.57
  -2 -12   2    0.30    0.74
  -2 -12   2    0.02    0.56
  -2 -12   2    0.54    0.58
  -2 -12   2   -0.18    0.53
   1  12  -2   -0.51    0.47
   1  12  -2   -0.13    0.47
   1  12  -2    0.09    0.53
   1  12  -2    0.41    0.68
  -1 -12   2    0.67    0.48
  -1 -12   2    0.40    0.50
  -1 -12   2    0.40    0.61
  -1 -12   2    1.03    0.64
  -1 -12   2   -0.11    0.44
  -1 -12   2    0.20    0.45
   0  12  -2    2.38    0.51
   0  12  -2    2.87    0.52
   0  12  -2    1.89    0.67
   0  12  -2    2.36    0.53
   0  12  -2    3.19    0.64
   0 -12   2    2.32    0.50
   0 -12   2    2.96    0.49
   0 -12   2    2.24    0.49
   0 -12   2    3.15    0.65
   0 -12   2    2.82    0.49
   0 -12   2    2.84    0.54
  -1  12  -2   -0.71    0.39
  -1  12  -2    0.34    0.38
  -1  12  -2   -0.63    0.35
  -1  12  -2   -0.70    0.52
  -1  12  -2   -0.26    0.38
   1 -12   2    0.86    0.50
   1 -12   2    0.11    0.41
   1 -12   2   -0.41    0.35
   1 -12   2   -0.04    0.35
   1 -12   2    0.54    0.47
   1 -12   2   -0.38    0.37
  -2  12  -2   -0.22    0.34
  -2  12  -2   -0.05    0.42
  -2  12  -2   -0.85    0.44
  -2  12  -2    0.35    0.35
  -2  12  -2   -0.04    0.34
   2 -12   2    0.34    0.32
   2 -12   2    0.00    0.38
   2 -12   2   -0.03    0.42
   2 -12   2    0.15    0.31
   2 -12   2    0.54    0.37
  -3  12  -2    5.73    0.58
  -3  12  -2    6.69    0.63
  -3  12  -2    7.99    0.68
  -3  12  -2    6.39    0.71
  -3  12  -2    7.90    0.94
   3 -12   2    6.32    0.68
   3 -12   2    7.78    0.81
   3 -12   2    7.34    0.71
   3 -12   2    8.03    0.61
   3 -12   2    7.40    0.83
  -4  12  -2    1.29    0.43
  -4  12  -2    1.63    0.53
  -4  12  -2    1.12    0.40
  -4  12  -2    0.87    0.35
  -4  12  -2    0.93    0.37
   4 -12   2    1.58    0.41
   4 -12   2    1.60    0.37
   4 -12   2    0.61    0.58
   4 -12   2    0.96    0.41
   4 -12   2    0.91    0.39
  -5  12  -2    0.58    0.38
  -5  12  -2    0.36    0.34
  -5  12  -2    0.38    0.40
  -5  12  -2    0.48    0.35
  -5  12  -2    0.40    0.53
   5 -12   2   -0.23    0.35
   5 -12   2    0.64    0.40
   5 -12   2    0.81    0.32
   5 -12   2    0.53    0.45
   5 -12   2    0.39    0.34
  -6  12  -2    0.45    0.44
  -6  12  -2    0.49    0.39
  -6  12  -2    1.41    0.44
  -6  12  -2    0.54    0.38
  -6  12  -2    0.10    0.40
  -6  12  -2    0.19    0.47
   6 -12   2   -0.25    0.41
   6 -12   2   -0.20    0.38
   6 -12   2    0.06    0.43
   6 -12   2    0.24    0.42
   6 -12   2    0.29    0.41
  -7  12  -2    1.56    0.46
  -7  12  -2    1.89    0.57
  -7  12  -2    1.56    0.51
  -7  12  -2    1.88    0.53
  -7  12  -2    1.40    0.50
  -7  12  -2    0.22    0.46
   7 -12   2    0.33    0.28
   7 -12   2    0.23    0.46
   7 -12   2    1.11    0.47
   7 -12   2    1.13    0.47
  -8  12  -2   -0.11    0.51
  -8  12  -2    0.02    0.50
  -8  12  -2    0.81    0.52
  -8  12  -2    0.53    0.48
  -8  12  -2   -0.22    0.53
  -8  12  -2   -0.26    0.54
   8 -12   2   -0.29    0.26
   8 -12   2   -0.24    0.48
   8 -12   2   -0.01    0.25
   3  11  -2   -0.06    0.53
   3  11  -2    0.87    0.51
   3  11  -2   -0.54    0.51
   3  11  -2   -0.32    0.54
  -3 -11   2   -0.17    0.46
  -3 -11   2    0.12    0.66
  -3 -11   2    0.87    0.62
  -3 -11   2    0.02    0.47
  -3 -11   2    0.93    0.53
   2  11  -2    3.48    0.65
   2  11  -2    3.25    0.54
   2  11  -2    3.72    0.52
   2  11  -2    3.76    0.58
   2  11  -2    3.30    0.55
  -2 -11   2    3.85    0.69
  -2 -11   2    3.83    0.56
  -2 -11   2    3.73    0.53
  -2 -11   2    3.32    0.53
  -2 -11   2    3.69    0.49
  -2 -11   2    4.18    0.72
   1  11  -2    3.35    0.51
   1  11  -2    4.04    0.61
   1  11  -2    3.14    0.46
   1  11  -2    4.71    0.67
   1  11  -2    4.05    0.51
  -1 -11   2    3.64    0.48
  -1 -11   2    3.55    0.59
  -1 -11   2    3.62    0.51
  -1 -11   2    3.56    0.49
  -1 -11   2    3.73    0.49
  -1 -11   2    3.95    0.64
   0  11  -2    1.81    0.38
   0  11  -2    1.83    0.41
   0  11  -2    1.38    0.36
   0  11  -2    1.32    0.38
   0  11  -2    1.53    0.48
   0 -11   2    1.91    0.38
   0 -11   2    1.89    0.40
   0 -11   2    2.25    0.46
   0 -11   2    1.44    0.35
   0 -11   2    1.74    0.50
   0 -11   2    2.15    0.36
  -1  11  -2    1.43    0.37
  -1  11  -2    0.99    0.34
  -1  11  -2    1.21    0.41
  -1  11  -2    1.57    0.45
  -1  11  -2    0.88    0.30
   1 -11   2    1.35    0.42
   1 -11   2    0.79    0.42
   1 -11   2    1.60    0.33
   1 -11   2    0.98    0.34
   1 -11   2    1.23    0.33
   1 -11   2    1.14    0.34
  -2  11  -2    5.15    0.55
  -2  11  -2    7.00    0.78
  -2  11  -2    6.39    0.61
  -2  11  -2    6.03    0.59
  -2  11  -2    5.69    0.55
   2 -11   2    6.06    0.67
   2 -11   2    6.00    0.73
   2 -11   2    5.99    0.53
   2 -11   2    6.08    0.58
  -3  11  -2    1.82    0.34
  -3  11  -2    1.37    0.38
  -3  11  -2    1.41    0.31
  -3  11  -2    2.48    0.38
  -3  11  -2    1.40    0.46
   3 -11   2    2.10    0.38
   3 -11   2    0.51    0.33
   3 -11   2    1.56    0.39
   3 -11   2    1.73    0.35
  -4  11  -2    0.02    0.38
  -4  11  -2    0.43    0.28
  -4  11  -2   -0.38    0.27
  -4  11  -2   -0.32    0.27
  -4  11  -2   -0.29    0.24
   4 -11   2   -0.29    0.30
   4 -11   2    0.02    0.22
   4 -11   2    0.28    0.31
   4 -11   2    0.35    0.33
   4 -11   2   -0.04    0.31
  -5  11  -2    1.20    0.32
  -5  11  -2    1.12    0.41
  -5  11  -2    1.33    0.32
  -5  11  -2    1.44    0.35
  -5  11  -2    1.03    0.32
   5 -11   2    0.99    0.42
   5 -11   2    0.83    0.28
   5 -11   2    1.26    0.37
   5 -11   2    0.89    0.33
   5 -11   2    1.26    0.32
  -6  11  -2    0.30    0.32
  -6  11  -2    0.08    0.32
  -6  11  -2   -0.03    0.30
  -6  11  -2   -0.06    0.38
  -6  11  -2   -0.09    0.37
  -6  11  -2    0.24    0.32
   6 -11   2   -0.11    0.32
   6 -11   2    0.34    0.32
   6 -11   2    0.01    0.23
   6 -11   2   -0.07    0.23
   6 -11   2    0.22    0.32
  -7  11  -2    1.22    0.41
  -7  11  -2    1.35    0.38
  -7  11  -2    1.30    0.41
  -7  11  -2    1.56    0.39
  -7  11  -2    1.16    0.44
  -7  11  -2    1.25    0.45
   7 -11   2    2.05    0.43
   7 -11   2    1.38    0.44
  -8  11  -2    0.01    0.41
  -8  11  -2   -0.07    0.39
  -8  11  -2    0.79    0.45
  -8  11  -2   -0.23    0.40
  -8  11  -2    0.03    0.40
  -8  11  -2   -1.08    0.39
   8 -11   2    0.20    0.22
   8 -11   2    0.05    0.38
   8 -11   2    0.24    0.21
   8 -11   2   -0.79    0.43
   8 -11   2    0.09    0.41
  -9  11  -2    2.48    0.58
  -9  11  -2    3.79    0.55
  -9  11  -2    3.23    0.64
  -9  11  -2    2.95    0.57
  -9  11  -2    2.93    0.55
  -9  11  -2    2.07    0.57
   9 -11   2    2.21    0.55
   9 -11   2    3.17    0.60
   4  10  -2    0.49    0.48
   4  10  -2    0.87    0.56
   4  10  -2    0.84    0.67
   4  10  -2    0.47    0.43
  -4 -10   2   -0.79    0.43
  -4 -10   2    0.67    0.46
  -4 -10   2    1.62    0.70
  -4 -10   2    0.13    0.57
   3  10  -2    0.88    0.55
   3  10  -2    0.22    0.38
   3  10  -2    0.77    0.45
   3  10  -2    0.41    0.37
   3  10  -2   -0.60    0.38
  -3 -10   2    0.56    0.38
  -3 -10   2    1.29    0.50
  -3 -10   2   -0.24    0.48
  -3 -10   2    0.58    0.38
  -3 -10   2    0.40    0.40
  -3 -10   2   -0.28    0.34
   2  10  -2    1.77    0.41
   2  10  -2    2.13    0.53
   2  10  -2    1.15    0.40
   2  10  -2    1.48    0.38
   2  10  -2    1.88    0.52
  -2 -10   2    1.03    0.35
  -2 -10   2    1.21    0.36
  -2 -10   2    1.43    0.38
  -2 -10   2    1.88    0.46
  -2 -10   2    1.53    0.40
  -2 -10   2    2.15    0.41
   1  10  -2    1.28    0.36
   1  10  -2    1.53    0.40
   1  10  -2    2.10    0.36
   1  10  -2    1.24    0.41
   1  10  -2    1.50    0.34
  -1 -10   2    1.42    0.42
  -1 -10   2    1.74    0.41
  -1 -10   2    1.57    0.34
  -1 -10   2    1.76    0.33
  -1 -10   2    1.35    0.33
   0  10  -2   12.72    0.76
   0  10  -2   12.52    0.64
   0  10  -2   11.69    0.65
   0  10  -2   12.66    0.83
   0 -10   2   12.09    0.77
   0 -10   2   12.94    0.65
   0 -10   2   13.21    0.83
   0 -10   2   13.52    0.66
   0 -10   2   13.29    0.64
  -1  10  -2   -0.33    0.20
  -1  10  -2    0.46    0.25
  -1  10  -2    0.01    0.40
  -1  10  -2   -0.30    0.31
   1 -10   2    0.13    0.25
   1 -10   2    0.24    0.29
   1 -10   2    0.18    0.24
   1 -10   2   -0.27    0.21
   1 -10   2    0.10    0.27
  -2  10  -2   10.35    0.56
  -2  10  -2   11.53    0.74
  -2  10  -2   11.26    0.57
  -2  10  -2   11.18    0.66
   2 -10   2   11.10    0.53
   2 -10   2   11.36    0.57
   2 -10   2    8.03    0.80
   2 -10   2   11.19    0.71
  -3  10  -2    0.23    0.24
  -3  10  -2    0.32    0.21
  -3  10  -2    0.53    0.32
  -3  10  -2    0.26    0.24
  -3  10  -2    0.26    0.23
   3 -10   2    0.05    0.23
   3 -10   2    0.33    0.28
   3 -10   2    0.17    0.24
  -4  10  -2   11.21    0.64
  -4  10  -2   11.72    0.74
  -4  10  -2   10.54    0.56
  -4  10  -2   11.53    0.59
  -4  10  -2   10.70    0.67
   4 -10   2   10.78    0.50
   4 -10   2   11.34    0.69
   4 -10   2   11.29    0.58
   4 -10   2   10.30    0.54
  -5  10  -2    0.88    0.32
  -5  10  -2    0.83    0.27
  -5  10  -2    1.26    0.30
  -5  10  -2    1.28    0.29
  -5  10  -2    1.03    0.28
  -5  10  -2    1.18    0.30
   5 -10   2    1.26    0.32
   5 -10   2    0.71    0.26
   5 -10   2    1.34    0.26
   5 -10   2    1.27    0.22
   5 -10   2    0.88    0.30
  -6  10  -2    0.14    0.29
  -6  10  -2    0.86    0.30
  -6  10  -2    0.98    0.29
  -6  10  -2    0.49    0.26
  -6  10  -2    0.23    0.27
   6 -10   2    0.44    0.21
   6 -10   2   -0.11    0.27
   6 -10   2    0.52    0.30
   6 -10   2    0.42    0.27
   6 -10   2    0.66    0.22
  -7  10  -2    0.58    0.33
  -7  10  -2    0.33    0.29
  -7  10  -2    0.04    0.29
  -7  10  -2    0.35    0.32
  -7  10  -2    0.61    0.30
  -7  10  -2    0.05    0.28
   7 -10   2    0.21    0.35
   7 -10   2   -0.07    0.18
   7 -10   2   -0.11    0.18
   7 -10   2   -0.04    0.28
   7 -10   2    0.39    0.30
  -8  10  -2    1.63    0.38
  -8  10  -2    1.90    0.39
  -8  10  -2    1.85    0.43
  -8  10  -2    1.91    0.42
  -8  10  -2    1.22    0.39
  -8  10  -2    2.49    0.52
   8 -10   2    1.58    0.37
   8 -10   2    2.44    0.49
  -9  10  -2    1.46    0.50
  -9  10  -2    0.71    0.42
  -9  10  -2    0.85    0.38
  -9  10  -2    0.63    0.42
  -9  10  -2    1.44    0.46
  -9  10  -2    1.20    0.53
   9 -10   2    1.42    0.50
   9 -10   2    0.59    0.42
   9 -10   2    0.30    0.38
 -10  10  -2    0.69    0.45
 -10  10  -2    0.38    0.44
 -10  10  -2    0.09    0.51
 -10  10  -2    0.78    0.60
 -10  10  -2   -0.58    0.44
  10 -10   2    0.28    0.48
  10 -10   2   -0.34    0.59
  10 -10   2   -0.68    0.42
   6   9  -2    1.63    0.53
   6   9  -2    1.97    0.61
   6   9  -2    0.87    0.67
  -6  -9   2    0.75    0.58
  -6  -9   2    1.65    0.66
  -6  -9   2    0.91    1.00
  -6  -9   2    2.85    0.82
   5   9  -2    1.89    0.49
   5   9  -2    2.10    0.54
   5   9  -2    1.65    0.47
   5   9  -2    1.47    0.53
  -5  -9   2    1.82    0.45
  -5  -9   2    3.02    0.63
  -5  -9   2    1.79    0.57
  -5  -9   2    1.83    0.50
  -5  -9   2    2.01    0.51
  -5  -9   2    2.10    0.58
   4   9  -2    3.68    0.57
   4   9  -2    3.68    0.46
   4   9  -2    4.56    0.49
   4   9  -2    5.80    0.69
  -4  -9   2    5.52    0.71
  -4  -9   2    4.22    0.48
  -4  -9   2    4.30    0.53
  -4  -9   2    4.02    0.58
  -4  -9   2    3.62    0.44
   3   9  -2    0.41    0.34
   3   9  -2    0.98    0.33
   3   9  -2    0.83    0.43
   3   9  -2    0.63    0.32
   3   9  -2    0.78    0.33
  -3  -9   2    0.78    0.41
  -3  -9   2    1.08    0.39
  -3  -9   2    0.24    0.28
  -3  -9   2    0.80    0.32
  -3  -9   2    0.58    0.32
   2   9  -2    2.64    0.46
   2   9  -2    2.36    0.38
   2   9  -2    2.90    0.36
   2   9  -2    1.34    0.35
   2   9  -2    2.24    0.37
  -2  -9   2    2.65    0.37
  -2  -9   2    3.26    0.40
  -2  -9   2    2.31    0.42
  -2  -9   2    2.67    0.46
  -2  -9   2    2.65    0.37
   1   9  -2   -0.14    0.29
   1   9  -2   -0.33    0.21
  -1  -9   2    0.11    0.26
  -1  -9   2    0.18    0.32
  -1  -9   2    0.21    0.22
  -1  -9   2    0.46    0.22
  -1  -9   2   -0.10    0.23
   0   9  -2   16.02    0.87
   0   9  -2   14.03    0.63
   0   9  -2   16.06    0.64
   0   9  -2   15.22    0.74
   0  -9   2   15.42    0.63
   0  -9   2   16.92    0.83
   0  -9   2   14.89    0.74
   0  -9   2   15.82    0.61
   0  -9   2   14.26    0.62
  -1   9  -2    0.69    0.21
  -1   9  -2    0.69    0.21
  -1   9  -2    0.81    0.25
  -1   9  -2    0.22    0.25
   1  -9   2    0.77    0.28
   1  -9   2    0.56    0.20
   1  -9   2    0.79    0.22
   1  -9   2    1.07    0.28
   1  -9   2    0.39    0.22
   1  -9   2    0.60    0.21
  -2   9  -2   14.10    0.58
  -2   9  -2   13.65    0.56
  -2   9  -2   14.33    0.74
  -2   9  -2   10.76    0.72
  -2   9  -2   14.68    0.67
   2  -9   2   14.64    0.55
   2  -9   2   13.92    0.58
   2  -9   2   14.18    0.71
   2  -9   2   12.45    0.76
   2  -9   2   14.80    0.56
   2  -9   2   14.75    0.57
  -3   9  -2    4.13    0.36
  -3   9  -2    3.67    0.54
  -3   9  -2    4.32    0.49
  -3   9  -2    3.97    0.40
  -3   9  -2    3.94    0.35
   3  -9   2    4.27    0.37
   3  -9   2    3.78    0.44
   3  -9   2    4.25    0.33
   3  -9   2    4.15    0.37
  -4   9  -2    4.80    0.39
  -4   9  -2    4.71    0.49
  -4   9  -2    4.98    0.38
  -4   9  -2    5.12    0.39
  -4   9  -2    5.66    0.59
  -4   9  -2    5.07    0.44
   4  -9   2    5.08    0.47
   4  -9   2    5.24    0.34
   4  -9   2    5.26    0.38
   4  -9   2    5.59    0.40
  -5   9  -2    5.46    0.59
  -5   9  -2    6.35    0.54
  -5   9  -2    6.95    0.45
  -5   9  -2    6.23    0.50
  -5   9  -2    7.01    0.44
  -5   9  -2    7.40    0.47
   5  -9   2    7.29    0.41
   5  -9   2    7.12    0.49
   5  -9   2    6.84    0.50
   5  -9   2    6.77    0.37
   5  -9   2    7.08    0.53
  -6   9  -2    1.77    0.29
  -6   9  -2    1.35    0.28
  -6   9  -2    1.65    0.32
  -6   9  -2    1.53    0.28
  -6   9  -2    1.34    0.26
  -6   9  -2    1.27    0.33
   6  -9   2    1.40    0.21
   6  -9   2    1.38    0.21
   6  -9   2    1.63    0.33
   6  -9   2    1.62    0.33
  -7   9  -2    0.76    0.28
  -7   9  -2    0.74    0.24
  -7   9  -2    0.80    0.32
  -7   9  -2    0.95    0.31
  -7   9  -2    0.46    0.25
   7  -9   2    0.14    0.16
   7  -9   2    0.06    0.25
   7  -9   2   -0.05    0.14
   7  -9   2    0.45    0.24
   7  -9   2    0.51    0.29
  -8   9  -2   11.54    0.75
  -8   9  -2   11.28    0.66
  -8   9  -2   11.69    0.61
  -8   9  -2   11.11    0.71
  -8   9  -2    9.98    0.74
   8  -9   2   11.42    0.74
   8  -9   2   11.22    0.68
  -9   9  -2    7.12    0.68
  -9   9  -2    7.14    0.74
  -9   9  -2    6.42    0.65
  -9   9  -2    6.40    0.65
  -9   9  -2    6.53    0.61
   9  -9   2    7.62    0.76
   9  -9   2    6.66    0.65
 -10   9  -2   -0.44    0.40
 -10   9  -2   -0.21    0.50
 -10   9  -2    0.49    0.40
 -10   9  -2    0.10    0.60
  10  -9   2    0.85    0.51
  10  -9   2    0.67    0.41
  10  -9   2    0.05    0.41
   6   8  -2    1.03    0.55
   6   8  -2    0.32    0.50
   6   8  -2    0.43    0.31
   6   8  -2    0.63    0.44
   6   8  -2    0.07    0.41
  -6  -8   2    0.26    0.41
  -6  -8   2    0.20    0.51
  -6  -8   2    0.29    0.48
  -6  -8   2    0.09    0.49
  -6  -8   2    0.81    0.56
  -6  -8   2    0.03    0.47
   5   8  -2    0.64    0.34
   5   8  -2    0.48    0.34
   5   8  -2    0.94    0.42
   5   8  -2    0.91    0.46
  -5  -8   2    0.50    0.37
  -5  -8   2    0.20    0.39
  -5  -8   2    0.95    0.45
  -5  -8   2    0.02    0.41
  -5  -8   2    0.29    0.34
   4   8  -2    0.94    0.30
   4   8  -2    0.77    0.34
   4   8  -2    0.72    0.41
  -4  -8   2    0.66    0.34
  -4  -8   2    1.22    0.29
  -4  -8   2    0.91    0.32
  -4  -8   2    1.32    0.41
  -4  -8   2    1.30    0.37
   3   8  -2    2.48    0.42
   3   8  -2    1.70    0.35
   3   8  -2    1.28    0.32
   3   8  -2    1.39    0.29
   3   8  -2    1.52    0.28
  -3  -8   2    1.79    0.39
  -3  -8   2    1.67    0.31
  -3  -8   2    1.88    0.47
  -3  -8   2    2.02    0.35
   2   8  -2   19.79    0.82
   2   8  -2   20.04    0.91
   2   8  -2   21.02    0.78
   2   8  -2   21.61    0.90
   2   8  -2   21.09    0.75
  -2  -8   2   21.12    0.87
  -2  -8   2   20.50    0.75
  -2  -8   2   20.29    1.16
  -2  -8   2   20.10    0.74
   1   8  -2    0.19    0.21
   1   8  -2    0.12    0.19
   1   8  -2    0.11    0.19
   1   8  -2    0.21    0.18
   1   8  -2   -0.01    0.19
  -1  -8   2    0.33    0.19
  -1  -8   2   -0.05    0.19
  -1  -8   2    0.38    0.21
  -1  -8   2    0.20    0.19
  -1  -8   2    0.03    0.21
   0   8  -2    7.60    0.42
   0   8  -2    8.28    0.44
   0   8  -2    8.19    0.49
   0   8  -2    8.04    0.43
   0   8  -2    7.79    0.53
   0  -8   2    8.15    0.42
   0  -8   2    7.66    0.50
   0  -8   2    7.64    0.42
   0  -8   2    8.17    0.55
   0  -8   2    7.77    0.42
   0  -8   2    7.57    0.40
  -1   8  -2    0.53    0.16
  -1   8  -2    0.31    0.16
  -1   8  -2    0.49    0.16
  -1   8  -2    0.30    0.15
  -1   8  -2    0.56    0.22
   1  -8   2    0.27    0.15
   1  -8   2    0.40    0.16
   1  -8   2    0.57    0.18
   1  -8   2    0.19    0.15
   1  -8   2    0.41    0.21
   1  -8   2    0.46    0.18
  -2   8  -2   13.89    0.54
  -2   8  -2   14.59    0.54
  -2   8  -2   14.75    0.54
  -2   8  -2   14.70    0.68
  -2   8  -2   14.05    0.61
   2  -8   2   13.97    0.51
   2  -8   2   14.02    0.66
   2  -8   2   14.79    0.54
   2  -8   2   14.20    0.61
   2  -8   2   14.29    0.51
   2  -8   2   14.98    0.55
  -3   8  -2   16.22    0.59
  -3   8  -2   16.56    0.58
  -3   8  -2   16.67    0.58
  -3   8  -2   17.20    0.59
  -3   8  -2   16.65    0.71
  -3   8  -2   16.75    0.67
   3  -8   2   16.35    0.67
   3  -8   2   16.78    0.57
   3  -8   2   16.59    0.54
   3  -8   2   16.10    0.70
   3  -8   2   16.93    0.58
  -4   8  -2   22.08    0.79
  -4   8  -2   23.66    0.86
  -4   8  -2   22.23    0.72
  -4   8  -2   22.80    0.71
  -4   8  -2   22.68    0.73
  -4   8  -2   22.74    0.70
   4  -8   2   22.72    0.84
   4  -8   2   23.18    0.66
   4  -8   2   22.42    0.80
   4  -8   2   22.24    0.66
  -5   8  -2   22.83    0.76
  -5   8  -2   22.65    0.71
  -5   8  -2   22.72    0.81
  -5   8  -2   22.49    0.76
  -5   8  -2   22.29    0.85
  -5   8  -2   22.57    0.71
   5  -8   2   22.81    0.80
   5  -8   2   22.90    0.65
   5  -8   2   22.69    0.83
   5  -8   2   22.43    0.80
   5  -8   2   23.01    0.66
  -6   8  -2    4.24    0.38
  -6   8  -2    4.42    0.41
  -6   8  -2    3.53    0.45
  -6   8  -2    4.16    0.42
  -6   8  -2    3.73    0.38
  -6   8  -2    4.40    0.37
   6  -8   2    3.83    0.37
   6  -8   2    3.85    0.40
   6  -8   2    4.04    0.28
   6  -8   2    4.11    0.42
   6  -8   2    3.72    0.29
  -7   8  -2    6.09    0.50
  -7   8  -2    6.31    0.45
  -7   8  -2    6.35    0.55
  -7   8  -2    5.72    0.51
   7  -8   2    5.84    0.32
   7  -8   2    5.91    0.52
   7  -8   2    5.89    0.33
  -8   8  -2    0.29    0.31
  -8   8  -2    0.20    0.33
  -8   8  -2    0.28    0.26
  -8   8  -2    0.13    0.26
   8  -8   2   -0.01    0.24
   8  -8   2    0.08    0.14
   8  -8   2   -0.31    0.13
   8  -8   2    0.09    0.27
   8  -8   2    0.14    0.23
  -9   8  -2   -0.02    0.29
  -9   8  -2   -0.03    0.28
  -9   8  -2   -0.15    0.34
  -9   8  -2    0.12    0.28
  -9   8  -2    0.40    0.39
   9  -8   2    0.02    0.12
   9  -8   2    0.06    0.28
   9  -8   2    0.01    0.10
   9  -8   2    0.14    0.28
   9  -8   2    0.11    0.33
 -10   8  -2    0.17    0.40
 -10   8  -2    1.29    0.54
 -10   8  -2    0.65    0.40
 -10   8  -2    1.16    0.39
 -10   8  -2    0.48    0.43
  10  -8   2    1.48    0.46
  10  -8   2    0.06    0.39
  10  -8   2   -0.70    0.35
 -11   8  -2    1.56    0.84
 -11   8  -2    0.73    0.54
 -11   8  -2   -0.22    0.49
 -11   8  -2   -0.72    0.43
  11  -8   2    0.67    0.62
  11  -8   2   -0.99    0.47
   7   7  -2    0.61    0.39
   7   7  -2    0.17    0.32
   7   7  -2    0.39    0.37
   7   7  -2   -0.22    0.52
  -7  -7   2    0.71    0.52
  -7  -7   2   -0.10    0.43
  -7  -7   2    0.78    0.56
  -7  -7   2    0.29    0.44
  -7  -7   2    0.05    0.50
  -7  -7   2    0.45    0.52
   6   7  -2    1.23    0.48
   6   7  -2    0.09    0.26
   6   7  -2    0.24    0.32
   6   7  -2    0.32    0.51
  -6  -7   2    1.17    0.43
  -6  -7   2    0.46    0.38
  -6  -7   2    0.50    0.32
  -6  -7   2    0.86    0.43
  -6  -7   2    1.11    0.45
  -6  -7   2    0.83    0.40
   5   7  -2    3.57    0.38
   5   7  -2    3.77    0.50
   5   7  -2    3.69    0.37
  -5  -7   2    4.66    0.56
  -5  -7   2    4.35    0.44
  -5  -7   2    3.90    0.40
  -5  -7   2    3.75    0.41
  -5  -7   2    4.92    0.62
   4   7  -2    2.15    0.29
   4   7  -2    2.29    0.37
   4   7  -2    2.72    0.40
   4   7  -2    2.38    0.29
  -4  -7   2    2.45    0.31
  -4  -7   2    2.36    0.39
  -4  -7   2    2.17    0.36
  -4  -7   2    1.88    0.33
  -4  -7   2    2.06    0.32
   3   7  -2    4.20    0.42
   3   7  -2    4.27    0.38
   3   7  -2    4.55    0.46
   3   7  -2    4.70    0.48
   3   7  -2    3.72    0.38
  -3  -7   2    4.55    0.47
  -3  -7   2    3.98    0.48
  -3  -7   2    4.43    0.35
  -3  -7   2    4.31    0.39
  -3  -7   2    4.45    0.42
   2   7  -2    3.52    0.39
   2   7  -2    3.75    0.34
   2   7  -2    3.67    0.33
   2   7  -2    4.16    0.35
   2   7  -2    3.14    0.41
  -2  -7   2    3.86    0.41
  -2  -7   2    3.64    0.30
  -2  -7   2    3.82    0.35
  -2  -7   2    4.06    0.35
  -2  -7   2    3.87    0.42
   1   7  -2    7.54    0.38
   1   7  -2    7.13    0.45
   1   7  -2    6.71    0.38
   1   7  -2    6.13    0.47
   1   7  -2    6.43    0.38
  -1  -7   2    6.31    0.37
  -1  -7   2    7.30    0.46
  -1  -7   2    6.62    0.35
  -1  -7   2    6.96    0.38
  -1  -7   2    6.26    0.47
   0   7  -2    8.23    0.41
   0   7  -2    8.45    0.45
   0   7  -2    8.45    0.39
   0   7  -2    8.48    0.49
   0   7  -2    8.46    0.39
   0  -7   2    8.34    0.46
   0  -7   2    7.95    0.48
   0  -7   2    8.22    0.37
   0  -7   2    8.54    0.39
   0  -7   2    8.47    0.37
   0  -7   2    8.06    0.39
  -1   7  -2   10.81    0.42
  -1   7  -2   10.65    0.43
  -1   7  -2   10.44    0.49
  -1   7  -2   10.83    0.54
  -1   7  -2   10.86    0.44
   1  -7   2   10.77    0.42
   1  -7   2   10.89    0.50
   1  -7   2   10.44    0.41
   1  -7   2   11.23    0.44
   1  -7   2   10.73    0.53
   1  -7   2   10.62    0.41
  -2   7  -2    0.37    0.12
  -2   7  -2    0.39    0.16
  -2   7  -2    0.47    0.16
  -2   7  -2    0.59    0.14
  -2   7  -2    0.47    0.13
  -2   7  -2    0.43    0.12
   2  -7   2    0.17    0.13
   2  -7   2    0.29    0.11
   2  -7   2    0.45    0.16
   2  -7   2    0.60    0.13
   2  -7   2    0.43    0.13
  -3   7  -2    0.30    0.13
  -3   7  -2    0.46    0.14
  -3   7  -2    0.33    0.12
  -3   7  -2    0.35    0.14
  -3   7  -2    0.26    0.13
  -3   7  -2    0.39    0.16
   3  -7   2    0.41    0.14
   3  -7   2    0.31    0.14
   3  -7   2    0.36    0.14
   3  -7   2    0.21    0.13
   3  -7   2    0.37    0.12
  -4   7  -2    3.52    0.28
  -4   7  -2    3.67    0.29
  -4   7  -2    4.01    0.29
  -4   7  -2    3.63    0.32
  -4   7  -2    3.15    0.27
  -4   7  -2    3.48    0.36
   4  -7   2    3.52    0.24
   4  -7   2    3.82    0.33
   4  -7   2    3.50    0.30
   4  -7   2    3.66    0.25
  -5   7  -2   39.92    1.07
  -5   7  -2   39.34    1.12
  -5   7  -2   39.90    1.08
  -5   7  -2   40.80    1.02
  -5   7  -2   40.57    1.17
  -5   7  -2   41.78    1.02
   5  -7   2   39.97    1.15
   5  -7   2   38.90    1.11
   5  -7   2   40.98    0.96
   5  -7   2   40.13    0.96
   5  -7   2   40.44    1.12
  -6   7  -2    1.16    0.24
  -6   7  -2    1.00    0.22
  -6   7  -2    1.35    0.26
  -6   7  -2    1.13    0.20
   6  -7   2    1.12    0.16
   6  -7   2    1.06    0.16
   6  -7   2    1.07    0.22
   6  -7   2    1.02    0.23
   6  -7   2    1.09    0.22
  -7   7  -2   48.20    1.23
  -7   7  -2   48.84    1.40
  -7   7  -2   47.18    1.31
  -7   7  -2   49.94    1.24
  -7   7  -2   49.55    1.39
   7  -7   2   48.07    1.09
   7  -7   2   47.40    1.40
   7  -7   2   49.59    1.11
   7  -7   2   47.63    1.31
   7  -7   2   49.39    1.36
  -8   7  -2    5.61    0.45
  -8   7  -2    6.56    0.48
  -8   7  -2    7.52    0.55
  -8   7  -2    7.46    0.59
   8  -7   2    7.68    0.59
  -9   7  -2    7.45    0.59
  -9   7  -2    7.40    0.73
  -9   7  -2    7.34    0.62
  -9   7  -2    7.78    0.67
  -9   7  -2    7.86    0.57
   9  -7   2    7.55    0.58
   9  -7   2    7.50    0.69
 -10   7  -2    0.53    0.40
 -10   7  -2   -0.50    0.34
 -10   7  -2   -0.07    0.32
 -10   7  -2    0.04    0.33
 -10   7  -2   -0.08    0.42
  10  -7   2    0.05    0.43
  10  -7   2    0.17    0.34
  10  -7   2    0.23    0.34
 -11   7  -2    0.62    0.51
 -11   7  -2    0.00    0.45
 -11   7  -2    0.70    0.50
 -11   7  -2   -0.18    0.42
  11  -7   2    0.54    0.44
  11  -7   2   -0.43    0.55
  11  -7   2   -0.18    0.43
  -8  -6   2    1.26    0.65
  -8  -6   2    2.01    0.64
  -8  -6   2    1.61    0.63
  -8  -6   2    1.53    0.47
  -8  -6   2    0.67    0.54
  -8  -6   2    2.01    0.56
   7   6  -2    0.02    0.30
   7   6  -2    0.60    0.44
   7   6  -2   -0.23    0.27
   7   6  -2    0.24    0.30
   7   6  -2    0.13    0.41
  -7  -6   2   -0.08    0.36
  -7  -6   2   -0.30    0.36
  -7  -6   2    0.00    0.34
  -7  -6   2    0.36    0.42
  -7  -6   2   -0.10    0.39
  -7  -6   2    0.63    0.55
   6   6  -2    2.24    0.31
   6   6  -2    2.65    0.34
   6   6  -2    3.90    0.54
   6   6  -2    2.18    0.44
  -6  -6   2    2.35    0.33
  -6  -6   2    3.32    0.43
  -6  -6   2    2.88    0.44
  -6  -6   2    2.63    0.46
  -6  -6   2    2.91    0.42
   5   6  -2   14.89    0.61
   5   6  -2   15.30    0.61
   5   6  -2   15.62    0.80
  -5  -6   2   14.05    0.73
  -5  -6   2   16.13    0.64
  -5  -6   2   14.87    0.67
  -5  -6   2   14.46    0.79
   4   6  -2   41.05    1.23
   4   6  -2   39.73    1.05
   4   6  -2   35.65    1.47
   4   6  -2   39.62    1.03
  -4  -6   2   40.85    1.24
  -4  -6   2   39.84    1.16
  -4  -6   2   38.48    1.27
  -4  -6   2   38.86    1.14
  -4  -6   2   39.18    1.09
   3   6  -2    0.96    0.22
   3   6  -2    1.06    0.25
   3   6  -2    1.16    0.20
   3   6  -2    0.67    0.16
   3   6  -2    1.06    0.22
  -3  -6   2    0.99    0.18
  -3  -6   2    1.24    0.26
  -3  -6   2    1.28    0.22
  -3  -6   2    1.01    0.21
  -3  -6   2    0.80    0.20
   2   6  -2   16.95    0.55
   2   6  -2   16.11    0.56
   2   6  -2   16.41    0.65
   2   6  -2   16.15    0.67
   2   6  -2   16.78    0.60
  -2  -6   2   15.58    0.67
  -2  -6   2   17.13    0.60
  -2  -6   2   16.12    0.57
  -2  -6   2   16.96    0.54
  -2  -6   2   16.89    0.66
   1   6  -2    2.89    0.32
   1   6  -2    2.49    0.26
   1   6  -2    2.53    0.23
   1   6  -2    2.62    0.24
   1   6  -2    2.48    0.23
  -1  -6   2    2.34    0.28
  -1  -6   2    2.63    0.25
  -1  -6   2    2.42    0.30
  -1  -6   2    2.48    0.22
  -1  -6   2    2.65    0.24
   0   6  -2   97.75    2.29
   0   6  -2  100.96    2.24
   0   6  -2  102.93    2.16
   0   6  -2  100.10    2.13
   0   6  -2   99.85    2.12
   0  -6   2  103.97    2.31
   0  -6   2   98.74    2.25
   0  -6   2  100.40    2.11
   0  -6   2  103.14    2.15
   0  -6   2  100.04    2.10
   0  -6   2   98.17    2.12
  -1   6  -2    3.50    0.23
  -1   6  -2    3.48    0.23
  -1   6  -2    3.34    0.24
  -1   6  -2    3.37    0.30
  -1   6  -2    3.46    0.27
   1  -6   2    3.33    0.22
   1  -6   2    3.19    0.21
   1  -6   2    3.59    0.24
   1  -6   2    3.32    0.28
   1  -6   2    3.45    0.27
   1  -6   2    3.14    0.23
  -2   6  -2   32.23    0.81
  -2   6  -2   32.58    0.90
  -2   6  -2   32.51    0.84
  -2   6  -2   31.97    0.95
  -2   6  -2   31.27    0.80
  -2   6  -2   33.38    0.82
   2  -6   2   33.67    0.92
   2  -6   2   31.36    0.93
   2  -6   2   33.01    0.80
   2  -6   2   32.32    0.80
   2  -6   2   32.70    0.80
  -3   6  -2    3.82    0.24
  -3   6  -2    3.64    0.24
  -3   6  -2    3.66    0.30
  -3   6  -2    3.84    0.25
  -3   6  -2    3.82    0.24
  -3   6  -2    3.77    0.28
   3  -6   2    3.60    0.23
   3  -6   2    3.67    0.22
   3  -6   2    4.06    0.31
   3  -6   2    3.64    0.27
  -4   6  -2    2.46    0.21
  -4   6  -2    2.42    0.22
  -4   6  -2    2.55    0.23
  -4   6  -2    2.15    0.27
  -4   6  -2    2.40    0.25
  -4   6  -2    2.35    0.23
   4  -6   2    2.10    0.19
   4  -6   2    2.29    0.26
   4  -6   2    2.54    0.24
   4  -6   2    2.12    0.21
   4  -6   2    1.95    0.24
  -5   6  -2    3.42    0.30
  -5   6  -2    3.31    0.27
  -5   6  -2    3.67    0.32
  -5   6  -2    2.58    0.24
  -5   6  -2    3.80    0.29
   5  -6   2    2.90    0.22
   5  -6   2    3.26    0.29
   5  -6   2    3.24    0.30
   5  -6   2    2.73    0.31
   5  -6   2    3.74    0.23
  -6   6  -2    3.32    0.36
  -6   6  -2    2.96    0.29
  -6   6  -2    3.23    0.33
  -6   6  -2    3.01    0.28
  -6   6  -2    2.40    0.31
   6  -6   2    2.70    0.31
   6  -6   2    3.00    0.23
   6  -6   2    2.80    0.33
   6  -6   2    3.41    0.33
   6  -6   2    2.99    0.23
  -7   6  -2   19.14    0.75
  -7   6  -2   18.68    0.64
  -7   6  -2   18.10    0.62
  -7   6  -2   16.53    0.80
  -7   6  -2   18.91    0.73
   7  -6   2   18.24    0.52
   7  -6   2   19.65    0.71
   7  -6   2   18.02    0.80
   7  -6   2   18.05    0.73
   7  -6   2   18.66    0.52
  -8   6  -2    1.47    0.30
  -8   6  -2    1.33    0.29
  -8   6  -2    1.06    0.26
  -8   6  -2    1.80    0.29
   8  -6   2    1.81    0.33
   8  -6   2    1.32    0.31
  -9   6  -2    7.35    0.63
  -9   6  -2    8.06    0.55
  -9   6  -2    7.30    0.61
  -9   6  -2    6.51    0.56
   9  -6   2    7.57    0.58
   9  -6   2    8.09    0.63
 -10   6  -2    9.38    0.72
 -10   6  -2   10.95    0.76
 -10   6  -2    9.82    0.69
 -10   6  -2   10.33    0.80
  10  -6   2    8.78    0.71
  10  -6   2   10.96    0.83
 -11   6  -2    0.04    0.45
 -11   6  -2   -0.57    0.44
 -11   6  -2   -0.34    0.45
 -11   6  -2   -0.56    0.39
  11  -6   2    0.24    0.42
  11  -6   2    0.46    0.43
  11  -6   2    0.19    0.53
   9   5  -2    0.62    0.61
   9   5  -2    0.19    0.31
   9   5  -2    0.00    0.33
  -9  -5   2    0.73    0.61
  -9  -5   2    1.44    0.58
  -9  -5   2    0.62    0.63
  -9  -5   2    1.07    0.65
  -9  -5   2    0.27    0.60
   8   5  -2   -0.29    0.28
   8   5  -2    0.23    0.48
   8   5  -2    1.18    0.52
   8   5  -2    0.26    0.28
   8   5  -2   -0.18    0.27
  -8  -5   2    1.79    0.42
  -8  -5   2    1.04    0.53
  -8  -5   2    1.85    0.52
  -8  -5   2    0.82    0.44
  -8  -5   2    0.63    0.43
  -8  -5   2    0.91    0.47
   7   5  -2    2.35    0.32
   7   5  -2    3.46    0.51
   7   5  -2    3.60    0.37
   7   5  -2    2.90    0.33
  -7  -5   2    2.98    0.43
  -7  -5   2    4.37    0.51
  -7  -5   2    3.87    0.46
  -7  -5   2    3.75    0.52
  -7  -5   2    3.54    0.39
  -7  -5   2    3.19    0.48
   6   5  -2    1.33    0.23
   6   5  -2    0.12    0.27
   6   5  -2    0.95    0.31
   6   5  -2    1.36    0.26
   6   5  -2    1.29    0.27
  -6  -5   2    0.57    0.26
  -6  -5   2    0.84    0.31
  -6  -5   2    1.04    0.30
  -6  -5   2    1.15    0.30
  -6  -5   2    0.91    0.24
  -6  -5   2    1.11    0.33
   5   5  -2   20.82    0.82
   5   5  -2   20.65    0.84
   5   5  -2   20.48    0.67
   5   5  -2   21.60    0.66
   5   5  -2   20.08    0.68
  -5  -5   2   20.94    0.76
  -5  -5   2   20.39    0.72
  -5  -5   2   20.26    0.76
   4   5  -2    7.38    0.45
   4   5  -2    7.40    0.48
   4   5  -2    6.81    0.37
   4   5  -2    7.45    0.49
   4   5  -2    7.36    0.37
  -4  -5   2    7.41    0.41
  -4  -5   2    7.24    0.47
  -4  -5   2    7.20    0.48
  -4  -5   2    7.14    0.37
  -4  -5   2    7.13    0.44
   3   5  -2    2.31    0.29
   3   5  -2    2.29    0.23
   3   5  -2    2.64    0.30
   3   5  -2    2.17    0.23
   3   5  -2    2.49    0.27
  -3  -5   2    2.07    0.23
  -3  -5   2    2.30    0.30
  -3  -5   2    2.55    0.30
  -3  -5   2    1.98    0.21
  -3  -5   2    2.15    0.25
   2   5  -2    2.48    0.24
   2   5  -2    2.27    0.21
   2   5  -2    2.41    0.22
   2   5  -2    2.05    0.26
   2   5  -2    2.56    0.26
  -2  -5   2    2.51    0.23
  -2  -5   2    2.28    0.20
  -2  -5   2    2.40    0.26
  -2  -5   2    2.06    0.26
  -2  -5   2    2.52    0.25
   1   5  -2    5.85    0.33
   1   5  -2    6.00    0.28
   1   5  -2    6.15    0.29
   1   5  -2    6.24    0.36
   1   5  -2    5.97    0.28
  -1  -5   2    5.73    0.28
  -1  -5   2    5.86    0.27
  -1  -5   2    6.59    0.31
  -1  -5   2    6.19    0.34
  -1  -5   2    6.07    0.36
   0   5  -2   20.53    0.55
   0   5  -2   20.20    0.57
   0   5  -2   19.76    0.62
   0   5  -2   20.18    0.56
   0   5  -2   19.21    0.65
   0  -5   2   19.82    0.52
   0  -5   2   19.61    0.57
   0  -5   2   19.35    0.54
   0  -5   2   20.13    0.66
   0  -5   2   20.44    0.56
   0  -5   2   20.57    0.63
  -1   5  -2   20.60    0.62
  -1   5  -2   20.97    0.55
  -1   5  -2   20.65    0.66
  -1   5  -2   20.15    0.55
  -1   5  -2   20.07    0.56
   1  -5   2   20.94    0.53
   1  -5   2   20.23    0.54
   1  -5   2   20.19    0.65
   1  -5   2   20.03    0.54
   1  -5   2   19.08    0.56
  -2   5  -2    0.19    0.09
  -2   5  -2    0.31    0.08
  -2   5  -2    0.16    0.11
  -2   5  -2    0.30    0.09
  -2   5  -2    0.25    0.09
  -2   5  -2    0.16    0.08
   2  -5   2    0.27    0.09
   2  -5   2    0.29    0.12
   2  -5   2    0.35    0.11
   2  -5   2    0.16    0.07
   2  -5   2    0.36    0.10
  -3   5  -2    0.47    0.11
  -3   5  -2    0.79    0.13
  -3   5  -2    0.78    0.14
  -3   5  -2    0.83    0.12
  -3   5  -2    0.68    0.11
  -3   5  -2    0.68    0.12
   3  -5   2    0.83    0.15
   3  -5   2    0.85    0.12
   3  -5   2    0.62    0.12
   3  -5   2    0.76    0.11
  -4   5  -2    0.10    0.10
  -4   5  -2    0.05    0.10
  -4   5  -2   -0.08    0.10
  -4   5  -2    0.00    0.07
  -4   5  -2    0.12    0.09
   4  -5   2    0.04    0.09
   4  -5   2    0.14    0.12
   4  -5   2    0.03    0.08
   4  -5   2    0.08    0.12
   4  -5   2    0.12    0.08
  -5   5  -2    8.27    0.38
  -5   5  -2    8.24    0.42
  -5   5  -2    8.78    0.36
  -5   5  -2    8.47    0.41
  -5   5  -2    9.18    0.35
   5  -5   2    8.17    0.31
   5  -5   2    8.75    0.42
   5  -5   2    8.67    0.41
   5  -5   2    8.86    0.31
   5  -5   2    8.61    0.40
  -6   5  -2    0.15    0.12
  -6   5  -2    0.09    0.15
  -6   5  -2    0.15    0.12
  -6   5  -2    0.22    0.15
   6  -5   2    0.11    0.12
   6  -5   2    0.00    0.10
   6  -5   2   -0.21    0.12
   6  -5   2    0.09    0.10
   6  -5   2   -0.03    0.15
  -7   5  -2    2.99    0.34
  -7   5  -2    2.67    0.26
  -7   5  -2    2.76    0.29
  -7   5  -2    2.67    0.35
   7  -5   2    1.99    0.26
   7  -5   2    2.28    0.22
   7  -5   2    2.82    0.33
   7  -5   2    2.74    0.23
   7  -5   2    2.67    0.35
  -8   5  -2    1.82    0.26
  -8   5  -2    2.17    0.33
  -8   5  -2    1.85    0.34
  -8   5  -2    1.58    0.27
   8  -5   2    1.11    0.17
   8  -5   2    2.36    0.33
   8  -5   2    2.41    0.36
   8  -5   2    1.22    0.17
  -9   5  -2   18.74    1.10
  -9   5  -2   21.41    0.86
  -9   5  -2   20.44    0.89
  -9   5  -2   20.60    0.76
   9  -5   2   20.03    0.91
   9  -5   2   20.66    0.85
 -10   5  -2   -0.19    0.34
 -10   5  -2    0.30    0.33
 -10   5  -2   -0.49    0.32
 -10   5  -2    0.32    0.33
  10  -5   2   -0.18    0.31
  10  -5   2    0.46    0.40
  10  -5   2    0.17    0.34
 -11   5  -2    4.96    0.62
 -11   5  -2    3.90    0.53
 -11   5  -2    4.99    0.61
 -11   5  -2    4.19    0.61
  11  -5   2    3.84    0.57
  11  -5   2    2.97    0.63
   9   4  -2    1.61    0.58
   9   4  -2    0.19    0.24
   9   4  -2   -0.07    0.45
  -9  -4   2    1.15    0.50
  -9  -4   2    1.28    0.55
  -9  -4   2    1.07    0.51
  -9  -4   2    1.25    0.50
  -9  -4   2    1.14    0.43
  -9  -4   2    1.43    0.55
   8   4  -2    0.31    0.38
   8   4  -2   -0.10    0.21
   8   4  -2    0.00    0.25
   8   4  -2   -0.02    0.21
   8   4  -2    0.58    0.39
  -8  -4   2   -0.02    0.37
  -8  -4   2    0.24    0.30
  -8  -4   2   -0.32    0.36
  -8  -4   2    0.50    0.37
  -8  -4   2    0.78    0.40
  -8  -4   2   -0.21    0.41
   7   4  -2    0.20    0.21
   7   4  -2    0.29    0.29
   7   4  -2   -0.15    0.26
   7   4  -2    0.03    0.17
   7   4  -2   -0.08    0.18
  -7  -4   2   -0.07    0.27
  -7  -4   2    0.15    0.27
  -7  -4   2    0.44    0.29
  -7  -4   2    0.00    0.21
  -7  -4   2   -0.48    0.28
   6   4  -2    0.85    0.27
   6   4  -2    0.60    0.17
   6   4  -2    0.73    0.22
   6   4  -2    0.32    0.16
   6   4  -2    0.49    0.24
  -6  -4   2    0.42    0.37
  -6  -4   2    0.30    0.22
  -6  -4   2    0.50    0.26
  -6  -4   2    0.73    0.24
  -6  -4   2    0.64    0.23
  -6  -4   2    0.48    0.25
   5   4  -2    0.43    0.14
   5   4  -2    0.42    0.14
   5   4  -2    0.62    0.22
   5   4  -2    0.33    0.19
   5   4  -2    0.20    0.15
  -5  -4   2    0.47    0.20
  -5  -4   2    0.58    0.21
  -5  -4   2    0.67    0.19
  -5  -4   2    0.25    0.15
  -5  -4   2    0.10    0.17
  -5  -4   2    0.60    0.19
   4   4  -2   18.84    0.56
   4   4  -2   19.24    0.70
   4   4  -2   20.36    0.69
   4   4  -2   18.52    0.55
  -4  -4   2   18.58    0.70
  -4  -4   2   19.42    0.57
  -4  -4   2   18.22    0.60
  -4  -4   2   18.64    0.68
  -4  -4   2   18.62    0.65
   3   4  -2    2.48    0.20
   3   4  -2    2.73    0.24
   3   4  -2    2.91    0.26
   3   4  -2    2.46    0.26
   3   4  -2    2.74    0.21
  -3  -4   2    2.36    0.25
  -3  -4   2    2.62    0.24
  -3  -4   2    2.41    0.25
  -3  -4   2    2.84    0.23
  -3  -4   2    2.67    0.20
   2   4  -2    9.56    0.34
   2   4  -2    9.85    0.33
   2   4  -2    9.64    0.38
   2   4  -2    9.54    0.40
   2   4  -2    9.29    0.42
  -2  -4   2    9.49    0.35
  -2  -4   2    9.67    0.42
  -2  -4   2    9.45    0.40
  -2  -4   2    9.66    0.33
  -2  -4   2    9.62    0.38
   1   4  -2   23.94    0.69
   1   4  -2   24.26    0.63
   1   4  -2   23.91    0.71
   1   4  -2   25.22    0.66
  -1  -4   2   24.45    0.63
  -1  -4   2   27.12    0.72
  -1  -4   2   26.16    0.63
  -1  -4   2   26.13    0.73
  -1  -4   2   24.63    0.66
   0   4  -2   13.16    0.37
   0   4  -2   12.58    0.43
   0   4  -2   12.43    0.45
   0   4  -2   12.86    0.40
   0   4  -2   13.03    0.38
   0  -4   2   13.50    0.44
   0  -4   2   13.30    0.35
   0  -4   2   12.91    0.38
   0  -4   2   12.25    0.45
   0  -4   2   13.26    0.40
   0  -4   2   12.63    0.37
  -1   4  -2   38.29    0.85
  -1   4  -2   38.50    0.95
  -1   4  -2   38.01    0.84
  -1   4  -2   37.07    0.86
  -1   4  -2   37.24    0.81
  -1   4  -2   37.57    0.91
   1  -4   2   35.55    0.83
   1  -4   2   37.50    0.87
   1  -4   2   38.10    0.81
   1  -4   2   36.09    0.83
   1  -4   2   36.72    0.93
  -2   4  -2   27.74    0.74
  -2   4  -2   30.15    0.77
  -2   4  -2   27.51    0.65
  -2   4  -2   27.41    0.69
  -2   4  -2   27.91    0.66
  -2   4  -2   27.34    0.66
   2  -4   2   28.92    0.76
   2  -4   2   28.94    0.67
   2  -4   2   26.56    0.72
   2  -4   2   28.60    0.66
  -3   4  -2   24.71    0.60
  -3   4  -2   23.78    0.67
  -3   4  -2   22.32    0.59
  -3   4  -2   23.38    0.68
  -3   4  -2   23.24    0.60
   3  -4   2   24.01    0.68
   3  -4   2   24.15    0.58
   3  -4   2   24.21    0.67
   3  -4   2   23.13    0.58
  -4   4  -2    0.81    0.11
  -4   4  -2    0.85    0.13
  -4   4  -2    1.03    0.17
  -4   4  -2    0.87    0.14
   4  -4   2    0.82    0.13
   4  -4   2    0.82    0.14
   4  -4   2    0.91    0.11
   4  -4   2    1.07    0.16
   4  -4   2    0.79    0.11
  -5   4  -2    9.14    0.35
  -5   4  -2   10.05    0.43
  -5   4  -2    9.60    0.43
  -5   4  -2    9.12    0.34
   5  -4   2    8.89    0.40
   5  -4   2    9.10    0.32
   5  -4   2    9.83    0.42
   5  -4   2    8.74    0.41
   5  -4   2    8.02    0.31
  -6   4  -2    4.35    0.29
  -6   4  -2    3.78    0.33
  -6   4  -2    3.89    0.26
  -6   4  -2    4.15    0.32
   6  -4   2    4.12    0.23
   6  -4   2    4.18    0.32
   6  -4   2    4.12    0.23
   6  -4   2    4.07    0.33
   6  -4   2    4.19    0.31
  -7   4  -2    0.38    0.20
  -7   4  -2    0.31    0.17
  -7   4  -2    0.54    0.19
  -7   4  -2    0.43    0.15
   7  -4   2    0.70    0.21
   7  -4   2    0.37    0.12
   7  -4   2    0.46    0.18
   7  -4   2    0.32    0.12
   7  -4   2    0.38    0.21
  -8   4  -2    2.74    0.37
  -8   4  -2    2.56    0.37
  -8   4  -2    2.49    0.30
  -8   4  -2    2.34    0.27
   8  -4   2    2.56    0.36
   8  -4   2    2.41    0.22
   8  -4   2    2.45    0.34
   8  -4   2    2.85    0.25
  -9   4  -2    1.02    0.29
  -9   4  -2    0.78    0.25
  -9   4  -2    0.95    0.30
  -9   4  -2    0.94    0.30
   9  -4   2    0.38    0.27
   9  -4   2    0.24    0.24
   9  -4   2    1.05    0.36
 -10   4  -2    5.61    0.66
 -10   4  -2    5.90    0.61
 -10   4  -2    4.75    0.52
 -10   4  -2    5.07    0.57
  10  -4   2    5.60    0.65
  10  -4   2    5.09    0.61
 -11   4  -2    1.89    0.56
 -11   4  -2    2.46    0.57
 -11   4  -2    2.51    0.52
 -11   4  -2    3.12    0.60
  11  -4   2    3.03    0.54
  11  -4   2    2.93    0.64
  10   3  -2   -0.18    0.35
 -10  -3   2    0.11    0.54
 -10  -3   2    0.29    0.57
 -10  -3   2   -0.24    0.55
 -10  -3   2    0.99    0.48
   9   3  -2    0.04    0.42
   9   3  -2    0.13    0.15
   9   3  -2    0.09    0.15
   9   3  -2    0.25    0.45
   9   3  -2   -0.12    0.25
  -9  -3   2    0.72    0.40
  -9  -3   2   -0.14    0.37
  -9  -3   2    0.17    0.47
  -9  -3   2   -0.15    0.32
  -9  -3   2    0.78    0.40
  -9  -3   2    0.17    0.45
   8   3  -2   -0.29    0.15
   8   3  -2    0.31    0.31
   8   3  -2   -0.32    0.29
   8   3  -2   -0.29    0.22
   8   3  -2   -0.26    0.14
  -8  -3   2    0.50    0.34
  -8  -3   2    0.38    0.30
  -8  -3   2    0.12    0.30
  -8  -3   2    0.39    0.25
  -8  -3   2    0.04    0.29
  -8  -3   2    0.30    0.35
   7   3  -2    0.39    0.22
   7   3  -2    0.00    0.21
   7   3  -2    0.08    0.14
   7   3  -2    0.11    0.13
  -7  -3   2    0.47    0.24
  -7  -3   2    0.56    0.27
  -7  -3   2    0.64    0.28
  -7  -3   2    0.03    0.28
  -7  -3   2    0.56    0.25
   6   3  -2    5.49    0.30
   6   3  -2    6.13    0.30
   6   3  -2    6.05    0.34
   6   3  -2    6.06    0.45
   6   3  -2    5.75    0.42
  -6  -3   2    6.39    0.36
  -6  -3   2    6.57    0.43
  -6  -3   2    6.11    0.40
  -6  -3   2    6.36    0.44
  -6  -3   2    6.21    0.46
  -6  -3   2    7.07    0.48
   5   3  -2    3.52    0.23
   5   3  -2    3.43    0.33
   5   3  -2    3.51    0.23
   5   3  -2    3.60    0.27
   5   3  -2    3.34    0.31
  -5  -3   2    3.60    0.30
  -5  -3   2    3.77    0.35
  -5  -3   2    3.29    0.26
  -5  -3   2    3.42    0.28
  -5  -3   2    3.54    0.34
  -5  -3   2    3.70    0.32
   4   3  -2   16.49    0.46
   4   3  -2   16.38    0.59
   4   3  -2   17.08    0.51
   4   3  -2   16.43    0.47
   4   3  -2   16.49    0.57
  -4  -3   2   15.74    0.48
  -4  -3   2   16.62    0.57
  -4  -3   2   16.80    0.59
  -4  -3   2   16.55    0.59
  -4  -3   2   16.23    0.51
   3   3  -2   12.37    0.37
   3   3  -2   12.59    0.45
   3   3  -2   12.35    0.46
   3   3  -2   12.65    0.46
   3   3  -2   12.85    0.37
  -3  -3   2   12.60    0.40
  -3  -3   2   12.28    0.44
  -3  -3   2   12.14    0.38
  -3  -3   2   12.22    0.45
  -3  -3   2   12.11    0.46
   2   3  -2    0.74    0.09
   2   3  -2    0.98    0.11
   2   3  -2    1.05    0.14
   2   3  -2    1.12    0.14
   2   3  -2    1.11    0.15
  -2  -3   2    0.72    0.11
  -2  -3   2    0.87    0.12
  -2  -3   2    0.93    0.11
  -2  -3   2    0.86    0.13
  -2  -3   2    0.89    0.11
   1   3  -2  112.04    2.19
   1   3  -2  113.43    2.28
   1   3  -2  107.34    2.24
   1   3  -2  114.33    2.21
   1   3  -2  109.80    2.30
  -1  -3   2  107.37    2.30
  -1  -3   2  110.07    2.27
  -1  -3   2  108.08    2.24
  -1  -3   2  111.64    2.21
  -1  -3   2  112.28    2.20
   0   3  -2  408.81    8.19
   0   3  -2  405.52    8.09
   0   3  -2  400.93    7.88
   0   3  -2  415.27    8.22
   0   3  -2  406.69    7.94
   0  -3   2  396.73    7.87
   0  -3   2  393.85    7.98
   0  -3   2  414.68    8.30
   0  -3   2  420.54    8.04
   0  -3   2  408.72    8.08
   0  -3   2  384.71    7.78
  -1   3  -2  799.92   15.83
  -1   3  -2  746.63   15.24
  -1   3  -2  746.10   15.25
  -1   3  -2  802.55   15.52
  -1   3  -2  784.08   15.69
  -1   3  -2  784.71   15.20
   1  -3   2  801.03   15.51
   1  -3   2  787.90   15.39
   1  -3   2  803.26   15.20
   1  -3   2  802.20   15.74
   1  -3   2  806.97   15.85
  -2   3  -2   19.55    0.49
  -2   3  -2   18.96    0.56
  -2   3  -2   20.41    0.50
   2  -3   2   21.71    0.57
   2  -3   2   20.83    0.55
   2  -3   2   19.88    0.49
   2  -3   2   19.85    0.49
  -3   3  -2   53.97    1.28
  -3   3  -2   56.38    1.20
  -3   3  -2   56.58    1.30
  -3   3  -2   57.64    1.21
   3  -3   2   58.17    1.30
   3  -3   2   58.10    1.19
   3  -3   2   56.47    1.28
   3  -3   2   57.78    1.27
   3  -3   2   55.55    1.19
  -4   3  -2   34.12    0.89
  -4   3  -2   31.80    0.78
  -4   3  -2   32.74    0.79
  -4   3  -2   33.48    0.89
   4  -3   2   34.28    0.76
   4  -3   2   33.28    0.86
   4  -3   2   33.56    0.77
   4  -3   2   33.99    0.88
   4  -3   2   32.70    0.87
  -5   3  -2   26.02    0.68
  -5   3  -2   25.18    0.78
  -5   3  -2   25.37    0.67
  -5   3  -2   26.05    0.77
   5  -3   2   24.80    0.75
   5  -3   2   26.02    0.75
   5  -3   2   25.74    0.64
   5  -3   2   25.04    0.75
   5  -3   2   25.46    0.63
  -6   3  -2    5.00    0.34
  -6   3  -2    4.57    0.34
  -6   3  -2    4.65    0.28
  -6   3  -2    4.59    0.34
  -6   3  -2    4.08    0.30
   6  -3   2    4.47    0.34
   6  -3   2    4.54    0.33
   6  -3   2    4.12    0.24
   6  -3   2    4.21    0.25
   6  -3   2    4.10    0.32
  -7   3  -2    1.15    0.22
  -7   3  -2    1.11    0.25
  -7   3  -2    1.18    0.25
  -7   3  -2    1.11    0.19
  -7   3  -2    0.94    0.20
   7  -3   2    0.98    0.21
   7  -3   2    0.82    0.15
   7  -3   2    1.41    0.25
   7  -3   2    1.20    0.16
   7  -3   2    0.87    0.23
  -8   3  -2    2.23    0.37
  -8   3  -2    2.31    0.34
  -8   3  -2    2.07    0.30
  -8   3  -2    2.64    0.36
  -8   3  -2    2.39    0.31
   8  -3   2    2.47    0.26
   8  -3   2    2.40    0.39
   8  -3   2    1.78    0.30
   8  -3   2    2.46    0.27
   8  -3   2    2.19    0.30
  -9   3  -2    0.60    0.29
  -9   3  -2    0.96    0.33
  -9   3  -2    0.46    0.24
  -9   3  -2    0.85    0.31
  -9   3  -2    0.22    0.30
   9  -3   2    0.16    0.17
   9  -3   2    0.07    0.17
   9  -3   2    0.92    0.31
   9  -3   2   -0.14    0.25
   9  -3   2    0.65    0.30
 -10   3  -2    2.61    0.48
 -10   3  -2    2.91    0.43
 -10   3  -2    2.55    0.47
 -10   3  -2    2.21    0.49
  10  -3   2    3.18    0.52
  10  -3   2    2.40    0.43
 -11   3  -2   -0.32    0.50
 -11   3  -2    0.90    0.55
 -11   3  -2    0.67    0.47
 -11   3  -2    0.49    0.52
  11  -3   2    0.12    0.54
  11  -3   2    0.05    0.50
  10   2  -2   -0.49    0.45
  10   2  -2    0.26    0.36
  10   2  -2    0.93    0.48
 -10  -2   2    0.71    0.48
 -10  -2   2    1.15    0.41
 -10  -2   2    0.80    0.59
 -10  -2   2    0.77    0.57
 -10  -2   2    0.18    0.43
 -10  -2   2    1.43    0.45
   9   2  -2   -0.31    0.30
   9   2  -2   -0.01    0.26
   9   2  -2   -0.21    0.34
  -9  -2   2    1.45    0.38
  -9  -2   2    0.17    0.34
  -9  -2   2    0.39    0.29
  -9  -2   2    0.84    0.43
  -9  -2   2    0.19    0.36
  -9  -2   2    0.27    0.34
   8   2  -2   -0.09    0.24
   8   2  -2    0.03    0.09
   8   2  -2   -0.07    0.10
   8   2  -2   -0.01    0.18
  -8  -2   2   -0.17    0.25
  -8  -2   2    0.23    0.32
  -8  -2   2    0.08    0.24
  -8  -2   2   -0.01    0.21
  -8  -2   2    0.02    0.23
  -8  -2   2    0.03    0.28
   7   2  -2    1.17    0.26
   7   2  -2    1.03    0.21
  -7  -2   2    0.86    0.26
  -7  -2   2    1.16    0.22
  -7  -2   2    0.93    0.23
  -7  -2   2    0.82    0.26
  -7  -2   2    1.16    0.20
  -7  -2   2    0.72    0.26
   6   2  -2    2.22    0.23
   6   2  -2    2.60    0.30
   6   2  -2    2.14    0.27
   6   2  -2    2.25    0.18
   6   2  -2    2.47    0.19
  -6  -2   2    2.67    0.31
  -6  -2   2    2.40    0.22
  -6  -2   2    2.75    0.32
  -6  -2   2    2.38    0.28
  -6  -2   2    2.23    0.29
  -6  -2   2    2.50    0.25
   5   2  -2    0.29    0.13
   5   2  -2    0.35    0.08
   5   2  -2    0.28    0.13
   5   2  -2    0.26    0.09
   5   2  -2    0.26    0.13
  -5  -2   2    0.27    0.11
  -5  -2   2    0.46    0.16
  -5  -2   2    0.29    0.15
  -5  -2   2    0.13    0.09
  -5  -2   2    0.29    0.12
  -5  -2   2    0.27    0.16
   4   2  -2   19.92    0.49
   4   2  -2   20.34    0.60
   4   2  -2   20.58    0.55
   4   2  -2   19.30    0.61
   4   2  -2   20.06    0.49
  -4  -2   2   20.26    0.63
  -4  -2   2   19.47    0.52
  -4  -2   2   20.97    0.55
  -4  -2   2   20.13    0.62
  -4  -2   2   20.52    0.63
   3   2  -2   19.25    0.54
   3   2  -2   19.55    0.51
   3   2  -2   18.64    0.56
   3   2  -2   18.94    0.45
   3   2  -2   18.32    0.45
   3   2  -2   18.28    0.54
  -3  -2   2   19.02    0.53
  -3  -2   2   18.34    0.55
  -3  -2   2   19.15    0.47
  -3  -2   2   18.32    0.54
  -3  -2   2   18.76    0.48
   2   2  -2   13.36    0.34
   2   2  -2   13.73    0.38
   2   2  -2   13.21    0.39
   2   2  -2   13.30    0.33
   2   2  -2   13.05    0.40
   2   2  -2   13.08    0.40
  -2  -2   2   13.66    0.34
  -2  -2   2   13.82    0.36
  -2  -2   2   13.36    0.41
  -2  -2   2   13.27    0.40
  -2  -2   2   13.49    0.39
   1   2  -2   35.48    0.82
   1   2  -2   35.76    0.83
   1   2  -2   38.52    0.81
   1   2  -2   35.58    0.77
   1   2  -2   36.31    0.76
   1   2  -2   37.48    0.82
  -1  -2   2   37.71    0.78
  -1  -2   2   37.04    0.82
  -1  -2   2   37.79    0.77
  -1  -2   2   36.23    0.82
  -1  -2   2   37.36    0.84
   0   2  -2  587.42   11.85
   0   2  -2  589.49   11.65
   0   2  -2  614.29   11.81
   0   2  -2  591.13   11.84
   0   2  -2  593.55   11.62
   0   2  -2  593.42   11.47
   0  -2   2  619.09   11.73
   0  -2   2  589.33   11.75
   0  -2   2  610.64   12.04
   0  -2   2  601.01   11.95
   0  -2   2  618.51   11.38
   0  -2   2  584.20   11.60
  -1   2  -2  251.85    4.93
  -1   2  -2  268.11    4.88
  -1   2  -2  243.48    4.97
  -1   2  -2  249.60    5.02
  -1   2  -2  246.06    4.92
  -1   2  -2  255.56    5.02
   1  -2   2  254.78    5.02
   1  -2   2  257.03    5.04
   1  -2   2  257.00    5.03
   1  -2   2  257.11    5.04
  -2   2  -2   52.16    1.17
  -2   2  -2   56.18    1.04
  -2   2  -2   53.59    1.10
  -2   2  -2   50.70    1.16
  -2   2  -2   51.19    1.09
   2  -2   2   50.80    1.09
   2  -2   2   53.63    1.17
   2  -2   2   52.02    1.17
   2  -2   2   53.20    1.09
  -3   2  -2   10.48    0.38
  -3   2  -2   11.01    0.22
  -3   2  -2   11.07    0.39
  -3   2  -2   10.14    0.31
  -3   2  -2   10.52    0.33
   3  -2   2   10.82    0.38
   3  -2   2   10.78    0.32
   3  -2   2   10.36    0.38
   3  -2   2   10.61    0.31
   3  -2   2   10.53    0.35
  -4   2  -2    7.11    0.29
  -4   2  -2    6.80    0.33
  -4   2  -2    6.74    0.31
  -4   2  -2    7.00    0.26
  -4   2  -2    6.92    0.34
   4  -2   2    6.87    0.26
   4  -2   2    6.36    0.31
   4  -2   2    7.00    0.26
   4  -2   2    7.04    0.31
   4  -2   2    6.83    0.33
  -5   2  -2   15.21    0.49
  -5   2  -2   15.07    0.46
  -5   2  -2   15.09    0.53
  -5   2  -2   14.98    0.56
  -5   2  -2   15.50    0.55
   5  -2   2   15.05    0.54
   5  -2   2   15.34    0.46
   5  -2   2   15.68    0.45
   5  -2   2   15.34    0.56
   5  -2   2   15.49    0.55
  -6   2  -2    0.45    0.17
  -6   2  -2    0.35    0.14
  -6   2  -2    0.43    0.16
  -6   2  -2    0.56    0.14
  -6   2  -2    0.38    0.16
   6  -2   2    0.45    0.13
   6  -2   2    0.35    0.16
   6  -2   2    0.43    0.12
   6  -2   2    0.50    0.17
   6  -2   2    0.35    0.15
  -7   2  -2    0.62    0.21
  -7   2  -2    0.24    0.19
  -7   2  -2    0.72    0.17
  -7   2  -2    0.60    0.20
  -7   2  -2    0.40    0.19
   7  -2   2    0.37    0.14
   7  -2   2    0.58    0.19
   7  -2   2    0.50    0.15
   7  -2   2    0.62    0.19
   7  -2   2    0.45    0.23
  -8   2  -2    0.35    0.26
  -8   2  -2    0.53    0.21
  -8   2  -2    0.43    0.26
  -8   2  -2    0.82    0.25
  -8   2  -2    0.77    0.26
   8  -2   2    0.34    0.24
   8  -2   2    0.40    0.17
   8  -2   2    0.43    0.18
   8  -2   2    0.61    0.23
  -9   2  -2   -0.34    0.31
  -9   2  -2    0.00    0.30
  -9   2  -2    0.22    0.24
  -9   2  -2    0.39    0.29
  -9   2  -2    0.32    0.29
   9  -2   2    0.05    0.18
   9  -2   2   -0.06    0.27
   9  -2   2    0.49    0.32
   9  -2   2   -0.02    0.20
 -10   2  -2    1.69    0.46
 -10   2  -2    0.82    0.45
 -10   2  -2    1.51    0.47
 -10   2  -2    2.26    0.47
 -10   2  -2    0.71    0.37
  10  -2   2   -0.16    0.23
  10  -2   2    0.16    0.40
  10  -2   2    0.88    0.41
  10  -2   2    0.60    0.25
 -11   2  -2    0.01    0.52
 -11   2  -2   -0.72    0.54
 -11   2  -2   -0.05    0.57
 -11   2  -2    0.86    0.52
 -11   2  -2    0.69    0.57
  11  -2   2   -0.44    0.58
  10   1  -2   -0.44    0.35
  10   1  -2    0.11    0.32
  10   1  -2   -0.04    0.37
 -10  -1   2   -0.57    0.33
 -10  -1   2    0.44    0.49
 -10  -1   2   -0.26    0.34
 -10  -1   2   -0.19    0.41
 -10  -1   2    0.15    0.38
 -10  -1   2    0.11    0.47
   9   1  -2   -0.03    0.25
   9   1  -2    0.03    0.30
   9   1  -2   -0.06    0.24
  -9  -1   2   -0.06    0.22
  -9  -1   2   -0.20    0.35
  -9  -1   2    0.05    0.29
  -9  -1   2    0.07    0.25
  -9  -1   2   -0.30    0.32
   8   1  -2    0.17    0.20
   8   1  -2    0.17    0.21
   8   1  -2   -0.04    0.18
  -8  -1   2    0.31    0.25
  -8  -1   2    0.39    0.19
  -8  -1   2   -0.11    0.25
  -8  -1   2    0.10    0.20
  -8  -1   2    0.50    0.23
   7   1  -2    9.20    0.40
   7   1  -2    9.13    0.48
  -7  -1   2    9.55    0.55
  -7  -1   2    9.29    0.39
  -7  -1   2   10.42    0.48
  -7  -1   2    9.73    0.50
  -7  -1   2    9.46    0.55
  -7  -1   2    9.65    0.45
   6   1  -2    0.33    0.06
   6   1  -2    0.34    0.15
   6   1  -2    0.32    0.14
   6   1  -2    0.31    0.14
   6   1  -2    0.29    0.06
  -6  -1   2    0.20    0.14
  -6  -1   2    0.23    0.13
  -6  -1   2    0.09    0.09
  -6  -1   2    0.44    0.18
  -6  -1   2    0.08    0.15
  -6  -1   2    0.17    0.12
   5   1  -2    0.04    0.10
   5   1  -2    0.02    0.04
   5   1  -2    0.00    0.09
   5   1  -2    0.00    0.04
   5   1  -2    0.14    0.11
  -5  -1   2    0.11    0.14
  -5  -1   2    0.01    0.09
  -5  -1   2    0.00    0.12
  -5  -1   2    0.10    0.07
  -5  -1   2   -0.03    0.09
  -5  -1   2   -0.01    0.09
   4   1  -2    0.33    0.09
   4   1  -2    0.50    0.10
   4   1  -2    0.41    0.05
   4   1  -2    0.44    0.11
   4   1  -2    0.37    0.05
  -4  -1   2    0.43    0.12
  -4  -1   2    0.36    0.08
  -4  -1   2    0.45    0.12
  -4  -1   2    0.35    0.06
  -4  -1   2    0.38    0.09
  -4  -1   2    0.45    0.09
   3   1  -2    0.26    0.03
   3   1  -2    0.22    0.08
   3   1  -2    0.23    0.07
   3   1  -2    0.23    0.03
   3   1  -2    0.29    0.07
  -3  -1   2    0.23    0.06
  -3  -1   2    0.16    0.08
  -3  -1   2    0.17    0.07
  -3  -1   2    0.26    0.06
  -3  -1   2    0.30    0.05
   2   1  -2   12.42    0.25
   2   1  -2   12.39    0.34
   2   1  -2   12.40    0.32
   2   1  -2   12.10    0.25
   2   1  -2   12.01    0.32
  -2  -1   2   11.87    0.35
  -2  -1   2   12.11    0.28
  -2  -1   2   12.25    0.29
  -2  -1   2   12.28    0.33
  -2  -1   2   11.88    0.32
   1   1  -2   93.07    1.83
   1   1  -2   92.11    1.77
   1   1  -2   93.12    1.82
   1   1  -2   92.19    1.79
   1   1  -2   92.08    1.84
   1   1  -2   98.77    1.84
  -1  -1   2   91.40    1.82
  -1  -1   2   90.79    1.79
  -1  -1   2   88.39    1.84
  -1  -1   2   93.45    1.79
  -1  -1   2   94.25    1.83
   0   1  -2   23.61    0.50
   0   1  -2   23.07    0.50
   0   1  -2   24.78    0.52
   0   1  -2   25.81    0.53
   0   1  -2   24.00    0.54
   0   1  -2   23.19    0.54
   0  -1   2   23.89    0.51
   0  -1   2   23.78    0.52
   0  -1   2   22.95    0.54
   0  -1   2   24.20    0.51
   0  -1   2   23.84    0.54
  -1   1  -2    7.88    0.23
  -1   1  -2    8.56    0.23
  -1   1  -2    8.49    0.27
  -1   1  -2    8.96    0.22
   1  -1   2    8.36    0.27
   1  -1   2    8.42    0.23
   1  -1   2    8.55    0.27
   1  -1   2    8.38    0.24
  -2   1  -2   30.78    0.69
  -2   1  -2   32.46    0.63
  -2   1  -2   31.02    0.76
  -2   1  -2   29.99    0.70
  -2   1  -2   32.39    0.78
   2  -1   2   31.75    0.69
   2  -1   2   30.75    0.70
   2  -1   2   31.85    0.70
   2  -1   2   30.86    0.76
   2  -1   2   31.39    0.77
   2  -1   2   30.92    0.63
  -3   1  -2    5.60    0.27
  -3   1  -2    5.83    0.23
  -3   1  -2    5.98    0.22
  -3   1  -2    5.70    0.24
  -3   1  -2    5.88    0.28
   3  -1   2    5.62    0.13
   3  -1   2    5.57    0.23
   3  -1   2    5.51    0.28
   3  -1   2    5.64    0.22
   3  -1   2    5.43    0.23
   3  -1   2    5.77    0.27
  -4   1  -2    2.88    0.21
  -4   1  -2    3.27    0.24
  -4   1  -2    2.64    0.20
  -4   1  -2    2.75    0.18
  -4   1  -2    3.11    0.24
   4  -1   2    2.76    0.23
   4  -1   2    3.03    0.21
   4  -1   2    2.67    0.23
   4  -1   2    2.87    0.19
   4  -1   2    2.85    0.20
  -5   1  -2    3.93    0.24
  -5   1  -2    3.98    0.31
  -5   1  -2    4.81    0.29
  -5   1  -2    4.28    0.30
  -5   1  -2    3.85    0.27
   5  -1   2    4.03    0.31
   5  -1   2    3.90    0.24
   5  -1   2    4.08    0.23
   5  -1   2    4.14    0.30
   5  -1   2    4.29    0.28
  -6   1  -2    3.39    0.32
  -6   1  -2    3.79    0.32
  -6   1  -2    3.30    0.35
  -6   1  -2    3.29    0.27
  -6   1  -2    3.98    0.33
   6  -1   2    3.60    0.26
   6  -1   2    3.07    0.33
   6  -1   2    3.53    0.33
   6  -1   2    3.85    0.34
   6  -1   2    3.23    0.25
  -7   1  -2    0.05    0.18
  -7   1  -2    0.75    0.22
  -7   1  -2    0.27    0.16
  -7   1  -2    0.48    0.19
  -7   1  -2    0.33    0.21
   7  -1   2    0.49    0.23
   7  -1   2    0.49    0.21
   7  -1   2    0.33    0.16
   7  -1   2    0.46    0.16
   7  -1   2    0.50    0.19
  -8   1  -2    0.16    0.27
  -8   1  -2   -0.10    0.25
  -8   1  -2    0.42    0.46
  -8   1  -2    0.66    0.22
  -8   1  -2    0.38    0.26
   8  -1   2    0.49    0.19
   8  -1   2    0.16    0.17
  -9   1  -2   -0.27    0.31
  -9   1  -2    0.40    0.33
  -9   1  -2    0.13    0.32
  -9   1  -2    0.07    0.26
  -9   1  -2    0.29    0.34
   9  -1   2    0.10    0.22
   9  -1   2    0.07    0.35
   9  -1   2   -0.06    0.22
   9  -1   2    0.33    0.32
 -10   1  -2    1.78    0.44
 -10   1  -2    1.43    0.51
 -10   1  -2    1.56    0.48
 -10   1  -2    1.08    0.46
 -10   1  -2    2.28    0.49
 -10   1  -2    2.50    0.58
  10  -1   2    1.59    0.48
  11   0  -2   -0.36    0.42
 -11   0   2    0.50    0.45
 -11   0   2    0.36    0.49
 -11   0   2    0.66    0.66
 -11   0   2    0.74    0.47
  10   0  -2   -0.06    0.31
  10   0  -2    0.29    0.32
  10   0  -2   -0.04    0.28
 -10   0   2    0.16    0.45
 -10   0   2    0.02    0.31
 -10   0   2    0.41    0.31
 -10   0   2   -0.24    0.30
 -10   0   2   -0.98    0.43
 -10   0   2    0.56    0.35
   9   0  -2    0.04    0.22
   9   0  -2   -0.05    0.23
  -9   0   2    0.57    0.35
  -9   0   2    0.44    0.25
  -9   0   2   -0.01    0.22
  -9   0   2    0.78    0.34
  -9   0   2    0.15    0.33
  -9   0   2    0.04    0.23
   8   0  -2   12.86    0.66
  -8   0   2   13.73    0.56
  -8   0   2   13.66    0.59
  -8   0   2   13.17    0.68
  -8   0   2   13.01    0.57
  -8   0   2   14.14    0.51
   7   0  -2    0.75    0.17
   7   0  -2    0.60    0.16
   7   0  -2    0.65    0.17
  -7   0   2    0.51    0.21
  -7   0   2    0.85    0.20
  -7   0   2    0.84    0.18
  -7   0   2    0.58    0.17
  -7   0   2    0.77    0.15
   6   0  -2    5.17    0.28
   6   0  -2    4.67    0.28
   6   0  -2    4.93    0.30
  -6   0   2    4.72    0.29
  -6   0   2    4.93    0.23
  -6   0   2    4.66    0.33
  -6   0   2    5.26    0.37
  -6   0   2    4.62    0.28
  -6   0   2    4.90    0.25
   5   0  -2   15.50    0.46
   5   0  -2   16.38    0.46
   5   0  -2   15.49    0.47
  -5   0   2   15.60    0.48
  -5   0   2   15.70    0.40
  -5   0   2   15.85    0.55
  -5   0   2   15.59    0.46
  -5   0   2   15.05    0.55
  -5   0   2   15.81    0.43
   4   0  -2    1.29    0.13
   4   0  -2    1.03    0.12
  -4   0   2    1.11    0.11
  -4   0   2    1.29    0.11
  -4   0   2    1.23    0.09
  -4   0   2    0.97    0.14
  -4   0   2    1.26    0.13
  -4   0   2    1.27    0.16
   3   0  -2    0.03    0.07
   3   0  -2    0.06    0.04
   3   0  -2    0.09    0.04
  -3   0   2    0.03    0.02
  -3   0   2    0.04    0.06
  -3   0   2    0.10    0.03
  -3   0   2    0.04    0.04
  -3   0   2    0.06    0.04
   2   0  -2   88.78    1.77
  -2   0   2   87.16    1.77
  -2   0   2   88.94    1.69
  -2   0   2   89.07    1.69
  -2   0   2   85.88    1.79
   1   0  -2   95.34    1.79
   1   0  -2   88.40    1.75
   1   0  -2   90.98    1.74
   1   0  -2   88.15    1.76
  -1   0   2   87.74    1.77
  -1   0   2   90.17    1.74
  -1   0   2   89.22    1.75
   0   0  -2   41.78    0.90
   0   0  -2   41.14    0.84
   0   0  -2   42.36    0.86
   0   0  -2   44.28    0.90
   0   0  -2   41.61    0.85
   0   0  -2   44.35    0.89
   0   0   2   44.00    0.87
   0   0   2   42.98    0.90
   0   0   2   42.73    0.91
   0   0   2   42.35    0.86
  -1   0  -2  233.22    4.66
  -1   0  -2  248.69    4.50
  -1   0  -2  239.69    4.59
  -1   0  -2  239.94    4.69
  -1   0  -2  218.82    4.58
   1   0   2  225.59    4.52
   1   0   2  237.37    4.58
   1   0   2  239.19    4.59
   1   0   2  230.32    4.56
   1   0   2  240.45    4.62
  -2   0  -2   44.14    0.96
  -2   0  -2   43.63    0.93
  -2   0  -2   44.91    0.94
  -2   0  -2   45.02    1.03
  -2   0  -2   41.75    1.03
   2   0   2   44.37    0.94
   2   0   2   44.89    1.02
   2   0   2   43.12    1.03
   2   0   2   44.42    0.94
   2   0   2   42.66    0.95
  -3   0  -2   30.81    0.74
  -3   0  -2   30.37    0.72
  -3   0  -2   31.76    0.84
  -3   0  -2   31.71    0.75
  -3   0  -2   29.45    0.81
   3   0   2   29.73    0.83
   3   0   2   31.93    0.82
   3   0   2   31.41    0.75
   3   0   2   31.29    0.74
   3   0   2   31.25    0.72
  -4   0  -2    0.03    0.08
  -4   0  -2    0.07    0.08
  -4   0  -2    0.03    0.11
  -4   0  -2   -0.04    0.09
  -4   0  -2    0.04    0.09
   4   0   2    0.07    0.09
   4   0   2   -0.06    0.09
   4   0   2   -0.04    0.08
   4   0   2    0.05    0.08
   4   0   2    0.14    0.11
  -5   0  -2    4.20    0.29
  -5   0  -2    4.93    0.31
  -5   0  -2    4.39    0.35
  -5   0  -2    4.20    0.26
  -5   0  -2    4.51    0.33
   5   0   2    4.71    0.27
   5   0   2    4.46    0.26
   5   0   2    4.29    0.28
   5   0   2    4.37    0.32
   5   0   2    4.29    0.34
  -6   0  -2   28.03    0.79
  -6   0  -2   28.35    0.92
  -6   0  -2   27.62    0.94
  -6   0  -2   26.42    0.83
  -6   0  -2   27.68    0.83
   6   0   2   28.47    0.78
   6   0   2   28.63    0.61
   6   0   2   27.36    0.93
   6   0   2   28.20    0.76
   6   0   2   29.07    0.86
  -7   0  -2    3.99    0.40
  -7   0  -2    4.41    0.41
  -7   0  -2    2.95    0.42
  -7   0  -2    4.48    0.45
  -7   0  -2    3.40    0.36
   7   0   2    4.30    0.34
   7   0   2    4.66    0.46
   7   0   2    4.74    0.47
   7   0   2    4.39    0.35
  -8   0  -2    0.12    0.24
  -8   0  -2    0.08    0.26
  -8   0  -2   -0.02    0.27
  -8   0  -2    0.16    0.28
  -8   0  -2    0.44    0.40
  -8   0  -2    0.22    0.30
   8   0   2   -0.19    0.29
   8   0   2    0.36    0.21
   8   0   2    0.31    0.21
   8   0   2    0.01    0.29
  -9   0  -2   -0.50    0.35
  -9   0  -2   -0.09    0.29
  -9   0  -2   -0.54    0.34
  -9   0  -2    0.00    0.38
  -9   0  -2    0.00    0.35
  -9   0  -2   -0.10    0.33
   9   0   2    0.08    0.38
   9   0   2   -0.01    0.25
   9   0   2   -0.12    0.38
   9   0   2   -0.31    0.25
 -10   0  -2    0.95    0.46
 -10   0  -2    0.76    0.51
 -10   0  -2    1.80    0.71
 -10   0  -2    1.40    0.50
 -10   0  -2    0.98    0.51
 -10   0  -2    0.98    0.54
  10   0   2    0.36    0.55
  10   0   2    0.37    0.53
  10   0   2    0.16    0.32
  10   0   2    0.25    0.34
  11  -1  -2    0.62    0.38
 -11   1   2    2.18    0.59
 -11   1   2    0.65    0.46
 -11   1   2    0.95    0.40
 -11   1   2    1.00    0.41
 -11   1   2    1.25    0.42
  10  -1  -2    2.61    0.37
 -10   1   2    2.11    0.48
 -10   1   2    2.65    0.35
 -10   1   2    2.44    0.36
 -10   1   2    2.35    0.51
 -10   1   2    2.92    0.42
 -10   1   2    2.55    0.48
   9  -1  -2    2.33    0.30
  -9   1   2    2.48    0.34
  -9   1   2    2.22    0.26
  -9   1   2    2.33    0.31
  -9   1   2    2.31    0.30
  -9   1   2    1.73    0.39
  -9   1   2    2.49    0.41
   8  -1  -2    4.69    0.35
  -8   1   2    4.86    0.35
  -8   1   2    4.48    0.30
  -8   1   2    4.57    0.37
  -8   1   2    4.44    0.47
  -8   1   2    4.57    0.35
   7  -1  -2    1.54    0.19
   7  -1  -2    1.50    0.19
   7  -1  -2    1.25    0.18
  -7   1   2    1.47    0.26
  -7   1   2    1.61    0.20
  -7   1   2    1.60    0.20
  -7   1   2    1.38    0.15
  -7   1   2    1.27    0.17
  -7   1   2    1.39    0.25
   6  -1  -2    4.62    0.24
   6  -1  -2    4.51    0.26
  -6   1   2    4.61    0.21
  -6   1   2    4.75    0.34
  -6   1   2    4.64    0.26
  -6   1   2    4.75    0.24
  -6   1   2    4.29    0.22
   5  -1  -2   16.45    0.47
   5  -1  -2   16.52    0.44
  -5   1   2   16.50    0.39
  -5   1   2   16.17    0.40
  -5   1   2   15.79    0.56
  -5   1   2   16.43    0.45
   4  -1  -2    2.10    0.11
   4  -1  -2    2.22    0.17
   4  -1  -2    2.19    0.11
   4  -1  -2    1.99    0.20
  -4   1   2    2.23    0.12
  -4   1   2    2.10    0.08
  -4   1   2    1.75    0.11
  -4   1   2    1.83    0.18
  -4   1   2    2.04    0.09
   3  -1  -2   10.11    0.31
   3  -1  -2   10.05    0.34
  -3   1   2    9.96    0.23
  -3   1   2    9.52    0.32
  -3   1   2    9.83    0.34
   2  -1  -2   21.79    0.54
   2  -1  -2   21.86    0.54
   2  -1  -2   22.57    0.53
  -2   1   2   22.50    0.53
  -2   1   2   22.07    0.54
   1  -1  -2   16.39    0.41
   1  -1  -2   15.93    0.32
   1  -1  -2   16.71    0.41
   1  -1  -2   15.49    0.32
   1  -1  -2   14.83    0.43
   1  -1  -2   15.34    0.37
  -1   1   2   16.02    0.36
  -1   1   2   16.55    0.33
  -1   1   2   16.28    0.34
  -1   1   2   15.23    0.40
  -1   1   2   16.26    0.38
  -1   1   2   15.71    0.34
  -1   1   2   15.76    0.38
   0  -1  -2  133.41    2.54
   0  -1  -2  127.50    2.60
   0  -1  -2  122.33    2.58
   0  -1  -2  131.82    2.56
   0  -1  -2  131.31    2.53
   0  -1  -2  134.96    2.50
   0   1   2  132.72    2.53
   0   1   2  128.46    2.60
   0   1   2  133.32    2.55
  -1  -1  -2    0.03    0.06
  -1  -1  -2    0.10    0.05
  -1  -1  -2    0.01    0.05
  -1  -1  -2    0.07    0.03
  -1  -1  -2   -0.03    0.04
   1   1   2    0.04    0.04
   1   1   2    0.08    0.07
   1   1   2    0.11    0.05
   1   1   2    0.01    0.04
  -2  -1  -2    7.61    0.26
  -2  -1  -2    7.43    0.23
  -2  -1  -2    7.40    0.33
  -2  -1  -2    7.53    0.28
   2   1   2    7.66    0.24
   2   1   2    7.75    0.34
   2   1   2    7.60    0.31
  -3  -1  -2    2.76    0.21
  -3  -1  -2    2.73    0.18
  -3  -1  -2    2.89    0.25
  -3  -1  -2    2.74    0.18
  -3  -1  -2    2.96    0.24
   3   1   2    2.94    0.20
   3   1   2    2.52    0.23
   3   1   2    2.83    0.19
  -4  -1  -2    0.10    0.09
  -4  -1  -2    0.00    0.11
  -4  -1  -2    0.13    0.09
  -4  -1  -2   -0.11    0.11
  -4  -1  -2   -0.07    0.11
   4   1   2   -0.08    0.10
   4   1   2   -0.10    0.12
   4   1   2    0.03    0.10
   4   1   2   -0.08    0.12
  -5  -1  -2   17.00    0.54
  -5  -1  -2   17.04    0.58
  -5  -1  -2   17.06    0.68
  -5  -1  -2   16.06    0.56
  -5  -1  -2   16.48    0.65
   5   1   2   15.66    0.64
   5   1   2   16.49    0.68
   5   1   2   16.39    0.53
   5   1   2   16.10    0.55
  -6  -1  -2   19.70    0.82
  -6  -1  -2   19.67    0.70
  -6  -1  -2   20.82    0.73
  -6  -1  -2   20.62    0.67
  -6  -1  -2   20.85    0.77
  -6  -1  -2   20.52    0.80
   6   1   2   20.31    0.65
   6   1   2   20.30    0.66
   6   1   2   21.21    1.05
   6   1   2   21.59    0.83
   6   1   2   20.84    0.53
  -7  -1  -2    0.92    0.27
  -7  -1  -2    0.91    0.22
  -7  -1  -2    1.34    0.30
  -7  -1  -2    0.68    0.26
  -7  -1  -2    0.86    0.27
  -7  -1  -2    1.16    0.28
   7   1   2    0.77    0.22
   7   1   2    1.06    0.22
   7   1   2    0.79    0.30
  -8  -1  -2    1.61    0.37
  -8  -1  -2    1.86    0.38
  -8  -1  -2    1.31    0.38
  -8  -1  -2    1.29    0.31
  -8  -1  -2    1.71    0.37
   8   1   2    2.11    0.31
   8   1   2    1.98    0.31
   8   1   2    1.73    0.42
   8   1   2    1.91    0.40
  -9  -1  -2    1.03    0.39
  -9  -1  -2    0.36    0.54
  -9  -1  -2    0.50    0.47
  -9  -1  -2    0.60    0.47
  -9  -1  -2    0.72    0.43
  -9  -1  -2    0.84    0.36
   9   1   2    0.41    0.32
   9   1   2    0.73    0.39
   9   1   2    0.20    0.46
   9   1   2    0.36    0.44
 -10  -1  -2   -0.42    0.60
 -10  -1  -2    1.24    0.70
 -10  -1  -2    0.84    0.63
 -10  -1  -2    1.74    0.61
 -10  -1  -2    0.85    0.57
  10   1   2   -0.49    0.40
  10   1   2   -0.33    0.39
  10   1   2   -0.15    0.65
  11  -2  -2    0.62    0.34
 -11   2   2    0.46    0.35
 -11   2   2    0.06    0.53
 -11   2   2    1.00    0.36
 -11   2   2    0.86    0.36
 -11   2   2    1.01    0.43
  10  -2  -2    0.01    0.25
 -10   2   2    1.10    0.28
 -10   2   2    1.14    0.31
 -10   2   2    1.31    0.32
 -10   2   2    0.87    0.41
 -10   2   2    0.47    0.46
 -10   2   2    0.55    0.42
   9  -2  -2   -0.24    0.21
  -9   2   2    0.63    0.22
  -9   2   2    0.00    0.31
  -9   2   2    0.45    0.18
  -9   2   2    0.56    0.22
  -9   2   2    0.47    0.21
   8  -2  -2    0.35    0.18
   8  -2  -2    0.41    0.15
  -8   2   2    0.37    0.13
  -8   2   2    0.48    0.18
  -8   2   2    0.57    0.17
  -8   2   2    0.55    0.17
   7  -2  -2    8.67    0.35
   7  -2  -2    9.09    0.35
  -7   2   2    8.76    0.34
  -7   2   2    8.76    0.49
  -7   2   2    8.47    0.37
  -7   2   2    9.08    0.32
  -7   2   2    8.32    0.41
   6  -2  -2   11.15    0.35
   6  -2  -2   11.43    0.40
   6  -2  -2   11.10    0.51
  -6   2   2   11.55    0.50
  -6   2   2   11.05    0.34
  -6   2   2   10.54    0.37
  -6   2   2    9.70    0.43
  -6   2   2   10.99    0.31
   5  -2  -2   32.72    0.73
   5  -2  -2   34.11    0.91
   5  -2  -2   35.27    0.81
   5  -2  -2   33.17    0.73
  -5   2   2   33.53    0.76
  -5   2   2   32.16    0.90
  -5   2   2   33.36    0.71
  -5   2   2   33.67    0.76
  -5   2   2   33.68    0.70
   4  -2  -2   98.88    1.94
   4  -2  -2  100.28    1.95
   4  -2  -2  100.52    2.03
   4  -2  -2   99.32    2.12
  -4   2   2  101.23    1.97
  -4   2   2   98.37    1.91
  -4   2   2  100.46    1.96
  -4   2   2  100.84    1.91
  -4   2   2   96.96    2.09
  -4   2   2   98.38    2.11
   3  -2  -2   13.79    0.33
   3  -2  -2   13.03    0.44
   3  -2  -2   13.87    0.42
   3  -2  -2   13.65    0.32
  -3   2   2   13.60    0.28
  -3   2   2   13.80    0.42
  -3   2   2   13.39    0.28
  -3   2   2   13.99    0.33
  -3   2   2   13.98    0.34
  -3   2   2   13.95    0.42
   2  -2  -2    0.82    0.13
   2  -2  -2    0.77    0.09
   2  -2  -2    0.85    0.11
   2  -2  -2    0.85    0.08
  -2   2   2    0.91    0.08
  -2   2   2    0.97    0.06
  -2   2   2    0.81    0.08
  -2   2   2    0.97    0.06
  -2   2   2    0.85    0.10
  -2   2   2    1.00    0.12
   1  -2  -2    3.53    0.18
   1  -2  -2    3.63    0.13
   1  -2  -2    3.74    0.19
   1  -2  -2    3.51    0.12
   1  -2  -2    3.66    0.17
   1  -2  -2    3.63    0.13
   1  -2  -2    3.60    0.18
  -1   2   2    3.66    0.10
  -1   2   2    3.65    0.18
  -1   2   2    3.52    0.14
  -1   2   2    3.61    0.18
  -1   2   2    3.71    0.14
  -1   2   2    3.32    0.16
   0  -2  -2    0.00    0.05
   0  -2  -2    0.10    0.05
   0  -2  -2    0.12    0.03
   0  -2  -2    0.09    0.07
   0   2   2    0.13    0.07
   0   2   2    0.11    0.06
   0   2   2    0.12    0.03
   0   2   2    0.13    0.05
   0   2   2    0.09    0.05
  -1  -2  -2   26.55    0.58
  -1  -2  -2   25.07    0.62
  -1  -2  -2   25.20    0.60
  -1  -2  -2   25.99    0.53
  -1  -2  -2   24.84    0.68
  -1  -2  -2   23.25    0.69
   1   2   2   24.51    0.68
   1   2   2   26.21    0.61
   1   2   2   24.32    0.62
   1   2   2   26.57    0.72
  -2  -2  -2   34.36    0.81
  -2  -2  -2   32.81    0.72
  -2  -2  -2   33.07    0.78
  -2  -2  -2   32.62    0.77
  -2  -2  -2   32.18    0.87
  -2  -2  -2   32.71    0.90
   2   2   2   31.44    0.80
   2   2   2   32.36    0.90
   2   2   2   32.52    0.88
   2   2   2   32.33    0.78
  -3  -2  -2    3.46    0.30
  -3  -2  -2    3.47    0.19
  -3  -2  -2    3.48    0.27
  -3  -2  -2    3.45    0.24
  -3  -2  -2    3.72    0.25
  -3  -2  -2    3.23    0.22
   3   2   2    3.28    0.30
   3   2   2    3.39    0.22
   3   2   2    3.46    0.23
  -4  -2  -2    0.16    0.10
  -4  -2  -2    0.02    0.12
  -4  -2  -2    0.25    0.13
  -4  -2  -2    0.47    0.17
  -4  -2  -2    0.07    0.12
  -4  -2  -2    0.74    0.16
   4   2   2    0.30    0.15
   4   2   2    0.30    0.13
   4   2   2    0.26    0.13
   4   2   2    0.33    0.13
  -5  -2  -2    1.08    0.18
  -5  -2  -2    0.99    0.21
  -5  -2  -2    1.01    0.22
  -5  -2  -2    0.99    0.24
  -5  -2  -2    1.12    0.19
  -5  -2  -2    1.23    0.24
   5   2   2    1.18    0.19
   5   2   2    1.17    0.18
   5   2   2    1.18    0.26
   5   2   2    1.32    0.29
  -6  -2  -2    0.72    0.21
  -6  -2  -2    0.96    0.26
  -6  -2  -2    0.78    0.22
  -6  -2  -2    0.82    0.22
  -6  -2  -2    1.24    0.28
  -6  -2  -2    0.61    0.34
   6   2   2    0.84    0.30
   6   2   2    0.93    0.22
   6   2   2    0.76    0.22
  -7  -2  -2    1.82    0.35
  -7  -2  -2    1.96    0.36
  -7  -2  -2    1.99    0.39
  -7  -2  -2    1.84    0.39
  -7  -2  -2    1.74    0.30
  -7  -2  -2    1.73    0.33
   7   2   2    1.83    0.41
   7   2   2    1.79    0.29
  -8  -2  -2   -0.08    0.31
  -8  -2  -2   -0.51    0.35
  -8  -2  -2    0.14    0.39
  -8  -2  -2    0.41    0.40
   8   2   2    0.15    0.40
   8   2   2    0.32    0.23
   8   2   2    0.54    0.43
   8   2   2    0.20    0.29
   8   2   2    0.35    0.29
  -9  -2  -2    1.41    0.50
  -9  -2  -2    0.01    0.48
  -9  -2  -2    0.29    0.50
  -9  -2  -2    0.95    0.52
  -9  -2  -2    0.37    0.44
  -9  -2  -2    0.75    0.42
   9   2   2    0.10    0.39
   9   2   2    0.40    0.55
   9   2   2   -0.41    0.52
  11  -3  -2    0.17    0.28
  11  -3  -2    0.69    0.30
 -11   3   2   -0.91    0.51
 -11   3   2    0.00    0.32
 -11   3   2    0.47    0.33
 -11   3   2   -0.02    0.38
  10  -3  -2    0.30    0.22
  10  -3  -2    0.97    0.26
 -10   3   2    0.41    0.28
 -10   3   2    0.44    0.24
 -10   3   2    0.86    0.44
 -10   3   2    0.93    0.27
 -10   3   2    0.85    0.38
   9  -3  -2    1.90    0.23
  -9   3   2    1.18    0.37
  -9   3   2    1.59    0.25
  -9   3   2    2.06    0.25
  -9   3   2    1.87    0.23
   8  -3  -2    3.94    0.27
   8  -3  -2    3.80    0.33
   8  -3  -2    3.97    0.47
  -8   3   2    3.22    0.28
  -8   3   2    4.08    0.42
  -8   3   2    3.69    0.26
  -8   3   2    3.73    0.31
   7  -3  -2    1.28    0.15
   7  -3  -2    1.50    0.26
   7  -3  -2    1.50    0.18
   7  -3  -2    1.49    0.21
  -7   3   2    1.41    0.14
  -7   3   2    1.45    0.26
  -7   3   2    1.31    0.25
  -7   3   2    1.37    0.18
  -7   3   2    1.38    0.16
  -7   3   2    1.54    0.19
   6  -3  -2    0.84    0.10
   6  -3  -2    1.03    0.13
   6  -3  -2    0.99    0.17
   6  -3  -2    0.66    0.19
  -6   3   2    0.82    0.13
  -6   3   2    0.95    0.18
  -6   3   2    0.92    0.11
  -6   3   2    0.71    0.09
  -6   3   2    0.70    0.12
  -6   3   2    0.80    0.19
   5  -3  -2   27.38    0.79
   5  -3  -2   27.04    0.70
   5  -3  -2   26.75    0.63
   5  -3  -2   26.85    0.62
  -5   3   2   26.91    0.60
  -5   3   2   27.95    0.79
  -5   3   2   27.08    0.77
  -5   3   2   27.17    0.65
  -5   3   2   27.55    0.65
  -5   3   2   27.24    0.60
   4  -3  -2    1.82    0.18
   4  -3  -2    1.99    0.20
   4  -3  -2    1.71    0.12
   4  -3  -2    1.82    0.12
  -4   3   2    2.00    0.11
  -4   3   2    1.94    0.13
  -4   3   2    2.10    0.11
  -4   3   2    1.89    0.20
  -4   3   2    1.65    0.15
  -4   3   2    1.92    0.19
   3  -3  -2    7.03    0.28
   3  -3  -2    7.53    0.29
   3  -3  -2    7.50    0.25
   3  -3  -2    7.56    0.31
  -3   3   2    6.90    0.31
  -3   3   2    7.18    0.21
  -3   3   2    7.33    0.25
  -3   3   2    7.16    0.29
  -3   3   2    7.12    0.21
  -3   3   2    7.41    0.26
   2  -3  -2  179.24    3.51
   2  -3  -2  181.47    3.49
   2  -3  -2  180.18    3.41
   2  -3  -2  177.56    3.40
   2  -3  -2  177.50    3.56
   2  -3  -2  182.41    3.53
   2  -3  -2  177.47    3.53
  -2   3   2  179.35    3.46
  -2   3   2  179.59    3.45
  -2   3   2  173.68    3.53
  -2   3   2  176.24    3.51
  -2   3   2  174.60    3.56
   1  -3  -2    9.81    0.27
   1  -3  -2    9.47    0.35
   1  -3  -2    9.42    0.26
   1  -3  -2    9.54    0.28
   1  -3  -2    9.40    0.34
   1  -3  -2    9.54    0.34
  -1   3   2    9.81    0.30
  -1   3   2    9.34    0.35
  -1   3   2    9.85    0.29
  -1   3   2    9.53    0.34
  -1   3   2    9.52    0.24
   0  -3  -2    2.19    0.11
   0  -3  -2    2.06    0.14
   0  -3  -2    2.08    0.20
   0  -3  -2    2.13    0.19
   0  -3  -2    2.19    0.15
   0   3   2    2.13    0.15
   0   3   2    2.23    0.12
   0   3   2    2.12    0.16
   0   3   2    2.10    0.19
   0   3   2    2.46    0.19
  -1  -3  -2   17.16    0.59
  -1  -3  -2   16.57    0.46
  -1  -3  -2   16.72    0.49
  -1  -3  -2   16.73    0.44
  -1  -3  -2   16.04    0.53
   1   3   2   15.52    0.56
   1   3   2   16.74    0.56
   1   3   2   16.59    0.49
   1   3   2   17.15    0.48
  -2  -3  -2    4.81    0.28
  -2  -3  -2    4.93    0.25
  -2  -3  -2    4.98    0.20
  -2  -3  -2    5.25    0.31
  -2  -3  -2    4.68    0.25
  -2  -3  -2    5.17    0.36
   2   3   2    4.93    0.33
   2   3   2    4.73    0.27
   2   3   2    4.69    0.26
   2   3   2    4.67    0.34
  -3  -3  -2   28.49    0.92
  -3  -3  -2   27.59    0.78
  -3  -3  -2   27.21    0.73
  -3  -3  -2   27.96    0.86
  -3  -3  -2   27.81    0.69
  -3  -3  -2   26.94    0.75
   3   3   2   27.06    0.90
   3   3   2   27.88    0.87
   3   3   2   27.00    0.74
   3   3   2   26.14    0.76
  -4  -3  -2    5.22    0.36
  -4  -3  -2    4.99    0.35
  -4  -3  -2    4.39    0.28
  -4  -3  -2    4.63    0.30
  -4  -3  -2    4.73    0.42
  -4  -3  -2    4.67    0.40
   4   3   2    4.43    0.42
   4   3   2    5.10    0.41
   4   3   2    4.92    0.33
   4   3   2    5.01    0.34
  -5  -3  -2   25.82    0.85
  -5  -3  -2   24.96    0.97
  -5  -3  -2   25.46    0.75
  -5  -3  -2   23.05    0.82
  -5  -3  -2   25.16    0.92
  -5  -3  -2   25.92    0.83
   5   3   2   24.47    1.02
   5   3   2   25.43    0.80
   5   3   2   25.98    0.77
   5   3   2   24.64    0.92
  -6  -3  -2    2.29    0.38
  -6  -3  -2    1.82    0.33
  -6  -3  -2    2.66    0.39
  -6  -3  -2    2.30    0.30
  -6  -3  -2    2.70    0.31
  -6  -3  -2    2.68    0.44
   6   3   2    2.63    0.31
   6   3   2    1.96    0.38
   6   3   2    2.10    0.29
  -7  -3  -2    6.62    0.64
  -7  -3  -2    7.50    0.57
  -7  -3  -2    6.70    0.62
  -7  -3  -2    7.00    0.62
  -7  -3  -2    6.53    0.70
  -7  -3  -2    7.86    0.77
   7   3   2    5.76    0.63
   7   3   2    5.67    0.73
   7   3   2    6.98    0.57
  -8  -3  -2    2.38    0.51
  -8  -3  -2    2.57    0.57
  -8  -3  -2    1.59    0.39
  -8  -3  -2    1.64    0.49
  -8  -3  -2    1.27    0.40
  -8  -3  -2    2.60    0.53
   8   3   2    2.39    0.41
   8   3   2    1.25    0.39
   8   3   2    1.68    0.56
   8   3   2    1.71    0.55
  -9  -3  -2    0.12    0.57
  -9  -3  -2    0.42    0.63
  -9  -3  -2    0.06    0.58
  -9  -3  -2   -0.47    0.60
  -9  -3  -2    0.73    0.51
   9   3   2    0.36    0.45
   9   3   2    0.58    0.48
   9   3   2   -0.64    0.56
  11  -4  -2    0.43    0.27
 -11   4   2    0.71    0.31
 -11   4   2    0.07    0.35
 -11   4   2    0.10    0.51
 -11   4   2    0.04    0.32
  10  -4  -2    0.70    0.23
  10  -4  -2   -0.24    0.20
 -10   4   2    0.32    0.27
 -10   4   2    0.31    0.37
 -10   4   2    0.46    0.25
 -10   4   2    0.62    0.40
 -10   4   2    0.07    0.24
 -10   4   2   -0.03    0.25
   9  -4  -2    0.11    0.31
   9  -4  -2    0.04    0.16
   9  -4  -2   -0.10    0.16
  -9   4   2   -0.08    0.30
  -9   4   2   -0.06    0.17
  -9   4   2   -0.12    0.16
  -9   4   2   -0.23    0.17
  -9   4   2   -0.25    0.28
  -9   4   2    0.11    0.20
   8  -4  -2    3.81    0.27
   8  -4  -2    4.21    0.45
   8  -4  -2    3.79    0.33
  -8   4   2    3.35    0.26
  -8   4   2    3.58    0.30
  -8   4   2    3.56    0.29
  -8   4   2    3.60    0.44
  -8   4   2    3.74    0.28
   7  -4  -2    7.92    0.38
   7  -4  -2    8.70    0.33
   7  -4  -2    8.32    0.52
  -7   4   2    8.29    0.33
  -7   4   2    8.05    0.31
  -7   4   2    8.05    0.49
  -7   4   2    8.40    0.34
  -7   4   2    8.07    0.35
   6  -4  -2    5.88    0.40
   6  -4  -2    6.25    0.27
   6  -4  -2    6.71    0.33
   6  -4  -2    6.32    0.26
  -6   4   2    6.81    0.29
  -6   4   2    5.94    0.32
  -6   4   2    6.86    0.39
  -6   4   2    6.41    0.25
  -6   4   2    6.13    0.40
  -6   4   2    6.88    0.26
   5  -4  -2   44.67    1.12
   5  -4  -2   44.30    1.05
   5  -4  -2   43.88    0.99
  -5   4   2   44.55    0.95
  -5   4   2   44.74    1.01
  -5   4   2   45.11    1.14
  -5   4   2   43.27    0.95
  -5   4   2   43.54    1.12
   4  -4  -2    0.97    0.14
   4  -4  -2    1.45    0.19
   4  -4  -2    1.36    0.15
   4  -4  -2    0.99    0.13
  -4   4   2    1.06    0.14
  -4   4   2    0.89    0.16
  -4   4   2    1.29    0.16
  -4   4   2    1.12    0.12
  -4   4   2    1.38    0.17
  -4   4   2    1.21    0.12
   3  -4  -2  308.28    5.91
   3  -4  -2  309.92    6.04
   3  -4  -2  312.87    5.91
   3  -4  -2  311.80    6.05
   3  -4  -2  309.63    6.06
   3  -4  -2  307.12    6.10
  -3   4   2  312.42    5.97
  -3   4   2  311.72    5.97
  -3   4   2  312.61    6.05
  -3   4   2  308.52    6.07
  -3   4   2  314.86    6.12
   2  -4  -2    8.40    0.35
   2  -4  -2    8.09    0.24
   2  -4  -2    8.41    0.33
   2  -4  -2    7.79    0.27
   2  -4  -2    8.18    0.35
   2  -4  -2    8.24    0.25
  -2   4   2    8.00    0.33
  -2   4   2    8.14    0.29
  -2   4   2    8.28    0.35
  -2   4   2    8.05    0.25
  -2   4   2    8.19    0.35
  -2   4   2    8.37    0.28
   1  -4  -2   49.34    1.09
   1  -4  -2   49.24    1.22
   1  -4  -2   51.33    1.05
   1  -4  -2   50.60    1.08
   1  -4  -2   48.78    1.18
   1  -4  -2   49.30    1.19
   1  -4  -2   51.40    1.04
  -1   4   2   51.41    1.23
  -1   4   2   49.81    1.20
  -1   4   2   50.72    1.12
  -1   4   2   49.51    1.04
  -1   4   2   50.89    1.10
   0  -4  -2   19.10    0.65
   0  -4  -2   19.49    0.63
   0  -4  -2   20.53    0.61
   0  -4  -2   19.92    0.55
   0  -4  -2   20.08    0.53
   0  -4  -2   20.15    0.49
   0   4   2   19.73    0.49
   0   4   2   20.30    0.55
   0   4   2   20.13    0.57
   0   4   2   19.54    0.63
   0   4   2   19.12    0.65
  -1  -4  -2    0.41    0.14
  -1  -4  -2    0.68    0.13
  -1  -4  -2    0.49    0.12
  -1  -4  -2    0.44    0.09
   1   4   2    0.49    0.13
   1   4   2    0.22    0.12
   1   4   2    0.71    0.14
   1   4   2    0.29    0.13
   1   4   2    0.54    0.10
  -2  -4  -2    9.31    0.36
  -2  -4  -2    9.12    0.30
  -2  -4  -2    8.24    0.43
  -2  -4  -2    9.21    0.37
  -2  -4  -2    8.41    0.40
  -2  -4  -2    8.94    0.49
   2   4   2    9.54    0.48
   2   4   2    8.95    0.49
   2   4   2    9.20    0.40
   2   4   2    8.90    0.38
  -3  -4  -2   -0.08    0.16
  -3  -4  -2    0.07    0.13
  -3  -4  -2    0.03    0.09
  -3  -4  -2   -0.05    0.15
  -3  -4  -2    0.10    0.18
  -3  -4  -2   -0.09    0.13
   3   4   2    0.01    0.15
   3   4   2    0.08    0.13
   3   4   2    0.04    0.18
   3   4   2    0.17    0.15
  -4  -4  -2    4.07    0.29
  -4  -4  -2    3.91    0.42
  -4  -4  -2    3.93    0.47
  -4  -4  -2    4.43    0.38
  -4  -4  -2    4.38    0.39
   4   4   2    4.27    0.45
   4   4   2    4.05    0.37
   4   4   2    3.49    0.43
   4   4   2    4.45    0.36
  -5  -4  -2   29.09    0.94
  -5  -4  -2   27.90    0.83
  -5  -4  -2   28.87    1.06
  -5  -4  -2   27.77    0.94
  -5  -4  -2   28.25    1.11
   5   4   2   29.29    1.09
   5   4   2   28.43    1.07
   5   4   2   28.49    0.90
  -6  -4  -2    3.46    0.40
  -6  -4  -2    3.60    0.45
  -6  -4  -2    4.14    0.52
  -6  -4  -2    3.59    0.44
  -6  -4  -2    3.64    0.51
  -6  -4  -2    2.97    0.39
   6   4   2    3.40    0.37
   6   4   2    2.62    0.44
   6   4   2    3.03    0.44
  -7  -4  -2   26.71    1.21
  -7  -4  -2   24.79    0.96
  -7  -4  -2   26.12    0.98
  -7  -4  -2   25.08    1.07
  -7  -4  -2   25.14    1.08
  -7  -4  -2   25.14    1.22
   7   4   2   25.49    1.19
   7   4   2   25.40    0.96
   7   4   2   25.60    1.25
   7   4   2   24.87    0.98
  -8  -4  -2    0.18    0.52
  -8  -4  -2    0.90    0.61
  -8  -4  -2   -0.38    0.40
  -8  -4  -2   -0.64    0.46
  -8  -4  -2   -0.31    0.49
  -8  -4  -2    0.36    0.56
   8   4   2    0.29    0.28
   8   4   2   -0.11    0.42
   8   4   2   -0.64    0.55
   8   4   2    0.21    0.43
  11  -5  -2    0.11    0.28
 -11   5   2    0.53    0.37
 -11   5   2    1.05    0.33
 -11   5   2    0.34    0.63
 -11   5   2    0.75    0.30
  10  -5  -2    0.04    0.23
  10  -5  -2    0.22    0.21
  10  -5  -2   -0.28    0.37
 -10   5   2    1.02    0.45
 -10   5   2    0.03    0.25
 -10   5   2   -0.12    0.22
 -10   5   2    0.32    0.29
 -10   5   2    0.35    0.24
 -10   5   2   -0.75    0.39
   9  -5  -2    0.44    0.33
   9  -5  -2    0.40    0.17
   9  -5  -2    0.06    0.14
  -9   5   2    0.27    0.18
  -9   5   2    0.50    0.20
  -9   5   2    0.27    0.21
  -9   5   2    0.29    0.19
  -9   5   2   -0.35    0.30
  -9   5   2    0.88    0.35
   8  -5  -2    4.22    0.46
   8  -5  -2    3.97    0.28
  -8   5   2    3.20    0.38
  -8   5   2    4.63    0.33
  -8   5   2    4.02    0.31
  -8   5   2    3.86    0.32
  -8   5   2    4.19    0.31
   7  -5  -2   12.75    0.62
   7  -5  -2   14.19    0.46
  -7   5   2   14.08    0.45
  -7   5   2   14.32    0.45
  -7   5   2   13.36    0.48
   6  -5  -2    1.53    0.19
   6  -5  -2    1.53    0.24
  -6   5   2    1.86    0.29
  -6   5   2    1.63    0.16
  -6   5   2    1.85    0.21
  -6   5   2    2.22    0.28
  -6   5   2    1.74    0.16
  -6   5   2    1.84    0.21
   5  -5  -2   11.45    0.41
   5  -5  -2   11.19    0.40
   5  -5  -2   11.93    0.48
  -5   5   2   11.25    0.36
  -5   5   2   11.47    0.50
  -5   5   2   11.60    0.41
  -5   5   2   11.33    0.36
  -5   5   2   11.58    0.44
   4  -5  -2    8.84    0.39
   4  -5  -2    8.96    0.36
   4  -5  -2    8.83    0.38
   4  -5  -2    9.79    0.43
  -4   5   2    8.88    0.36
  -4   5   2    9.64    0.43
  -4   5   2    9.49    0.38
  -4   5   2    8.76    0.32
  -4   5   2    9.27    0.32
   3  -5  -2    2.04    0.23
   3  -5  -2    1.81    0.14
   3  -5  -2    1.84    0.21
   3  -5  -2    1.83    0.20
   3  -5  -2    1.87    0.12
   3  -5  -2    1.78    0.18
  -3   5   2    2.00    0.23
  -3   5   2    1.41    0.19
  -3   5   2    1.77    0.19
  -3   5   2    1.80    0.17
  -3   5   2    2.19    0.18
  -3   5   2    1.67    0.15
   2  -5  -2    7.38    0.36
   2  -5  -2    7.29    0.26
   2  -5  -2    7.47    0.28
   2  -5  -2    7.72    0.35
   2  -5  -2    7.31    0.38
   2  -5  -2    7.06    0.27
  -2   5   2    7.21    0.37
  -2   5   2    7.27    0.37
  -2   5   2    7.55    0.26
  -2   5   2    7.55    0.35
  -2   5   2    7.38    0.31
  -2   5   2    7.40    0.30
   1  -5  -2   14.78    0.44
   1  -5  -2   14.92    0.58
   1  -5  -2   15.32    0.41
   1  -5  -2   14.58    0.55
   1  -5  -2   15.51    0.54
   1  -5  -2   15.61    0.46
  -1   5   2   14.72    0.41
  -1   5   2   15.54    0.49
  -1   5   2   14.96    0.47
  -1   5   2   14.69    0.54
  -1   5   2   14.49    0.57
   0  -5  -2   14.35    0.41
   0  -5  -2   13.98    0.47
   0  -5  -2   14.41    0.53
   0  -5  -2   13.62    0.58
   0  -5  -2   13.78    0.44
   0  -5  -2   14.31    0.56
   0   5   2   14.53    0.50
   0   5   2   13.57    0.41
   0   5   2   13.39    0.57
   0   5   2   12.92    0.55
   0   5   2   14.20    0.47
  -1  -5  -2    0.98    0.17
  -1  -5  -2    0.86    0.16
  -1  -5  -2    0.70    0.20
  -1  -5  -2    0.81    0.14
  -1  -5  -2    0.78    0.19
   1   5   2    0.77    0.16
   1   5   2    0.80    0.19
   1   5   2    0.82    0.22
   1   5   2    1.02    0.18
   1   5   2    0.71    0.13
  -2  -5  -2    4.06    0.29
  -2  -5  -2    4.25    0.23
  -2  -5  -2    4.56    0.30
  -2  -5  -2    4.49    0.36
  -2  -5  -2    4.20    0.42
  -2  -5  -2    3.93    0.33
   2   5   2    4.31    0.33
   2   5   2    4.18    0.40
   2   5   2    4.39    0.41
   2   5   2    4.28    0.32
  -3  -5  -2    2.73    0.33
  -3  -5  -2    3.13    0.40
  -3  -5  -2    2.66    0.23
  -3  -5  -2    2.63    0.32
  -3  -5  -2    2.71    0.39
  -3  -5  -2    2.50    0.29
   3   5   2    3.25    0.45
   3   5   2    3.20    0.31
   3   5   2    2.73    0.31
   3   5   2    2.19    0.33
  -4  -5  -2    1.78    0.48
  -4  -5  -2    1.50    0.30
  -4  -5  -2    1.57    0.27
  -4  -5  -2    1.44    0.21
   4   5   2    1.82    0.30
   4   5   2    2.01    0.36
   4   5   2    1.20    0.30
   4   5   2    1.65    0.27
  -5  -5  -2    3.82    0.44
  -5  -5  -2    4.46    0.57
  -5  -5  -2    3.36    0.40
  -5  -5  -2    3.48    0.39
  -5  -5  -2    3.05    0.45
   5   5   2    2.94    0.56
   5   5   2    4.01    0.40
   5   5   2    2.93    0.45
  -6  -5  -2    3.79    0.42
  -6  -5  -2    5.59    0.66
  -6  -5  -2    4.75    0.48
  -6  -5  -2    5.19    0.60
  -6  -5  -2    6.38    0.64
  -6  -5  -2    5.09    0.62
   6   5   2    5.81    0.69
   6   5   2    5.27    0.51
   6   5   2    4.36    0.46
   6   5   2    5.95    0.68
  -7  -5  -2   10.07    1.04
  -7  -5  -2   10.63    0.92
  -7  -5  -2    9.05    0.85
  -7  -5  -2   11.35    0.80
  -7  -5  -2    7.86    1.01
   7   5   2   10.21    0.83
   7   5   2    9.37    0.81
   7   5   2    9.94    1.09
   7   5   2    8.50    1.03
  -8  -5  -2    1.30    0.78
  -8  -5  -2    1.08    0.62
  -8  -5  -2   -0.28    0.48
   8   5   2   -0.69    0.51
   8   5   2    1.44    0.73
   8   5   2    0.57    0.53
 -11   6   2    0.20    0.35
 -11   6   2    0.34    0.31
 -11   6   2    0.28    0.28
  10  -6  -2    0.23    0.43
  10  -6  -2   -0.17    0.20
 -10   6   2   -0.05    0.28
 -10   6   2    0.42    0.28
 -10   6   2    0.21    0.25
 -10   6   2    0.10    0.24
 -10   6   2   -0.48    0.44
   9  -6  -2    2.13    0.46
   9  -6  -2    1.78    0.23
  -9   6   2    1.48    0.27
  -9   6   2    1.49    0.25
  -9   6   2    0.91    0.39
  -9   6   2    1.47    0.23
  -9   6   2    1.28    0.26
   8  -6  -2    0.18    0.14
   8  -6  -2    0.23    0.30
   8  -6  -2    0.28    0.15
  -8   6   2    0.53    0.19
  -8   6   2    0.59    0.18
  -8   6   2    0.62    0.18
   7  -6  -2    0.71    0.17
   7  -6  -2    1.19    0.28
  -7   6   2    1.11    0.20
  -7   6   2    0.91    0.17
  -7   6   2    0.92    0.16
  -7   6   2    0.78    0.18
   6  -6  -2    0.19    0.13
   6  -6  -2    0.49    0.16
   6  -6  -2    0.66    0.21
  -6   6   2    0.51    0.26
  -6   6   2    0.50    0.14
  -6   6   2    0.53    0.16
  -6   6   2    0.57    0.16
  -6   6   2    0.64    0.14
   5  -6  -2    0.58    0.15
   5  -6  -2    0.35    0.15
   5  -6  -2    0.73    0.16
  -5   6   2    0.67    0.13
  -5   6   2    0.75    0.15
  -5   6   2    0.99    0.22
  -5   6   2    0.58    0.17
  -5   6   2    0.52    0.13
   4  -6  -2    1.25    0.21
   4  -6  -2    1.62    0.20
   4  -6  -2    1.34    0.10
   4  -6  -2    1.46    0.24
   4  -6  -2    1.50    0.12
   4  -6  -2    1.34    0.21
  -4   6   2    1.46    0.18
  -4   6   2    1.75    0.18
  -4   6   2    1.38    0.21
  -4   6   2    1.34    0.24
  -4   6   2    1.55    0.18
  -4   6   2    1.18    0.18
   3  -6  -2    0.04    0.13
   3  -6  -2   -0.04    0.10
   3  -6  -2    0.08    0.09
   3  -6  -2    0.14    0.16
   3  -6  -2    0.02    0.08
   3  -6  -2    0.01    0.11
  -3   6   2   -0.05    0.08
  -3   6   2   -0.09    0.10
  -3   6   2   -0.07    0.11
  -3   6   2   -0.04    0.10
  -3   6   2   -0.18    0.15
  -3   6   2    0.15    0.14
   2  -6  -2    4.21    0.35
   2  -6  -2    4.37    0.26
   2  -6  -2    4.38    0.34
   2  -6  -2    4.04    0.23
   2  -6  -2    4.06    0.23
   2  -6  -2    4.51    0.32
  -2   6   2    4.12    0.22
  -2   6   2    4.27    0.31
  -2   6   2    4.25    0.29
  -2   6   2    4.16    0.33
  -2   6   2    4.37    0.28
   1  -6  -2    1.21    0.13
   1  -6  -2    1.14    0.22
   1  -6  -2    1.24    0.16
   1  -6  -2    1.22    0.19
   1  -6  -2    1.01    0.20
   1  -6  -2    1.05    0.21
  -1   6   2    1.16    0.23
  -1   6   2    1.21    0.18
  -1   6   2    0.94    0.18
  -1   6   2    1.27    0.15
  -1   6   2    0.94    0.17
   0  -6  -2    6.77    0.34
   0  -6  -2    6.79    0.40
   0  -6  -2    7.04    0.30
   0  -6  -2    6.85    0.42
   0  -6  -2    6.47    0.46
   0  -6  -2    6.75    0.36
   0   6   2    6.57    0.37
   0   6   2    6.74    0.38
   0   6   2    6.55    0.46
   0   6   2    6.83    0.43
   0   6   2    6.54    0.30
  -1  -6  -2    0.40    0.20
  -1  -6  -2    0.25    0.15
  -1  -6  -2    0.38    0.19
  -1  -6  -2    0.21    0.15
  -1  -6  -2    0.36    0.13
   1   6   2    0.43    0.17
   1   6   2    0.29    0.21
   1   6   2    0.33    0.14
   1   6   2    0.18    0.17
   1   6   2    0.26    0.18
  -2  -6  -2    0.09    0.18
  -2  -6  -2    0.10    0.11
  -2  -6  -2   -0.28    0.21
  -2  -6  -2    0.32    0.15
  -2  -6  -2    0.29    0.24
  -2  -6  -2   -0.02    0.28
   2   6   2    0.17    0.22
   2   6   2   -0.18    0.19
   2   6   2   -0.09    0.16
  -3  -6  -2    8.69    0.59
  -3  -6  -2    7.81    0.37
  -3  -6  -2    8.31    0.47
  -3  -6  -2    7.03    0.71
  -3  -6  -2    7.98    0.52
   3   6   2    7.64    0.65
   3   6   2    8.04    0.80
   3   6   2    8.40    0.50
  -4  -6  -2    1.87    0.38
  -4  -6  -2    1.05    0.31
  -4  -6  -2    0.74    0.28
  -4  -6  -2    1.54    0.34
  -4  -6  -2    1.19    0.27
   4   6   2    1.93    0.33
   4   6   2    2.12    0.44
   4   6   2    1.60    0.40
   4   6   2    1.06    0.32
  -5  -6  -2    0.55    0.29
  -5  -6  -2    0.07    0.40
  -5  -6  -2    0.13    0.35
  -5  -6  -2    1.02    0.42
  -5  -6  -2   -0.13    0.22
  -5  -6  -2    0.40    0.34
   5   6   2    0.17    0.31
   5   6   2    0.72    0.40
   5   6   2    0.53    0.37
   5   6   2   -0.29    0.35
  -6  -6  -2    3.18    0.48
  -6  -6  -2    4.26    0.58
  -6  -6  -2    4.80    0.69
  -6  -6  -2    4.20    0.53
  -6  -6  -2    4.48    0.65
   6   6   2    3.75    0.52
   6   6   2    3.98    0.67
   6   6   2    4.10    0.56
   6   6   2    4.67    0.70
  -7  -6  -2    0.64    0.55
  -7  -6  -2    0.30    0.62
  -7  -6  -2    1.41    0.73
  -7  -6  -2    0.20    0.62
   7   6   2    0.70    0.51
   7   6   2   -0.06    0.50
   7   6   2   -0.06    0.72
  11  -7  -2    0.60    0.62
 -11   7   2    0.09    0.42
 -11   7   2    0.28    0.31
 -11   7   2    0.09    0.39
  10  -7  -2   -0.30    0.22
  10  -7  -2   -0.03    0.45
  10  -7  -2    0.23    0.22
 -10   7   2    0.11    0.32
 -10   7   2    0.01    0.26
 -10   7   2    0.30    0.24
 -10   7   2   -0.63    0.49
 -10   7   2   -0.28    0.28
   9  -7  -2   -0.08    0.19
   9  -7  -2    0.15    0.39
  -9   7   2    0.12    0.23
  -9   7   2    0.51    0.39
  -9   7   2    0.35    0.23
  -9   7   2    0.07    0.24
  -9   7   2    0.03    0.22
   8  -7  -2    2.64    0.40
   8  -7  -2    2.89    0.37
  -8   7   2    2.21    0.42
  -8   7   2    2.80    0.29
  -8   7   2    2.47    0.26
  -8   7   2    2.65    0.31
  -8   7   2    2.68    0.35
   7  -7  -2   -0.24    0.36
   7  -7  -2    0.39    0.18
   7  -7  -2   -0.05    0.16
  -7   7   2    0.20    0.18
  -7   7   2    0.14    0.17
  -7   7   2    0.27    0.18
  -7   7   2    0.37    0.18
   6  -7  -2   -0.13    0.15
   6  -7  -2    0.37    0.16
   6  -7  -2    0.17    0.20
  -6   7   2    0.39    0.19
  -6   7   2    0.63    0.20
  -6   7   2    0.16    0.16
  -6   7   2    0.35    0.16
   5  -7  -2    1.38    0.24
   5  -7  -2    2.51    0.31
   5  -7  -2    2.20    0.28
   5  -7  -2    1.81    0.29
  -5   7   2    1.72    0.27
  -5   7   2    2.23    0.23
  -5   7   2    1.95    0.31
  -5   7   2    2.50    0.27
  -5   7   2    2.43    0.26
  -5   7   2    2.63    0.29
   4  -7  -2    1.57    0.24
   4  -7  -2    1.66    0.21
   4  -7  -2    1.65    0.18
   4  -7  -2    1.43    0.26
   4  -7  -2    1.61    0.15
   4  -7  -2    1.95    0.26
  -4   7   2    1.72    0.22
  -4   7   2    1.48    0.21
  -4   7   2    1.79    0.20
  -4   7   2    1.77    0.25
  -4   7   2    1.73    0.28
  -4   7   2    1.66    0.27
   3  -7  -2    0.28    0.18
   3  -7  -2    0.14    0.13
   3  -7  -2    0.04    0.10
   3  -7  -2    0.21    0.16
   3  -7  -2    0.36    0.20
  -3   7   2   -0.04    0.14
  -3   7   2    0.17    0.15
  -3   7   2    0.08    0.10
  -3   7   2   -0.05    0.13
  -3   7   2    0.16    0.18
   2  -7  -2    4.26    0.38
   2  -7  -2    3.78    0.29
   2  -7  -2    4.46    0.42
   2  -7  -2    4.75    0.39
   2  -7  -2    4.36    0.26
   2  -7  -2    4.21    0.27
  -2   7   2    3.77    0.36
  -2   7   2    4.50    0.26
  -2   7   2    4.54    0.35
  -2   7   2    4.16    0.41
  -2   7   2    4.43    0.33
   1  -7  -2    1.81    0.31
   1  -7  -2    1.20    0.19
   1  -7  -2    1.65    0.23
   1  -7  -2    1.51    0.26
   1  -7  -2    1.43    0.27
   1  -7  -2    1.48    0.18
  -1   7   2    1.14    0.22
  -1   7   2    1.35    0.17
  -1   7   2    1.75    0.31
  -1   7   2    1.46    0.22
  -1   7   2    1.24    0.22
   0  -7  -2    1.05    0.19
   0  -7  -2    0.85    0.16
   0  -7  -2    1.21    0.22
   0  -7  -2    0.72    0.23
   0  -7  -2    1.09    0.30
   0   7   2    0.86    0.21
   0   7   2    0.71    0.27
   0   7   2    0.96    0.17
   0   7   2    0.85    0.22
  -1  -7  -2    0.91    0.23
  -1  -7  -2    0.46    0.17
  -1  -7  -2    0.64    0.26
  -1  -7  -2    0.52    0.23
  -1  -7  -2    0.67    0.23
  -1  -7  -2    1.14    0.32
   1   7   2    0.47    0.26
   1   7   2    0.59    0.18
   1   7   2    0.47    0.26
  -2  -7  -2    6.94    0.43
  -2  -7  -2    6.94    0.51
  -2  -7  -2    7.73    0.55
  -2  -7  -2    7.28    0.65
   2   7   2    7.89    0.66
   2   7   2    7.05    0.62
   2   7   2    7.23    0.50
  -3  -7  -2    0.74    0.26
  -3  -7  -2    0.29    0.28
  -3  -7  -2    0.51    0.38
  -3  -7  -2    0.23    0.24
  -3  -7  -2    0.68    0.32
  -3  -7  -2   -0.07    0.16
   3   7   2    0.33    0.35
   3   7   2    0.58    0.29
   3   7   2    0.09    0.32
   3   7   2    0.40    0.29
  -4  -7  -2    0.16    0.28
  -4  -7  -2   -0.31    0.40
  -4  -7  -2   -0.54    0.37
  -4  -7  -2    0.19    0.32
   4   7   2    0.21    0.44
   4   7   2   -0.10    0.40
   4   7   2   -0.27    0.31
   4   7   2    0.05    0.34
  -5  -7  -2    0.57    0.47
  -5  -7  -2   -0.11    0.29
  -5  -7  -2    0.95    0.54
  -5  -7  -2    1.11    0.45
  -5  -7  -2    0.10    0.39
  -5  -7  -2    1.20    0.43
   5   7   2    0.77    0.54
   5   7   2    1.08    0.58
   5   7   2    0.72    0.44
   5   7   2    0.89    0.43
  -6  -7  -2    1.42    0.56
  -6  -7  -2    1.17    0.68
  -6  -7  -2    0.54    0.67
  -6  -7  -2    0.95    0.54
   6   7   2    0.40    0.53
   6   7   2   -0.39    0.69
   6   7   2    1.75    0.59
  10  -8  -2    0.04    0.26
  10  -8  -2    0.11    0.49
 -10   8   2    0.22    0.32
 -10   8   2   -0.08    0.34
 -10   8   2    0.14    0.30
   9  -8  -2   -0.35    0.21
   9  -8  -2    0.34    0.41
  -9   8   2    0.44    0.26
  -9   8   2    0.04    0.28
  -9   8   2   -0.10    0.30
  -9   8   2   -0.75    0.44
   8  -8  -2    0.09    0.22
   8  -8  -2    0.07    0.31
   8  -8  -2   -0.09    0.21
  -8   8   2    0.05    0.36
  -8   8   2    0.29    0.24
  -8   8   2    0.27    0.23
  -8   8   2    0.14    0.26
  -8   8   2    0.38    0.24
   7  -8  -2    0.39    0.22
   7  -8  -2    0.55    0.28
   7  -8  -2   -0.26    0.20
  -7   8   2    0.36    0.23
  -7   8   2    0.32    0.30
  -7   8   2    0.09    0.21
  -7   8   2    0.40    0.25
  -7   8   2    0.65    0.24
  -7   8   2    0.18    0.21
   6  -8  -2    0.37    0.21
   6  -8  -2    0.08    0.20
   6  -8  -2    0.40    0.24
  -6   8   2    0.06    0.23
  -6   8   2    0.30    0.20
  -6   8   2    0.34    0.40
  -6   8   2   -0.03    0.29
  -6   8   2    0.54    0.21
  -6   8   2    0.21    0.18
   5  -8  -2    0.45    0.22
   5  -8  -2    0.66    0.26
   5  -8  -2    0.32    0.21
   5  -8  -2    0.14    0.20
  -5   8   2    0.39    0.17
  -5   8   2    0.47    0.21
  -5   8   2    0.54    0.25
  -5   8   2    0.67    0.20
  -5   8   2    0.69    0.21
   4  -8  -2    0.36    0.12
   4  -8  -2    0.29    0.14
   4  -8  -2    0.19    0.22
   4  -8  -2    0.58    0.21
   4  -8  -2    0.08    0.25
   4  -8  -2    0.23    0.19
  -4   8   2    0.28    0.24
  -4   8   2    0.35    0.19
  -4   8   2    0.28    0.15
  -4   8   2    0.53    0.24
  -4   8   2    0.60    0.20
  -4   8   2    0.21    0.20
   3  -8  -2    6.25    0.32
   3  -8  -2    7.11    0.38
   3  -8  -2    7.08    0.52
   3  -8  -2    6.04    0.46
  -3   8   2    6.62    0.45
  -3   8   2    6.03    0.33
  -3   8   2    5.79    0.50
  -3   8   2    6.53    0.42
  -3   8   2    6.83    0.60
   2  -8  -2    1.65    0.20
   2  -8  -2    1.17    0.26
   2  -8  -2    1.54    0.31
   2  -8  -2    1.51    0.24
   2  -8  -2    1.69    0.21
  -2   8   2    1.30    0.28
  -2   8   2    1.62    0.33
  -2   8   2    1.28    0.24
  -2   8   2    1.69    0.20
  -2   8   2    1.56    0.34
   1  -8  -2    2.52    0.24
   1  -8  -2    2.27    0.27
   1  -8  -2    2.87    0.41
   1  -8  -2    3.02    0.30
   1  -8  -2    1.96    0.36
  -1   8   2    2.56    0.29
  -1   8   2    1.79    0.28
  -1   8   2    2.89    0.44
  -1   8   2    1.96    0.31
   0  -8  -2    3.49    0.37
   0  -8  -2    2.80    0.39
   0  -8  -2    3.91    0.51
   0  -8  -2    3.72    0.33
   0  -8  -2    3.23    0.34
   0   8   2    3.26    0.34
   0   8   2    3.14    0.42
   0   8   2    3.51    0.38
   0   8   2    3.07    0.33
   0   8   2    2.98    0.39
  -1  -8  -2    0.13    0.30
  -1  -8  -2    0.32    0.21
  -1  -8  -2    0.09    0.32
  -1  -8  -2   -0.08    0.24
   1   8   2   -0.17    0.34
   1   8   2   -0.20    0.22
   1   8   2    0.14    0.20
   1   8   2    0.13    0.27
  -2  -8  -2    0.76    0.29
  -2  -8  -2   -0.12    0.17
  -2  -8  -2    0.58    0.27
  -2  -8  -2    0.28    0.24
  -2  -8  -2    0.71    0.42
  -2  -8  -2    0.53    0.31
  -2  -8  -2    0.22    0.31
   2   8   2    0.43    0.34
   2   8   2    0.54    0.31
   2   8   2    0.11    0.29
   2   8   2    0.52    0.36
  -3  -8  -2    1.84    0.43
  -3  -8  -2    1.54    0.36
  -3  -8  -2    1.14    0.32
  -3  -8  -2    1.21    0.40
  -3  -8  -2    1.41    0.50
   3   8   2    1.57    0.48
   3   8   2    1.16    0.42
   3   8   2    1.85    0.55
   3   8   2    1.16    0.38
  -4  -8  -2    0.07    0.39
  -4  -8  -2   -0.34    0.46
  -4  -8  -2    0.14    0.26
  -4  -8  -2    0.47    0.37
  -4  -8  -2   -0.27    0.43
  -4  -8  -2   -0.19    0.48
   4   8   2    0.77    0.57
   4   8   2    0.10    0.37
   4   8   2   -0.57    0.40
   4   8   2    0.30    0.48
  -5  -8  -2   -0.29    0.33
  -5  -8  -2    0.61    0.59
  -5  -8  -2    1.83    0.52
  -5  -8  -2    0.89    0.68
  -5  -8  -2    0.86    0.66
   5   8   2    2.46    0.70
   5   8   2    0.84    0.52
  10  -9  -2    0.18    0.57
  10  -9  -2    0.59    0.34
 -10   9   2    0.54    0.37
 -10   9   2    0.88    0.41
 -10   9   2   -0.84    0.40
   9  -9  -2    0.76    0.49
   9  -9  -2    1.65    0.36
  -9   9   2    1.84    0.41
  -9   9   2    1.64    0.45
  -9   9   2    1.78    0.56
  -9   9   2    1.53    0.37
  -9   9   2    1.17    0.36
  -9   9   2    1.54    0.35
   8  -9  -2   -0.03    0.36
   8  -9  -2    0.42    0.28
   8  -9  -2   -0.14    0.25
  -8   9   2   -0.11    0.40
  -8   9   2    0.17    0.36
  -8   9   2    0.09    0.29
  -8   9   2   -0.60    0.29
  -8   9   2    0.31    0.33
  -8   9   2    0.16    0.31
   7  -9  -2    0.18    0.29
   7  -9  -2    0.78    0.26
   7  -9  -2    0.17    0.27
  -7   9   2   -0.07    0.36
  -7   9   2   -0.04    0.26
  -7   9   2    0.17    0.25
  -7   9   2   -0.16    0.27
  -7   9   2   -0.20    0.26
  -7   9   2   -0.31    0.26
   6  -9  -2   -0.17    0.24
   6  -9  -2    0.70    0.27
   6  -9  -2   -0.05    0.28
  -6   9   2    0.21    0.24
  -6   9   2    0.24    0.29
  -6   9   2    0.31    0.34
  -6   9   2    0.33    0.28
  -6   9   2    0.31    0.21
  -6   9   2   -0.04    0.23
   5  -9  -2    0.01    0.25
   5  -9  -2    0.74    0.25
   5  -9  -2    1.04    0.35
   5  -9  -2    0.23    0.12
  -5   9   2    0.80    0.33
  -5   9   2    0.84    0.31
  -5   9   2    0.68    0.27
  -5   9   2    0.83    0.25
  -5   9   2    0.56    0.26
  -5   9   2    1.04    0.23
   4  -9  -2    0.04    0.14
   4  -9  -2   -0.17    0.17
   4  -9  -2   -0.05    0.24
   4  -9  -2   -0.01    0.19
   4  -9  -2   -0.18    0.26
  -4   9   2    0.46    0.26
  -4   9   2    0.23    0.22
  -4   9   2    0.44    0.39
  -4   9   2   -0.34    0.25
  -4   9   2   -0.11    0.17
   3  -9  -2    1.37    0.31
   3  -9  -2    0.32    0.27
   3  -9  -2    0.42    0.26
   3  -9  -2    0.36    0.20
   3  -9  -2    0.63    0.19
   3  -9  -2    0.84    0.21
  -3   9   2    0.66    0.32
  -3   9   2    0.60    0.26
  -3   9   2    0.41    0.25
  -3   9   2    0.43    0.19
  -3   9   2    0.83    0.27
   2  -9  -2    8.54    0.48
   2  -9  -2    9.07    0.63
   2  -9  -2    9.09    0.47
   2  -9  -2    8.63    0.71
   2  -9  -2    8.41    0.61
  -2   9   2    8.78    0.69
  -2   9   2    8.27    0.43
  -2   9   2    8.00    0.57
  -2   9   2    8.46    0.60
  -2   9   2    7.62    0.54
   1  -9  -2    1.08    0.25
   1  -9  -2    0.36    0.45
   1  -9  -2    0.59    0.32
   1  -9  -2    0.70    0.34
  -1   9   2    0.88    0.30
  -1   9   2    0.90    0.22
  -1   9   2    0.89    0.30
  -1   9   2    1.28    0.40
  -1   9   2    0.95    0.35
   0  -9  -2   -0.09    0.20
   0  -9  -2    0.47    0.29
   0  -9  -2   -0.06    0.33
   0  -9  -2    0.43    0.40
   0  -9  -2    0.51    0.35
   0   9   2    0.79    0.34
   0   9   2    0.20    0.37
   0   9   2    0.28    0.20
   0   9   2    0.51    0.30
   0   9   2    0.63    0.32
  -1  -9  -2    0.30    0.40
  -1  -9  -2   -0.38    0.34
  -1  -9  -2    0.23    0.30
  -1  -9  -2    0.20    0.30
  -1  -9  -2   -0.13    0.23
   1   9   2    0.32    0.32
   1   9   2    0.29    0.41
   1   9   2    0.02    0.32
   1   9   2    0.22    0.34
  -2  -9  -2    0.87    0.38
  -2  -9  -2    1.54    0.51
  -2  -9  -2    0.71    0.45
  -2  -9  -2    1.04    0.36
  -2  -9  -2    0.14    0.22
  -2  -9  -2    0.82    0.40
  -2  -9  -2    0.12    0.29
   2   9   2    1.08    0.46
   2   9   2    1.27    0.41
   2   9   2    0.94    0.40
   2   9   2    1.17    0.48
  -3  -9  -2   -0.19    0.49
  -3  -9  -2    0.05    0.35
  -3  -9  -2   -0.34    0.44
  -3  -9  -2    0.00    0.55
  -3  -9  -2    0.22    0.55
  -3  -9  -2   -0.03    0.23
  -3  -9  -2   -0.26    0.38
   3   9   2   -0.16    0.48
   3   9   2   -0.65    0.42
   3   9   2    0.73    0.46
   3   9   2    0.21    0.58
  -4  -9  -2   -0.09    0.45
  -4  -9  -2   -0.42    0.68
  -4  -9  -2    0.81    0.56
   4   9   2   -0.27    0.55
   4   9   2    0.70    0.67
   9 -10  -2    0.05    0.57
   9 -10  -2    0.50    0.38
  -9  10   2    0.64    0.48
  -9  10   2    1.08    0.46
  -9  10   2    0.70    0.44
  -9  10   2    0.73    0.40
   8 -10  -2   -0.45    0.33
   8 -10  -2    0.53    0.36
   8 -10  -2   -0.12    0.43
  -8  10   2    0.36    0.34
  -8  10   2   -0.06    0.53
  -8  10   2    0.00    0.40
  -8  10   2    0.74    0.37
  -8  10   2    0.83    0.42
  -8  10   2   -0.46    0.37
   7 -10  -2    2.95    0.45
   7 -10  -2    2.81    0.41
  -7  10   2    2.87    0.43
  -7  10   2    2.58    0.39
  -7  10   2    2.77    0.39
  -7  10   2    2.31    0.45
  -7  10   2    3.19    0.43
  -7  10   2    2.68    0.55
   6 -10  -2    2.66    0.40
   6 -10  -2    2.72    0.40
  -6  10   2    2.91    0.47
  -6  10   2    3.27    0.42
  -6  10   2    2.20    0.38
  -6  10   2    2.79    0.43
  -6  10   2    2.50    0.48
  -6  10   2    2.92    0.35
   5 -10  -2   -0.23    0.31
   5 -10  -2    0.69    0.33
   5 -10  -2    0.38    0.28
   5 -10  -2    1.13    0.38
   5 -10  -2    0.10    0.17
   5 -10  -2    0.13    0.15
  -5  10   2    0.35    0.30
  -5  10   2    0.32    0.29
  -5  10   2    0.41    0.26
  -5  10   2    0.28    0.34
  -5  10   2    0.43    0.36
   4 -10  -2    4.08    0.51
   4 -10  -2    4.35    0.53
  -4  10   2    3.63    0.40
  -4  10   2    4.55    0.56
  -4  10   2    5.18    0.56
  -4  10   2    4.98    0.58
  -4  10   2    5.13    0.51
   3 -10  -2    3.10    0.48
   3 -10  -2    2.32    0.30
   3 -10  -2    3.27    0.47
  -3  10   2    2.54    0.38
  -3  10   2    3.16    0.43
  -3  10   2    2.43    0.45
  -3  10   2    3.05    0.44
  -3  10   2    2.77    0.30
   2 -10  -2    5.35    0.63
   2 -10  -2    4.94    0.40
   2 -10  -2    4.47    0.41
   2 -10  -2    5.90    0.67
   2 -10  -2    4.67    0.51
  -2  10   2    4.39    0.47
  -2  10   2    4.44    0.43
  -2  10   2    5.34    0.58
  -2  10   2    4.65    0.60
  -2  10   2    5.34    0.62
   1 -10  -2    0.05    0.20
   1 -10  -2   -0.02    0.52
   1 -10  -2   -0.18    0.28
   1 -10  -2   -0.09    0.39
   1 -10  -2    0.33    0.31
   1 -10  -2    0.45    0.36
  -1  10   2    0.56    0.36
  -1  10   2    0.44    0.23
  -1  10   2    0.31    0.34
  -1  10   2   -0.25    0.44
  -1  10   2    1.00    0.35
   0 -10  -2    0.77    0.37
   0 -10  -2    0.00    0.26
   0 -10  -2    1.03    0.36
   0 -10  -2    0.61    0.44
   0 -10  -2    0.73    0.52
   0 -10  -2    0.62    0.42
   0  10   2    0.89    0.52
   0  10   2    1.04    0.46
   0  10   2    1.10    0.41
   0  10   2    0.66    0.39
   0  10   2    0.81    0.29
  -1 -10  -2    0.37    0.46
  -1 -10  -2   -0.46    0.41
  -1 -10  -2   -0.20    0.35
  -1 -10  -2    0.76    0.52
  -1 -10  -2    0.47    0.38
  -1 -10  -2    0.40    0.32
   1  10   2    0.19    0.44
   1  10   2   -0.08    0.41
   1  10   2    0.70    0.46
   1  10   2    0.60    0.57
  -2 -10  -2   -0.12    0.47
  -2 -10  -2    0.56    0.46
  -2 -10  -2   -0.02    0.25
  -2 -10  -2    0.74    0.59
  -2 -10  -2    0.16    0.59
  -2 -10  -2    0.12    0.36
   2  10   2    0.65    0.58
   2  10   2   -1.39    0.67
   2  10   2    0.41    0.50
   8 -11  -2    0.88    0.46
   8 -11  -2    0.40    0.54
  -8  11   2    1.06    0.44
  -8  11   2    0.50    0.44
  -8  11   2    0.69    0.53
  -8  11   2    0.72    0.48
   7 -11  -2    0.74    0.45
   7 -11  -2    0.49    0.43
   7 -11  -2    0.43    0.43
  -7  11   2    0.91    0.41
  -7  11   2   -0.18    0.40
  -7  11   2    0.53    0.38
  -7  11   2    0.12    0.47
  -7  11   2   -0.17    0.46
   6 -11  -2   -0.07    0.35
   6 -11  -2    0.33    0.44
   6 -11  -2   -0.03    0.39
   6 -11  -2   -0.12    0.51
  -6  11   2   -0.13    0.37
  -6  11   2    0.28    0.40
  -6  11   2    0.66    0.47
  -6  11   2   -0.41    0.31
  -6  11   2   -0.37    0.43
   5 -11  -2    0.25    0.34
   5 -11  -2    0.33    0.20
   5 -11  -2    0.88    0.50
   5 -11  -2   -0.31    0.39
   5 -11  -2   -0.84    0.40
   5 -11  -2   -0.07    0.23
  -5  11   2   -0.37    0.36
  -5  11   2    0.06    0.29
  -5  11   2   -0.11    0.37
  -5  11   2   -0.73    0.41
  -5  11   2   -0.29    0.46
   4 -11  -2    0.62    0.46
   4 -11  -2    0.11    0.28
   4 -11  -2   -0.16    0.29
   4 -11  -2   -0.12    0.38
   4 -11  -2    0.08    0.44
   4 -11  -2    0.28    0.26
  -4  11   2    0.54    0.40
  -4  11   2    0.09    0.48
  -4  11   2    0.65    0.37
  -4  11   2   -0.11    0.28
  -4  11   2   -0.33    0.40
   3 -11  -2    0.10    0.26
   3 -11  -2    0.89    0.44
   3 -11  -2    0.18    0.28
   3 -11  -2    1.71    0.52
   3 -11  -2    0.03    0.44
  -3  11   2    0.58    0.28
  -3  11   2    1.02    0.41
  -3  11   2    0.58    0.46
  -3  11   2    0.95    0.43
  -3  11   2    1.16    0.68
   2 -11  -2    0.61    0.51
   2 -11  -2    0.13    0.32
   2 -11  -2   -0.07    0.35
   2 -11  -2    0.64    0.51
   2 -11  -2    0.33    0.41
   2 -11  -2    0.08    0.25
  -2  11   2    0.33    0.57
  -2  11   2    0.61    0.39
  -2  11   2    0.80    0.45
  -2  11   2    0.52    0.29
  -2  11   2   -0.10    0.40
   1 -11  -2    2.06    0.46
   1 -11  -2    1.50    0.54
   1 -11  -2    1.61    0.59
   1 -11  -2    0.31    0.45
   1 -11  -2    2.35    0.44
  -1  11   2    1.94    0.62
  -1  11   2    2.11    0.52
  -1  11   2    1.85    0.53
  -1  11   2    2.51    0.37
  -1  11   2    1.92    0.51
   0 -11  -2    1.00    0.59
   0 -11  -2    1.33    0.48
   0 -11  -2    1.71    0.47
   0 -11  -2    0.95    0.68
   0  11   2    2.12    0.57
   0  11   2    1.93    0.69
   0  11   2    1.22    0.52
  -1 -11  -2    0.13    0.67
  -1 -11  -2   -0.14    0.42
  -1 -11  -2    0.90    0.57
  -1 -11  -2    0.16    0.52
  -1 -11  -2    0.06    0.76
   1  11   2   -0.33    0.60
   1  11   2    0.32    0.88
   1  11   2    1.81    0.76
   6 -12  -2   -0.22    0.48
   6 -12  -2    0.08    0.67
  -6  12   2   -0.54    0.61
  -6  12   2   -0.58    0.40
  -6  12   2   -0.46    0.47
  -6  12   2   -0.86    0.61
  -6  12   2   -0.64    0.49
   5 -12  -2    0.19    0.32
   5 -12  -2   -0.12    0.57
   5 -12  -2    0.52    0.62
   5 -12  -2    0.69    0.44
  -5  12   2    0.76    0.40
  -5  12   2    0.58    0.49
  -5  12   2   -0.01    0.60
  -5  12   2    0.67    0.56
  -5  12   2   -0.76    0.49
   4 -12  -2   -0.31    0.61
   4 -12  -2    0.34    0.36
   4 -12  -2   -0.44    0.52
   4 -12  -2   -0.67    0.57
  -4  12   2    0.31    0.37
  -4  12   2    0.44    0.68
  -4  12   2   -0.29    0.43
  -4  12   2    0.91    0.64
  -4  12   2   -0.33    0.50
   3 -12  -2    0.25    0.58
   3 -12  -2    1.02    0.59
   3 -12  -2   -0.32    0.47
   3 -12  -2   -0.07    0.41
   3 -12  -2   -0.38    0.34
  -3  12   2    0.87    0.73
  -3  12   2   -0.39    0.50
  -3  12   2    0.02    0.52
  -3  12   2   -0.01    0.36
   2 -12  -2    0.07    0.41
   2 -12  -2    0.05    0.45
   2 -12  -2   -1.18    0.60
   2 -12  -2   -0.15    0.44
   2 -12  -2    0.65    0.69
  -2  12   2    0.60    0.57
  -2  12   2    0.46    0.75
  -2  12   2    0.21    0.37
  -2  12   2    0.77    0.54
   3 -14   3    0.32    0.69
   3 -14   3    0.45    0.52
  -4  14  -3    0.29    0.65
  -4  14  -3   -0.63    0.82
  -4  14  -3    0.66    0.59
   4 -14   3   -0.24    0.68
   4 -14   3    0.29    0.54
   4 -14   3    1.01    0.49
   4 -14   3   -0.23    0.54
   0  13  -3    0.84    0.57
   0  13  -3    0.11    0.78
   0  13  -3    1.03    0.51
   0  13  -3    1.54    0.66
   0 -13   3    0.72    0.53
   0 -13   3    0.31    0.54
   0 -13   3    0.49    0.48
   0 -13   3    1.16    0.62
  -1  13  -3   -0.26    0.47
  -1  13  -3   -0.81    0.51
  -1  13  -3    0.46    0.67
  -1  13  -3    0.50    0.45
   1 -13   3   -0.06    0.56
   1 -13   3    0.45    0.48
   1 -13   3    0.53    0.44
   1 -13   3   -0.03    0.80
   1 -13   3    0.18    0.45
   1 -13   3   -0.07    0.46
  -2  13  -3    1.50    0.51
  -2  13  -3   -0.25    0.66
  -2  13  -3    0.64    0.44
  -2  13  -3   -0.27    0.48
  -2  13  -3    0.02    0.41
   2 -13   3    0.99    0.58
   2 -13   3   -0.62    0.55
   2 -13   3    0.17    0.40
   2 -13   3    0.69    0.43
   2 -13   3    0.22    0.42
  -3  13  -3    0.64    0.66
  -3  13  -3    0.30    0.40
  -3  13  -3    0.56    0.45
  -3  13  -3   -0.14    0.50
  -3  13  -3    0.50    0.44
   3 -13   3    0.49    0.47
   3 -13   3   -0.24    0.52
   3 -13   3    0.42    0.46
   3 -13   3    0.98    0.41
   3 -13   3    0.19    0.43
  -4  13  -3    1.63    0.60
  -4  13  -3    0.46    0.42
  -4  13  -3    0.67    0.49
  -4  13  -3    0.28    0.44
  -4  13  -3   -0.15    0.45
   4 -13   3    1.02    0.43
   4 -13   3    0.81    0.59
   4 -13   3    0.48    0.43
   4 -13   3    0.33    0.42
   4 -13   3    0.43    0.50
  -5  13  -3   -0.44    0.42
  -5  13  -3   -0.37    0.62
  -5  13  -3    0.01    0.44
  -5  13  -3    0.20    0.47
  -5  13  -3    0.22    0.49
   5 -13   3    0.09    0.39
   5 -13   3   -0.13    0.53
   5 -13   3    0.73    0.52
   5 -13   3    1.33    0.45
   5 -13   3    0.40    0.37
  -6  13  -3    0.55    0.48
  -6  13  -3    1.95    0.68
  -6  13  -3    0.99    0.51
  -6  13  -3    1.67    0.54
  -6  13  -3    0.51    0.50
   6 -13   3   -0.21    0.36
   6 -13   3   -0.10    0.41
   6 -13   3    0.74    0.51
   6 -13   3    1.87    0.57
  -7  13  -3    2.47    0.59
  -7  13  -3    3.02    0.66
  -7  13  -3    2.82    0.70
  -7  13  -3    2.10    0.56
  -7  13  -3    4.01    0.64
   7 -13   3    3.50    0.61
   2  12  -3    1.08    0.57
   2  12  -3   -0.80    0.57
   2  12  -3    0.15    0.47
  -2 -12   3   -0.08    0.67
  -2 -12   3    0.21    0.60
  -2 -12   3    0.61    0.48
  -2 -12   3    0.61    0.54
  -2 -12   3    0.62    0.50
   1  12  -3    0.91    0.52
   1  12  -3    1.04    0.51
   1  12  -3    1.29    0.50
   1  12  -3    1.15    0.62
   1  12  -3    1.67    0.48
  -1 -12   3    0.95    0.46
  -1 -12   3    1.08    0.46
  -1 -12   3    1.05    0.47
  -1 -12   3    1.70    0.57
  -1 -12   3    1.24    0.47
  -1 -12   3    1.61    0.60
   0  12  -3    0.73    0.39
   0  12  -3    0.95    0.44
   0  12  -3    1.03    0.50
   0  12  -3    1.44    0.48
   0  12  -3    0.58    0.55
   0 -12   3    1.53    0.55
   0 -12   3    0.74    0.40
   0 -12   3    1.67    0.53
   0 -12   3    2.08    0.44
   0 -12   3    1.69    0.42
   0 -12   3    0.85    0.42
  -1  12  -3    0.31    0.50
  -1  12  -3    0.29    0.41
  -1  12  -3    0.50    0.35
  -1  12  -3    0.43    0.36
  -1  12  -3   -0.14    0.35
   1 -12   3    0.03    0.48
   1 -12   3    0.13    0.35
   1 -12   3    0.27    0.37
   1 -12   3    0.77    0.47
   1 -12   3    0.52    0.36
   1 -12   3    0.46    0.36
  -2  12  -3    0.92    0.51
  -2  12  -3    1.02    0.39
  -2  12  -3    1.61    0.38
  -2  12  -3    0.34    0.34
  -2  12  -3    0.82    0.37
   2 -12   3    1.39    0.34
   2 -12   3    1.57    0.36
   2 -12   3    1.82    0.51
   2 -12   3    0.40    0.40
   2 -12   3    1.23    0.38
  -3  12  -3    0.47    0.36
  -3  12  -3   -0.46    0.31
  -3  12  -3    0.21    0.32
  -3  12  -3    0.29    0.41
  -3  12  -3   -0.06    0.35
   3 -12   3    0.07    0.38
   3 -12   3   -0.07    0.33
   3 -12   3   -0.45    0.28
   3 -12   3    0.42    0.39
   3 -12   3    0.45    0.34
  -4  12  -3    0.14    0.35
  -4  12  -3    0.54    0.49
  -4  12  -3    0.30    0.34
  -4  12  -3    0.09    0.35
   4 -12   3    0.65    0.35
   4 -12   3   -0.37    0.32
   4 -12   3    0.15    0.28
   4 -12   3    0.00    0.39
   4 -12   3    0.29    0.40
  -5  12  -3    0.60    0.39
  -5  12  -3   -0.39    0.32
  -5  12  -3    0.11    0.36
  -5  12  -3    1.08    0.48
  -5  12  -3    0.71    0.34
   5 -12   3    0.64    0.33
   5 -12   3   -0.11    0.50
   5 -12   3    0.57    0.38
   5 -12   3    0.68    0.42
  -6  12  -3    2.02    0.46
  -6  12  -3    2.22    0.43
  -6  12  -3    2.10    0.44
  -6  12  -3    1.68    0.41
  -6  12  -3    1.86    0.50
  -6  12  -3    1.97    0.53
   6 -12   3    2.25    0.36
   6 -12   3    2.25    0.46
   6 -12   3    1.24    0.44
   6 -12   3    2.42    0.39
  -7  12  -3    2.75    0.51
  -7  12  -3    2.28    0.55
  -7  12  -3    2.96    0.50
  -7  12  -3    2.34    0.55
  -7  12  -3    2.69    0.51
   7 -12   3    3.32    0.54
   7 -12   3    2.48    0.59
  -8  12  -3    0.09    0.49
  -8  12  -3    0.13    0.52
  -8  12  -3    0.13    0.59
  -8  12  -3   -0.39    0.47
  -8  12  -3   -0.03    0.49
  -8  12  -3    0.46    0.53
   8 -12   3   -0.10    0.31
   8 -12   3    0.27    0.49
   8 -12   3   -0.04    0.30
   8 -12   3    0.25    0.48
   4  11  -3   -0.30    0.60
   4  11  -3    1.98    0.71
   4  11  -3    0.67    0.52
  -4 -11   3   -1.26    1.06
  -4 -11   3    0.58    0.73
  -4 -11   3    0.82    0.56
  -4 -11   3   -0.07    0.53
   3  11  -3    0.11    0.44
   3  11  -3    0.27    0.48
   3  11  -3   -0.20    0.65
   3  11  -3   -0.19    0.55
   3  11  -3    1.44    0.50
  -3 -11   3    0.52    0.48
  -3 -11   3    0.79    0.60
  -3 -11   3    0.39    0.53
  -3 -11   3   -0.36    0.47
  -3 -11   3   -0.24    0.45
   2  11  -3    3.75    0.53
   2  11  -3    3.35    0.49
   2  11  -3    2.46    0.56
   2  11  -3    3.20    0.65
   2  11  -3    3.08    0.51
  -2 -11   3    2.55    0.46
  -2 -11   3    2.85    0.48
  -2 -11   3    4.27    0.69
  -2 -11   3    2.91    0.49
  -2 -11   3    2.79    0.57
  -2 -11   3    2.56    0.43
   1  11  -3   -0.48    0.33
   1  11  -3    0.20    0.36
   1  11  -3   -0.44    0.39
   1  11  -3   -0.14    0.37
   1  11  -3    0.47    0.40
  -1 -11   3    0.54    0.33
  -1 -11   3    0.51    0.34
  -1 -11   3   -0.15    0.32
  -1 -11   3    0.29    0.34
  -1 -11   3    0.14    0.40
  -1 -11   3    0.22    0.44
   0  11  -3    2.42    0.48
   0  11  -3    1.42    0.38
   0  11  -3    1.96    0.41
   0  11  -3    2.28    0.41
   0  11  -3    3.79    0.58
   0 -11   3    2.55    0.39
   0 -11   3    2.82    0.38
   0 -11   3    1.77    0.45
   0 -11   3    2.19    0.36
   0 -11   3    2.38    0.38
   0 -11   3    2.55    0.47
  -1  11  -3    2.05    0.49
  -1  11  -3    1.75    0.37
  -1  11  -3    2.02    0.40
  -1  11  -3    1.54    0.38
  -1  11  -3    1.73    0.33
   1 -11   3    1.29    0.41
   1 -11   3    1.06    0.31
   1 -11   3    1.51    0.31
   1 -11   3    1.86    0.36
   1 -11   3    1.77    0.40
   1 -11   3    1.89    0.37
  -2  11  -3    0.53    0.29
  -2  11  -3    0.56    0.29
  -2  11  -3    0.92    0.27
  -2  11  -3    1.38    0.44
   2 -11   3    0.52    0.26
   2 -11   3    0.69    0.32
   2 -11   3    0.91    0.27
   2 -11   3    0.88    0.36
   2 -11   3    0.94    0.29
  -3  11  -3    0.35    0.28
  -3  11  -3    1.01    0.42
  -3  11  -3    0.83    0.29
  -3  11  -3    0.52    0.29
  -3  11  -3    0.93    0.32
   3 -11   3    0.62    0.32
   3 -11   3    0.73    0.29
   3 -11   3    0.41    0.28
   3 -11   3    0.92    0.30
  -4  11  -3    0.14    0.25
  -4  11  -3   -0.08    0.37
  -4  11  -3    0.30    0.27
  -4  11  -3    0.72    0.28
  -4  11  -3   -0.03    0.28
   4 -11   3   -0.51    0.21
   4 -11   3    0.33    0.35
   4 -11   3   -0.35    0.25
  -5  11  -3    1.65    0.34
  -5  11  -3    1.80    0.37
  -5  11  -3    0.90    0.32
  -5  11  -3    1.20    0.32
  -5  11  -3    1.34    0.38
  -5  11  -3    1.81    0.37
   5 -11   3    1.28    0.37
   5 -11   3    1.29    0.38
   5 -11   3    0.34    0.48
   5 -11   3    1.40    0.38
   5 -11   3    1.51    0.28
  -6  11  -3    1.07    0.34
  -6  11  -3    1.22    0.34
  -6  11  -3    0.35    0.34
  -6  11  -3    0.95    0.36
  -6  11  -3    0.62    0.38
   6 -11   3   -0.31    0.34
   6 -11   3    0.22    0.34
   6 -11   3    0.95    0.35
   6 -11   3    0.92    0.28
  -7  11  -3    0.44    0.40
  -7  11  -3    0.40    0.34
  -7  11  -3    0.01    0.34
  -7  11  -3   -0.08    0.38
  -7  11  -3    0.14    0.36
  -7  11  -3   -0.19    0.34
   7 -11   3    0.33    0.36
   7 -11   3   -0.18    0.23
   7 -11   3    0.99    0.37
   7 -11   3   -0.08    0.33
   7 -11   3   -0.29    0.23
  -8  11  -3    3.79    0.56
  -8  11  -3    2.20    0.50
  -8  11  -3    3.20    0.58
  -8  11  -3    3.04    0.51
  -8  11  -3    4.70    0.51
  -8  11  -3    3.33    0.50
   8 -11   3    3.53    0.59
   8 -11   3    2.65    0.49
  -9  11  -3   -0.58    0.50
  -9  11  -3    0.30    0.45
  -9  11  -3    0.10    0.45
  -9  11  -3    0.29    0.51
  -9  11  -3   -0.41    0.58
  -9  11  -3    0.03    0.49
   9 -11   3   -0.08    0.42
   9 -11   3   -0.07    0.24
   9 -11   3   -0.19    0.24
   9 -11   3   -0.66    0.45
   9 -11   3    0.39    0.52
   5  10  -3    0.65    0.51
   5  10  -3    0.90    0.56
   5  10  -3    0.33    0.69
  -5 -10   3   -0.74    0.64
  -5 -10   3   -0.08    0.52
  -5 -10   3    1.06    0.58
   4  10  -3    0.81    0.54
   4  10  -3    0.31    0.42
   4  10  -3    0.30    0.53
   4  10  -3   -0.06    0.48
   4  10  -3   -0.01    0.39
  -4 -10   3   -0.12    0.54
  -4 -10   3   -0.39    0.41
  -4 -10   3   -0.11    0.60
  -4 -10   3    0.37    0.43
  -4 -10   3   -0.90    0.44
   3  10  -3   -0.04    0.41
   3  10  -3   -0.30    0.33
   3  10  -3   -0.04    0.38
   3  10  -3    0.74    0.40
   3  10  -3    0.10    0.45
  -3 -10   3    0.22    0.32
  -3 -10   3   -0.11    0.31
  -3 -10   3    0.23    0.35
  -3 -10   3   -0.08    0.43
  -3 -10   3    0.01    0.41
  -3 -10   3    0.23    0.36
   2  10  -3    1.52    0.46
   2  10  -3    1.18    0.43
   2  10  -3    1.54    0.36
   2  10  -3    1.56    0.41
   2  10  -3    0.73    0.32
  -2 -10   3    0.95    0.36
  -2 -10   3    0.99    0.30
  -2 -10   3    0.69    0.43
  -2 -10   3    0.61    0.34
  -2 -10   3    1.03    0.39
  -2 -10   3    0.49    0.34
   1  10  -3    0.33    0.28
   1  10  -3   -0.01    0.30
   1  10  -3    0.15    0.26
   1  10  -3    0.05    0.31
   1  10  -3    0.29    0.30
  -1 -10   3    0.34    0.35
  -1 -10   3    0.63    0.25
  -1 -10   3    0.38    0.27
  -1 -10   3    0.39    0.33
  -1 -10   3    0.33    0.26
  -1 -10   3    0.36    0.26
   0  10  -3   -0.14    0.27
   0  10  -3   -0.07    0.22
   0  10  -3    0.38    0.24
   0  10  -3    0.03    0.26
   0  10  -3    0.24    0.36
   0 -10   3    0.39    0.36
   0 -10   3    0.10    0.24
   0 -10   3   -0.05    0.31
   0 -10   3    0.12    0.29
   0 -10   3   -0.17    0.22
   0 -10   3    0.47    0.32
  -1  10  -3    4.57    0.44
  -1  10  -3    4.74    0.52
  -1  10  -3    3.47    0.35
  -1  10  -3    4.77    0.54
   1 -10   3    4.58    0.54
   1 -10   3    4.28    0.45
   1 -10   3    4.58    0.41
   1 -10   3    3.42    0.43
   1 -10   3    3.98    0.42
  -2  10  -3    4.62    0.49
  -2  10  -3    5.38    0.60
  -2  10  -3    3.77    0.40
   2 -10   3    4.40    0.48
   2 -10   3    4.02    0.44
   2 -10   3    4.48    0.39
   2 -10   3    4.30    0.50
   2 -10   3    4.45    0.40
   2 -10   3    4.29    0.49
  -3  10  -3    7.65    0.48
  -3  10  -3    8.05    0.65
  -3  10  -3    7.48    0.56
  -3  10  -3    7.81    0.49
   3 -10   3    7.56    0.60
   3 -10   3    7.65    0.48
   3 -10   3    8.50    0.51
   3 -10   3    6.81    0.43
  -4  10  -3   -0.17    0.21
  -4  10  -3   -0.09    0.22
  -4  10  -3    0.24    0.23
  -4  10  -3   -0.09    0.21
  -4  10  -3    0.26    0.20
  -4  10  -3    0.11    0.28
   4 -10   3   -0.09    0.21
   4 -10   3   -0.24    0.25
   4 -10   3   -0.09    0.19
  -5  10  -3    0.07    0.24
  -5  10  -3    0.11    0.22
  -5  10  -3    0.64    0.24
  -5  10  -3    0.50    0.30
  -5  10  -3    0.26    0.27
  -5  10  -3    0.62    0.25
   5 -10   3    0.26    0.25
   5 -10   3    0.51    0.31
   5 -10   3    0.46    0.23
   5 -10   3    0.54    0.20
  -6  10  -3    0.75    0.28
  -6  10  -3    0.10    0.25
  -6  10  -3    0.74    0.33
  -6  10  -3    0.62    0.28
  -6  10  -3    0.38    0.27
  -6  10  -3    0.30    0.25
   6 -10   3    0.43    0.29
   6 -10   3    0.45    0.22
   6 -10   3    0.55    0.22
   6 -10   3    0.65    0.30
   6 -10   3    0.74    0.30
  -7  10  -3    1.80    0.44
  -7  10  -3    1.58    0.34
  -7  10  -3    2.23    0.36
  -7  10  -3    1.83    0.36
  -7  10  -3    2.27    0.47
  -7  10  -3    1.79    0.38
   7 -10   3    2.13    0.29
   7 -10   3    2.00    0.39
   7 -10   3    2.05    0.28
   7 -10   3    1.83    0.35
  -8  10  -3    0.56    0.38
  -8  10  -3    0.25    0.40
  -8  10  -3    0.72    0.42
  -8  10  -3    0.83    0.35
  -8  10  -3    0.74    0.38
  -8  10  -3    1.13    0.34
   8 -10   3    0.12    0.32
   8 -10   3   -0.16    0.21
   8 -10   3    0.52    0.38
   8 -10   3    0.09    0.32
  -9  10  -3    1.37    0.45
  -9  10  -3    2.01    0.46
  -9  10  -3    1.33    0.41
  -9  10  -3    1.54    0.48
  -9  10  -3    1.51    0.53
  -9  10  -3    1.86    0.51
   9 -10   3    1.66    0.48
   9 -10   3    1.10    0.42
 -10  10  -3   -0.79    0.47
 -10  10  -3   -0.55    0.45
 -10  10  -3   -0.57    0.73
 -10  10  -3   -0.08    0.51
 -10  10  -3    0.41    0.56
  10 -10   3    0.58    0.56
  10 -10   3   -0.23    0.44
   6   9  -3    0.43    0.63
   6   9  -3    0.58    0.33
   6   9  -3    0.78    0.50
   6   9  -3    1.35    0.53
  -6  -9   3    1.52    0.60
  -6  -9   3    1.17    0.57
  -6  -9   3    1.43    0.56
  -6  -9   3    0.29    0.58
  -6  -9   3    0.00    0.66
   5   9  -3    1.11    0.44
   5   9  -3    0.94    0.52
   5   9  -3    0.87    0.48
   5   9  -3    0.46    0.39
  -5  -9   3   -0.34    0.48
  -5  -9   3    0.57    0.45
  -5  -9   3    0.40    0.41
  -5  -9   3   -0.09    0.48
   4   9  -3    4.38    0.48
   4   9  -3    4.09    0.55
   4   9  -3    4.01    0.57
   4   9  -3    4.26    0.45
   4   9  -3    4.99    0.62
  -4  -9   3    4.63    0.60
  -4  -9   3    3.13    0.43
  -4  -9   3    4.03    0.59
  -4  -9   3    3.85    0.49
  -4  -9   3    3.31    0.50
   3   9  -3    2.56    0.37
   3   9  -3    1.79    0.38
   3   9  -3    2.34    0.45
   3   9  -3    1.14    0.31
   3   9  -3    2.65    0.48
  -3  -9   3    1.86    0.46
  -3  -9   3    1.66    0.31
  -3  -9   3    1.76    0.34
  -3  -9   3    1.64    0.38
  -3  -9   3    1.71    0.36
   2   9  -3    1.18    0.31
   2   9  -3    1.32    0.39
   2   9  -3    1.65    0.30
   2   9  -3    0.91    0.30
  -2  -9   3    1.77    0.40
  -2  -9   3    1.04    0.29
  -2  -9   3    1.19    0.27
  -2  -9   3    1.10    0.27
  -2  -9   3    0.99    0.33
   1   9  -3    0.59    0.23
   1   9  -3    0.18    0.23
   1   9  -3    0.44    0.25
   1   9  -3    0.22    0.21
   1   9  -3    0.38    0.24
  -1  -9   3    0.38    0.33
  -1  -9   3    0.42    0.22
  -1  -9   3    0.50    0.25
  -1  -9   3    0.48    0.33
  -1  -9   3   -0.09    0.20
   0   9  -3   13.97    0.70
   0   9  -3   15.85    0.75
   0   9  -3   15.20    0.99
   0   9  -3   15.84    0.66
   0   9  -3   16.53    0.65
   0  -9   3   15.70    0.85
   0  -9   3   15.57    0.60
   0  -9   3   15.47    0.78
   0  -9   3   15.75    0.60
   0  -9   3   13.62    0.71
   0  -9   3   16.26    0.65
  -1   9  -3    1.36    0.27
  -1   9  -3    1.68    0.24
  -1   9  -3    1.41    0.23
  -1   9  -3    1.67    0.35
   1  -9   3    1.71    0.25
   1  -9   3    1.70    0.25
   1  -9   3    1.33    0.26
   1  -9   3    1.90    0.35
   1  -9   3    1.95    0.28
   1  -9   3    1.87    0.31
  -2   9  -3    0.01    0.16
  -2   9  -3    0.23    0.23
  -2   9  -3    0.11    0.17
  -2   9  -3    0.11    0.20
   2  -9   3   -0.12    0.14
   2  -9   3   -0.06    0.15
   2  -9   3   -0.10    0.17
   2  -9   3   -0.14    0.21
   2  -9   3   -0.30    0.17
   2  -9   3   -0.02    0.16
  -3   9  -3    8.87    0.53
  -3   9  -3    8.65    0.65
  -3   9  -3    8.50    0.59
  -3   9  -3    9.55    0.47
  -3   9  -3    9.17    0.47
  -3   9  -3    8.55    0.44
   3  -9   3    8.91    0.57
   3  -9   3    9.21    0.44
   3  -9   3    9.45    0.47
   3  -9   3   10.19    0.46
  -4   9  -3    1.72    0.26
  -4   9  -3    1.64    0.26
  -4   9  -3    1.24    0.24
  -4   9  -3    1.79    0.32
  -4   9  -3    1.66    0.26
   4  -9   3    1.33    0.28
   4  -9   3    1.62    0.23
   4  -9   3    1.62    0.23
  -5   9  -3   31.52    1.10
  -5   9  -3   31.26    0.93
  -5   9  -3   26.45    1.06
  -5   9  -3   31.73    0.92
  -5   9  -3   31.33    0.93
   5  -9   3   30.58    1.00
   5  -9   3   31.42    0.87
   5  -9   3   30.94    0.85
   5  -9   3   31.58    1.07
  -6   9  -3    2.37    0.38
  -6   9  -3    1.82    0.50
  -6   9  -3    2.25    0.30
  -6   9  -3    2.67    0.38
  -6   9  -3    2.48    0.35
   6  -9   3    2.73    0.40
   6  -9   3    2.47    0.28
   6  -9   3    2.38    0.26
   6  -9   3    2.53    0.36
  -7   9  -3    0.78    0.28
  -7   9  -3    1.25    0.28
  -7   9  -3    0.96    0.35
  -7   9  -3    1.20    0.34
  -7   9  -3    1.13    0.30
   7  -9   3    1.01    0.22
   7  -9   3    1.23    0.23
   7  -9   3    0.68    0.29
   7  -9   3    0.76    0.25
   7  -9   3    0.52    0.26
  -8   9  -3    5.32    0.53
  -8   9  -3    5.78    0.55
  -8   9  -3    5.43    0.60
  -8   9  -3    4.71    0.57
  -8   9  -3    4.40    0.50
  -8   9  -3    4.57    0.51
   8  -9   3    4.95    0.54
   8  -9   3    5.16    0.58
  -9   9  -3    0.17    0.41
  -9   9  -3    0.03    0.33
  -9   9  -3   -0.50    0.34
  -9   9  -3   -0.23    0.40
   9  -9   3   -0.06    0.19
   9  -9   3    0.05    0.20
   9  -9   3    0.01    0.32
   9  -9   3    0.48    0.35
   9  -9   3    0.11    0.39
 -10   9  -3    0.96    0.57
 -10   9  -3    0.49    0.45
 -10   9  -3    0.42    0.45
 -10   9  -3    0.47    0.50
 -10   9  -3    0.58    0.46
  10  -9   3   -0.13    0.17
  10  -9   3    0.13    0.49
  10  -9   3    0.01    0.16
  10  -9   3   -0.01    0.41
  10  -9   3    0.27    0.41
   7   8  -3   -0.06    0.62
   7   8  -3    0.17    0.46
   7   8  -3   -0.32    0.41
  -7  -8   3    1.25    0.62
  -7  -8   3    0.47    0.65
  -7  -8   3    0.05    0.66
  -7  -8   3    0.93    0.60
  -7  -8   3    1.29    0.62
   6   8  -3    0.25    0.38
   6   8  -3    0.27    0.49
   6   8  -3   -0.08    0.35
   6   8  -3   -0.01    0.50
   6   8  -3    0.28    0.33
  -6  -8   3    0.97    0.49
  -6  -8   3    0.53    0.50
  -6  -8   3   -0.46    0.44
  -6  -8   3   -0.09    0.44
  -6  -8   3   -0.14    0.41
  -6  -8   3    0.02    0.42
   5   8  -3    2.83    0.56
   5   8  -3    2.81    0.48
   5   8  -3    2.75    0.38
   5   8  -3    3.06    0.41
  -5  -8   3    3.85    0.57
  -5  -8   3    2.98    0.46
  -5  -8   3    3.77    0.42
  -5  -8   3    3.28    0.59
  -5  -8   3    3.69    0.52
   4   8  -3    4.42    0.49
   4   8  -3    4.41    0.46
   4   8  -3    3.20    0.44
   4   8  -3    3.20    0.37
  -4  -8   3    3.52    0.43
  -4  -8   3    2.89    0.34
  -4  -8   3    2.97    0.45
  -4  -8   3    4.57    0.46
   3   8  -3    0.91    0.30
   3   8  -3    0.92    0.25
   3   8  -3    0.99    0.32
  -3  -8   3    0.64    0.27
  -3  -8   3    0.18    0.26
  -3  -8   3    0.75    0.27
  -3  -8   3    0.74    0.33
  -3  -8   3    0.54    0.22
   2   8  -3    4.80    0.39
   2   8  -3    5.35    0.48
   2   8  -3    5.84    0.52
  -2  -8   3    5.39    0.57
  -2  -8   3    4.51    0.40
  -2  -8   3    5.07    0.49
   1   8  -3    1.74    0.33
   1   8  -3    2.24    0.28
   1   8  -3    1.30    0.25
   1   8  -3    1.75    0.29
   1   8  -3    1.43    0.22
  -1  -8   3    1.54    0.28
  -1  -8   3    1.38    0.24
  -1  -8   3    1.96    0.23
  -1  -8   3    2.18    0.37
  -1  -8   3    1.82    0.28
  -1  -8   3    1.89    0.25
   0   8  -3   10.39    0.55
   0   8  -3   10.14    0.49
   0   8  -3   10.47    0.59
   0   8  -3   10.08    0.47
   0   8  -3    8.91    0.43
   0  -8   3    9.55    0.45
   0  -8   3    9.69    0.42
   0  -8   3    9.62    0.43
   0  -8   3    9.57    0.47
   0  -8   3    9.42    0.56
   0  -8   3    9.64    0.55
  -1   8  -3   10.46    0.48
  -1   8  -3   10.02    0.47
  -1   8  -3   11.20    0.55
  -1   8  -3   10.73    0.60
  -1   8  -3   11.30    0.47
   1  -8   3   10.99    0.55
   1  -8   3   10.76    0.47
   1  -8   3   10.42    0.44
   1  -8   3   10.59    0.43
   1  -8   3   11.57    0.60
   1  -8   3   10.63    0.48
  -2   8  -3    1.38    0.20
  -2   8  -3    0.83    0.20
  -2   8  -3    1.36    0.25
  -2   8  -3    1.45    0.21
  -2   8  -3    1.44    0.21
   2  -8   3    1.03    0.20
   2  -8   3    1.31    0.20
   2  -8   3    0.86    0.18
   2  -8   3    1.06    0.18
   2  -8   3    1.82    0.31
   2  -8   3    1.43    0.19
  -3   8  -3   41.74    1.11
  -3   8  -3   43.11    1.08
  -3   8  -3   42.64    1.09
  -3   8  -3   44.13    1.28
  -3   8  -3   42.87    1.06
  -3   8  -3   39.69    1.18
   3  -8   3   42.07    1.05
   3  -8   3   42.42    1.05
   3  -8   3   42.28    1.07
   3  -8   3   43.22    1.26
   3  -8   3   42.74    1.21
  -4   8  -3    1.72    0.23
  -4   8  -3    1.67    0.29
  -4   8  -3    1.82    0.23
  -4   8  -3    1.64    0.26
  -4   8  -3    1.27    0.21
  -4   8  -3    1.24    0.20
   4  -8   3    1.21    0.20
   4  -8   3    1.21    0.24
   4  -8   3    1.34    0.20
   4  -8   3    1.84    0.28
  -5   8  -3    4.31    0.36
  -5   8  -3    4.07    0.36
  -5   8  -3    4.48    0.45
  -5   8  -3    3.82    0.38
  -5   8  -3    3.74    0.34
  -5   8  -3    3.96    0.35
   5  -8   3    3.78    0.30
   5  -8   3    4.30    0.31
   5  -8   3    4.50    0.39
   5  -8   3    4.03    0.41
   5  -8   3    3.65    0.37
  -6   8  -3    1.03    0.26
  -6   8  -3    1.14    0.26
  -6   8  -3    0.87    0.23
  -6   8  -3    0.88    0.28
  -6   8  -3    0.58    0.20
  -6   8  -3    0.80    0.27
   6  -8   3    1.10    0.20
   6  -8   3    0.95    0.23
   6  -8   3    0.70    0.24
   6  -8   3    0.70    0.18
   6  -8   3    0.71    0.26
  -7   8  -3    4.70    0.46
  -7   8  -3    3.97    0.52
  -7   8  -3    4.69    0.48
  -7   8  -3    4.55    0.43
   7  -8   3    4.75    0.48
   7  -8   3    4.20    0.33
   7  -8   3    4.46    0.34
   7  -8   3    4.31    0.49
  -8   8  -3    1.25    0.31
  -8   8  -3    1.01    0.28
  -8   8  -3    1.32    0.39
  -8   8  -3    1.04    0.28
  -8   8  -3    1.73    0.37
   8  -8   3    1.09    0.35
   8  -8   3    0.80    0.29
  -9   8  -3    1.18    0.34
  -9   8  -3    0.30    0.34
  -9   8  -3    0.15    0.34
  -9   8  -3    0.94    0.39
  -9   8  -3    0.44    0.41
   9  -8   3    0.78    0.35
   9  -8   3    0.00    0.30
   9  -8   3    0.57    0.41
   9  -8   3    0.12    0.19
   9  -8   3    0.23    0.19
 -10   8  -3    0.63    0.55
 -10   8  -3    0.47    0.40
 -10   8  -3    0.14    0.39
 -10   8  -3    0.54    0.40
 -10   8  -3    0.81    0.49
  10  -8   3   -0.06    0.17
  10  -8   3    0.91    0.45
  10  -8   3   -0.03    0.19
  10  -8   3    0.53    0.43
 -11   8  -3    0.83    0.62
 -11   8  -3    1.35    0.68
 -11   8  -3    0.18    0.50
 -11   8  -3   -0.04    0.52
   7   7  -3   -0.16    0.28
   7   7  -3    0.01    0.33
   7   7  -3   -0.44    0.33
   7   7  -3    0.59    0.47
   7   7  -3    0.62    0.54
  -7  -7   3    0.06    0.48
  -7  -7   3    0.71    0.54
  -7  -7   3    0.34    0.45
  -7  -7   3   -0.29    0.46
  -7  -7   3   -0.52    0.39
  -7  -7   3   -0.78    0.48
   6   7  -3    1.17    0.33
   6   7  -3    0.83    0.34
   6   7  -3    1.11    0.42
   6   7  -3    0.91    0.30
   6   7  -3   -0.06    0.36
  -6  -7   3    0.71    0.33
  -6  -7   3    0.72    0.37
  -6  -7   3    0.99    0.39
  -6  -7   3    1.44    0.43
  -6  -7   3    1.61    0.42
  -6  -7   3    1.18    0.44
   5   7  -3    0.74    0.26
   5   7  -3    0.93    0.34
   5   7  -3    1.23    0.29
   5   7  -3    0.83    0.30
  -5  -7   3    1.19    0.38
  -5  -7   3    0.45    0.31
  -5  -7   3    1.05    0.34
  -5  -7   3    0.49    0.27
  -5  -7   3    1.13    0.36
   4   7  -3    1.26    0.29
   4   7  -3    1.32    0.25
   4   7  -3    1.29    0.25
   4   7  -3    1.21    0.28
  -4  -7   3    1.35    0.29
  -4  -7   3    1.41    0.26
  -4  -7   3    1.59    0.31
  -4  -7   3    1.91    0.31
  -4  -7   3    1.80    0.35
   3   7  -3    4.72    0.36
   3   7  -3    4.56    0.37
   3   7  -3    4.53    0.47
   3   7  -3    4.60    0.43
  -3  -7   3    5.06    0.43
  -3  -7   3    4.73    0.39
  -3  -7   3    4.77    0.48
  -3  -7   3    4.09    0.44
  -3  -7   3    4.06    0.42
   2   7  -3    2.73    0.30
   2   7  -3    2.58    0.28
   2   7  -3    3.01    0.38
   2   7  -3    3.36    0.35
   2   7  -3    2.99    0.37
  -2  -7   3    2.88    0.30
  -2  -7   3    2.77    0.28
  -2  -7   3    2.87    0.33
  -2  -7   3    2.99    0.38
  -2  -7   3    2.99    0.38
   1   7  -3   13.85    0.65
   1   7  -3   15.61    0.55
   1   7  -3   15.20    0.53
   1   7  -3   14.19    0.61
   1   7  -3   14.79    0.57
  -1  -7   3   14.49    0.49
  -1  -7   3   14.02    0.53
  -1  -7   3   15.08    0.56
  -1  -7   3   14.47    0.65
  -1  -7   3   15.03    0.52
  -1  -7   3   13.86    0.62
   0   7  -3    5.33    0.33
   0   7  -3    6.28    0.43
   0   7  -3    6.09    0.34
   0   7  -3    6.19    0.33
   0   7  -3    6.51    0.40
   0  -7   3    5.72    0.32
   0  -7   3    5.90    0.30
   0  -7   3    5.61    0.41
   0  -7   3    5.45    0.38
   0  -7   3    5.53    0.31
   0  -7   3    5.91    0.34
  -1   7  -3    0.23    0.13
  -1   7  -3    0.27    0.11
  -1   7  -3    0.32    0.14
  -1   7  -3    0.21    0.14
  -1   7  -3    0.08    0.12
   1  -7   3    0.19    0.13
   1  -7   3    0.18    0.12
   1  -7   3    0.02    0.12
   1  -7   3    0.28    0.11
   1  -7   3    0.29    0.12
   1  -7   3    0.31    0.14
  -2   7  -3    0.38    0.12
  -2   7  -3    0.49    0.12
  -2   7  -3    0.25    0.12
  -2   7  -3    0.21    0.15
  -2   7  -3    0.15    0.13
  -2   7  -3    0.28    0.12
   2  -7   3    0.28    0.11
   2  -7   3    0.33    0.13
   2  -7   3    0.43    0.17
   2  -7   3    0.47    0.16
   2  -7   3    0.31    0.12
   2  -7   3    0.60    0.14
  -3   7  -3   25.34    0.80
  -3   7  -3   24.91    0.85
  -3   7  -3   24.62    0.70
  -3   7  -3   24.22    0.70
  -3   7  -3   25.45    0.74
  -3   7  -3   24.70    0.68
   3  -7   3   24.64    0.70
   3  -7   3   24.57    0.84
   3  -7   3   24.15    0.68
   3  -7   3   24.85    0.80
  -4   7  -3    6.07    0.34
  -4   7  -3    6.28    0.40
  -4   7  -3    6.08    0.43
  -4   7  -3    6.29    0.33
  -4   7  -3    5.89    0.33
  -4   7  -3    6.10    0.35
   4  -7   3    6.02    0.39
   4  -7   3    5.50    0.31
   4  -7   3    6.22    0.42
   4  -7   3    6.01    0.32
  -5   7  -3   13.74    0.50
  -5   7  -3   13.32    0.52
  -5   7  -3   13.91    0.63
  -5   7  -3   13.96    0.56
  -5   7  -3   13.34    0.52
  -5   7  -3   13.79    0.60
   5  -7   3   13.63    0.58
   5  -7   3   14.04    0.62
   5  -7   3   13.49    0.47
   5  -7   3   13.86    0.48
   5  -7   3   13.47    0.57
  -6   7  -3   14.65    0.59
  -6   7  -3   14.00    0.56
  -6   7  -3   14.25    0.56
  -6   7  -3   14.76    0.68
  -6   7  -3   13.86    0.63
   6  -7   3   15.24    0.66
   6  -7   3   13.84    0.49
   6  -7   3   14.09    0.49
   6  -7   3   14.90    0.63
   6  -7   3   14.77    0.64
  -7   7  -3    1.05    0.25
  -7   7  -3    1.18    0.29
  -7   7  -3    0.87    0.26
  -7   7  -3    0.81    0.33
  -7   7  -3    0.86    0.29
   7  -7   3    0.95    0.18
   7  -7   3    0.91    0.18
   7  -7   3    1.39    0.27
   7  -7   3    0.73    0.24
   7  -7   3    1.03    0.24
  -8   7  -3    0.73    0.25
  -8   7  -3   -0.02    0.23
  -8   7  -3    0.27    0.28
   8  -7   3    0.15    0.17
   8  -7   3    0.27    0.17
   8  -7   3    0.72    0.28
   8  -7   3   -0.18    0.25
  -9   7  -3   -0.37    0.27
  -9   7  -3    0.00    0.33
  -9   7  -3    0.04    0.30
  -9   7  -3   -0.26    0.29
  -9   7  -3    0.05    0.32
   9  -7   3   -0.34    0.27
   9  -7   3   -0.07    0.33
   9  -7   3   -0.25    0.28
   9  -7   3   -0.08    0.18
   9  -7   3   -0.07    0.18
 -10   7  -3   -0.13    0.35
 -10   7  -3   -0.17    0.41
 -10   7  -3    0.61    0.43
 -10   7  -3   -0.08    0.41
 -10   7  -3    0.44    0.36
  10  -7   3    0.10    0.38
  10  -7   3    0.77    0.46
  10  -7   3   -0.18    0.18
  10  -7   3    0.04    0.20
  10  -7   3   -0.23    0.34
 -11   7  -3    2.19    0.62
 -11   7  -3    1.31    0.52
 -11   7  -3   -0.38    0.49
 -11   7  -3    0.09    0.53
  11  -7   3    1.41    0.59
  11  -7   3    0.27    0.50
   8   6  -3    0.71    0.53
   8   6  -3    1.50    0.87
   8   6  -3    0.40    0.33
   8   6  -3   -0.03    0.32
   8   6  -3   -0.13    0.30
  -8  -6   3   -0.34    0.44
  -8  -6   3    0.46    0.45
  -8  -6   3    0.55    0.48
  -8  -6   3    0.39    0.52
  -8  -6   3   -0.42    0.55
  -8  -6   3    0.51    0.49
   7   6  -3    0.51    0.30
   7   6  -3    0.30    0.26
   7   6  -3    1.37    0.44
   7   6  -3   -0.16    0.26
   7   6  -3    0.12    0.36
  -7  -6   3    1.00    0.39
  -7  -6   3    0.40    0.32
  -7  -6   3    1.02    0.43
  -7  -6   3    1.62    0.44
  -7  -6   3    0.48    0.36
  -7  -6   3    0.41    0.40
   6   6  -3    0.02    0.28
   6   6  -3   -0.02    0.31
   6   6  -3    0.28    0.22
   6   6  -3   -0.13    0.21
   6   6  -3    0.05    0.24
  -6  -6   3    0.27    0.26
  -6  -6   3    0.56    0.30
  -6  -6   3    0.01    0.36
  -6  -6   3    0.40    0.27
  -6  -6   3    0.14    0.29
   5   6  -3    3.98    0.37
   5   6  -3    4.60    0.49
   5   6  -3    4.07    0.36
   5   6  -3    4.54    0.37
  -5  -6   3    3.95    0.40
  -5  -6   3    3.86    0.48
  -5  -6   3    3.68    0.40
  -5  -6   3    4.34    0.50
  -5  -6   3    4.24    0.59
   4   6  -3    4.92    0.34
   4   6  -3    4.49    0.35
   4   6  -3    5.09    0.44
   4   6  -3    5.15    0.46
  -4  -6   3    4.91    0.40
  -4  -6   3    4.89    0.45
  -4  -6   3    4.96    0.35
  -4  -6   3    5.04    0.45
  -4  -6   3    4.95    0.43
   3   6  -3    1.19    0.22
   3   6  -3    1.54    0.20
   3   6  -3    1.95    0.26
   3   6  -3    1.19    0.23
   3   6  -3    1.77    0.23
  -3  -6   3    1.67    0.26
  -3  -6   3    1.60    0.28
  -3  -6   3    1.43    0.21
  -3  -6   3    1.74    0.28
  -3  -6   3    1.63    0.20
   2   6  -3    7.11    0.34
   2   6  -3    7.36    0.40
   2   6  -3    6.63    0.34
   2   6  -3    6.41    0.43
   2   6  -3    6.98    0.41
  -2  -6   3    7.03    0.40
  -2  -6   3    6.67    0.43
  -2  -6   3    6.79    0.42
  -2  -6   3    7.25    0.36
  -2  -6   3    6.91    0.33
   1   6  -3   53.46    1.35
   1   6  -3   53.47    1.29
   1   6  -3   54.25    1.25
   1   6  -3   53.87    1.23
   1   6  -3   53.97    1.40
  -1  -6   3   53.36    1.23
  -1  -6   3   52.48    1.25
  -1  -6   3   53.27    1.28
  -1  -6   3   53.24    1.36
  -1  -6   3   52.69    1.40
   0   6  -3    0.86    0.15
   0   6  -3    0.72    0.14
   0   6  -3    1.22    0.16
   0   6  -3    0.75    0.17
   0   6  -3    0.71    0.15
   0  -6   3    0.78    0.15
   0  -6   3    0.81    0.14
   0  -6   3    0.96    0.13
   0  -6   3    0.98    0.15
   0  -6   3    0.90    0.19
   0  -6   3    1.07    0.15
  -1   6  -3  130.02    2.61
  -1   6  -3  126.14    2.69
  -1   6  -3  120.60    2.56
  -1   6  -3  124.17    2.55
  -1   6  -3  122.84    2.73
   1  -6   3  125.00    2.50
   1  -6   3  130.68    2.57
   1  -6   3  124.38    2.55
   1  -6   3  119.04    2.68
   1  -6   3  126.20    2.73
   1  -6   3  120.55    2.60
  -2   6  -3    4.66    0.26
  -2   6  -3    4.82    0.26
  -2   6  -3    4.84    0.23
  -2   6  -3    4.58    0.30
  -2   6  -3    4.44    0.34
  -2   6  -3    4.85    0.28
   2  -6   3    4.68    0.25
   2  -6   3    5.38    0.28
   2  -6   3    5.24    0.24
  -3   6  -3    1.03    0.16
  -3   6  -3    1.04    0.20
  -3   6  -3    0.97    0.15
  -3   6  -3    0.84    0.14
  -3   6  -3    0.89    0.15
  -3   6  -3    0.78    0.17
   3  -6   3    0.78    0.13
   3  -6   3    0.84    0.13
   3  -6   3    0.97    0.16
   3  -6   3    0.81    0.16
  -4   6  -3    1.13    0.16
  -4   6  -3    1.26    0.22
  -4   6  -3    0.75    0.17
  -4   6  -3    0.81    0.14
  -4   6  -3    1.14    0.17
  -4   6  -3    0.91    0.16
   4  -6   3    0.99    0.20
   4  -6   3    0.94    0.14
   4  -6   3    0.98    0.15
   4  -6   3    0.87    0.17
  -5   6  -3   26.93    0.77
  -5   6  -3   26.82    0.86
  -5   6  -3   26.09    0.75
  -5   6  -3   27.16    0.76
  -5   6  -3   25.81    0.87
   5  -6   3   27.65    0.71
   5  -6   3   26.37    0.83
   5  -6   3   26.44    0.85
   5  -6   3   27.42    0.84
   5  -6   3   26.38    0.70
  -6   6  -3    2.11    0.24
  -6   6  -3    2.33    0.31
  -6   6  -3    1.82    0.25
  -6   6  -3    1.98    0.24
  -6   6  -3    2.33    0.27
   6  -6   3    1.48    0.25
   6  -6   3    2.56    0.31
   6  -6   3    1.81    0.19
   6  -6   3    1.65    0.25
   6  -6   3    1.92    0.20
  -7   6  -3    0.64    0.20
  -7   6  -3    1.09    0.27
  -7   6  -3    0.48    0.23
  -7   6  -3    0.60    0.20
   7  -6   3    0.87    0.22
   7  -6   3    0.65    0.16
   7  -6   3    0.89    0.17
   7  -6   3    0.56    0.26
   7  -6   3    0.45    0.19
  -8   6  -3    6.55    0.56
  -8   6  -3    7.27    0.58
  -8   6  -3    6.77    0.50
  -8   6  -3    7.21    0.48
   8  -6   3    6.81    0.37
   8  -6   3    6.67    0.37
   8  -6   3    6.75    0.53
  -9   6  -3   10.12    0.74
  -9   6  -3    9.59    0.65
  -9   6  -3    9.92    0.62
  -9   6  -3   10.54    0.71
   9  -6   3   11.25    0.72
   9  -6   3   10.11    0.69
 -10   6  -3    3.82    0.54
 -10   6  -3    3.44    0.48
 -10   6  -3    4.79    0.59
 -10   6  -3    3.64    0.46
  10  -6   3    3.60    0.59
  10  -6   3    4.05    0.53
 -11   6  -3    2.21    0.58
 -11   6  -3    1.36    0.54
 -11   6  -3    1.62    0.50
 -11   6  -3    2.79    0.62
  11  -6   3    1.70    0.63
  11  -6   3    1.58    0.65
   9   5  -3    0.14    0.32
   9   5  -3   -0.19    0.53
  -9  -5   3    0.94    0.60
  -9  -5   3    1.16    0.59
  -9  -5   3   -0.05    0.47
  -9  -5   3    0.30    0.49
  -9  -5   3    0.80    0.55
   8   5  -3    1.83    0.52
  -8  -5   3    2.48    0.50
  -8  -5   3    1.75    0.43
  -8  -5   3    2.65    0.52
  -8  -5   3    2.64    0.50
  -8  -5   3    1.57    0.41
  -8  -5   3    2.61    0.52
   7   5  -3   -0.27    0.29
   7   5  -3    0.12    0.20
   7   5  -3    1.19    0.35
   7   5  -3    0.60    0.26
  -7  -5   3    0.91    0.34
  -7  -5   3    1.16    0.34
  -7  -5   3    0.94    0.36
  -7  -5   3    0.50    0.30
  -7  -5   3    0.69    0.28
  -7  -5   3    1.44    0.36
   6   5  -3    0.09    0.16
   6   5  -3    0.04    0.22
   6   5  -3   -0.02    0.16
   6   5  -3    0.10    0.21
  -6  -5   3    0.25    0.26
  -6  -5   3    0.13    0.25
  -6  -5   3   -0.06    0.40
  -6  -5   3    0.32    0.21
  -6  -5   3   -0.21    0.22
  -6  -5   3    0.45    0.30
   5   5  -3   -0.08    0.14
   5   5  -3   -0.03    0.20
   5   5  -3    0.13    0.18
   5   5  -3    0.04    0.14
   5   5  -3    0.14    0.21
  -5  -5   3    0.24    0.19
  -5  -5   3    0.10    0.21
  -5  -5   3    0.20    0.21
  -5  -5   3   -0.02    0.20
  -5  -5   3    0.15    0.16
   4   5  -3    6.60    0.42
   4   5  -3    6.87    0.44
   4   5  -3    6.31    0.33
   4   5  -3    6.04    0.35
   4   5  -3    6.41    0.43
   4   5  -3    6.21    0.32
  -4  -5   3    6.61    0.44
  -4  -5   3    6.31    0.42
  -4  -5   3    5.42    0.33
  -4  -5   3    6.41    0.38
  -4  -5   3    6.64    0.41
   3   5  -3    2.38    0.27
   3   5  -3    2.17    0.25
   3   5  -3    2.21    0.27
   3   5  -3    2.14    0.21
   3   5  -3    1.88    0.20
  -3  -5   3    2.01    0.22
  -3  -5   3    2.64    0.29
  -3  -5   3    2.39    0.27
  -3  -5   3    1.94    0.21
  -3  -5   3    2.45    0.28
   2   5  -3    0.59    0.17
   2   5  -3    0.55    0.14
   2   5  -3    0.47    0.13
   2   5  -3    0.56    0.14
   2   5  -3    0.46    0.12
  -2  -5   3    0.66    0.16
  -2  -5   3    0.52    0.12
  -2  -5   3    0.61    0.15
  -2  -5   3    0.43    0.12
  -2  -5   3    0.62    0.18
   1   5  -3   15.89    0.59
   1   5  -3   16.63    0.53
   1   5  -3   16.70    0.49
   1   5  -3   16.89    0.57
   1   5  -3   16.38    0.48
  -1  -5   3   16.47    0.50
  -1  -5   3   17.03    0.60
  -1  -5   3   16.09    0.56
  -1  -5   3   15.92    0.48
  -1  -5   3   16.95    0.53
   0   5  -3    4.40    0.24
   0   5  -3    4.79    0.30
   0   5  -3    4.86    0.28
   0   5  -3    4.75    0.25
   0   5  -3    4.55    0.23
   0  -5   3    5.10    0.30
   0  -5   3    5.07    0.29
   0  -5   3    4.77    0.23
   0  -5   3    4.97    0.26
   0  -5   3    4.78    0.24
   0  -5   3    4.97    0.20
  -1   5  -3   66.03    1.50
  -1   5  -3   64.44    1.54
  -1   5  -3   65.32    1.44
  -1   5  -3   63.11    1.40
  -1   5  -3   64.41    1.34
  -1   5  -3   64.84    1.41
   1  -5   3   66.01    1.40
   1  -5   3   63.74    1.49
   1  -5   3   66.91    1.54
   1  -5   3   65.20    1.34
   1  -5   3   64.25    1.44
   1  -5   3   66.73    1.40
  -2   5  -3   21.03    0.66
  -2   5  -3   21.73    0.54
  -2   5  -3   21.18    0.61
  -2   5  -3   22.58    0.59
  -2   5  -3   21.32    0.69
  -2   5  -3   21.63    0.58
   2  -5   3   21.94    0.69
   2  -5   3   21.44    0.57
   2  -5   3   21.70    0.58
   2  -5   3   21.89    0.65
  -3   5  -3   38.15    1.04
  -3   5  -3   39.88    0.93
  -3   5  -3   38.94    0.97
  -3   5  -3   39.53    1.03
  -3   5  -3   39.81    0.91
   3  -5   3   38.90    0.92
   3  -5   3   39.68    1.05
   3  -5   3   38.65    1.01
   3  -5   3   39.66    0.92
  -4   5  -3    5.28    0.27
  -4   5  -3    5.11    0.33
  -4   5  -3    4.69    0.32
  -4   5  -3    5.42    0.28
   4  -5   3    5.00    0.25
   4  -5   3    5.21    0.26
   4  -5   3    4.68    0.30
   4  -5   3    4.59    0.33
   4  -5   3    4.94    0.31
  -5   5  -3    4.24    0.27
  -5   5  -3    4.40    0.29
  -5   5  -3    4.57    0.35
  -5   5  -3    4.51    0.34
   5  -5   3    4.97    0.35
   5  -5   3    4.65    0.33
   5  -5   3    4.54    0.32
   5  -5   3    4.59    0.26
   5  -5   3    4.63    0.25
  -6   5  -3    1.28    0.13
  -6   5  -3    1.38    0.19
  -6   5  -3    1.04    0.21
  -6   5  -3    1.17    0.21
  -6   5  -3    1.43    0.22
   6  -5   3    1.32    0.17
   6  -5   3    1.09    0.21
   6  -5   3    1.26    0.24
   6  -5   3    1.36    0.23
   6  -5   3    1.25    0.16
  -7   5  -3   -0.10    0.17
  -7   5  -3    0.08    0.20
  -7   5  -3    0.25    0.18
  -7   5  -3    0.08    0.19
   7  -5   3   -0.04    0.13
   7  -5   3    0.28    0.20
   7  -5   3    0.35    0.17
   7  -5   3   -0.15    0.12
  -8   5  -3    6.22    0.52
  -8   5  -3    6.42    0.50
  -8   5  -3    7.11    0.46
  -8   5  -3    6.11    0.53
   8  -5   3    7.09    0.37
   8  -5   3    5.51    0.50
   8  -5   3    6.48    0.37
   8  -5   3    6.25    0.55
  -9   5  -3    0.87    0.31
  -9   5  -3    1.13    0.32
  -9   5  -3    1.35    0.31
  -9   5  -3    0.99    0.33
   9  -5   3    0.98    0.36
   9  -5   3    1.33    0.36
   9  -5   3    0.11    0.26
 -10   5  -3    1.25    0.42
 -10   5  -3    1.08    0.41
 -10   5  -3    0.83    0.38
 -10   5  -3    0.86    0.38
  10  -5   3    1.02    0.47
  10  -5   3    0.44    0.39
  10  -5   3    0.21    0.21
  10  -5   3    0.05    0.36
 -11   5  -3    5.43    0.62
 -11   5  -3    4.89    0.66
 -11   5  -3    3.75    0.65
 -11   5  -3    5.01    0.71
  11  -5   3    4.25    0.69
   9   4  -3    0.52    0.50
   9   4  -3    0.13    0.30
   9   4  -3    0.06    0.39
  -9  -4   3    0.49    0.47
  -9  -4   3    0.10    0.43
  -9  -4   3    0.10    0.46
  -9  -4   3    0.50    0.38
  -9  -4   3    0.25    0.54
  -9  -4   3    1.07    0.56
   8   4  -3    0.49    0.36
   8   4  -3    0.07    0.16
   8   4  -3    0.04    0.24
   8   4  -3    0.03    0.15
   8   4  -3    0.40    0.35
  -8  -4   3    0.07    0.33
  -8  -4   3    0.58    0.36
  -8  -4   3   -0.02    0.37
  -8  -4   3    0.00    0.27
  -8  -4   3    0.53    0.41
  -8  -4   3    0.76    0.35
   7   4  -3    0.41    0.25
   7   4  -3    0.36    0.29
   7   4  -3   -0.03    0.15
   7   4  -3    0.10    0.15
   7   4  -3    0.18    0.25
  -7  -4   3    0.67    0.30
  -7  -4   3    0.56    0.30
  -7  -4   3    0.26    0.42
  -7  -4   3    0.03    0.21
  -7  -4   3    0.13    0.24
  -7  -4   3    0.56    0.27
   6   4  -3   -0.08    0.16
   6   4  -3    0.04    0.13
   6   4  -3    0.03    0.13
   6   4  -3   -0.37    0.19
   6   4  -3    0.13    0.21
  -6  -4   3    0.38    0.26
  -6  -4   3    0.46    0.23
  -6  -4   3    0.32    0.22
  -6  -4   3    0.25    0.20
  -6  -4   3    0.19    0.18
  -6  -4   3    0.07    0.17
   5   4  -3    5.33    0.34
   5   4  -3    5.61    0.41
   5   4  -3    5.73    0.40
   5   4  -3    5.73    0.29
   5   4  -3    5.63    0.29
  -5  -4   3    5.78    0.41
  -5  -4   3    5.70    0.33
  -5  -4   3    5.44    0.41
  -5  -4   3    5.63    0.36
  -5  -4   3    5.49    0.42
   4   4  -3    1.62    0.22
   4   4  -3    1.67    0.20
   4   4  -3    2.31    0.28
   4   4  -3    2.10    0.26
   4   4  -3    1.81    0.19
   4   4  -3    1.73    0.19
  -4  -4   3    2.12    0.27
  -4  -4   3    2.17    0.27
  -4  -4   3    2.24    0.26
  -4  -4   3    1.60    0.20
  -4  -4   3    2.10    0.20
   3   4  -3    5.74    0.34
   3   4  -3    6.27    0.34
   3   4  -3    6.26    0.33
   3   4  -3    6.14    0.26
   3   4  -3    6.27    0.30
   3   4  -3    5.88    0.26
  -3  -4   3    5.69    0.27
  -3  -4   3    6.00    0.35
  -3  -4   3    6.16    0.30
  -3  -4   3    6.16    0.34
  -3  -4   3    5.98    0.34
   2   4  -3    1.51    0.15
   2   4  -3    1.41    0.15
   2   4  -3    1.55    0.18
   2   4  -3    1.45    0.18
   2   4  -3    1.51    0.20
  -2  -4   3    1.43    0.15
  -2  -4   3    1.14    0.16
  -2  -4   3    1.54    0.19
  -2  -4   3    1.59    0.16
  -2  -4   3    1.53    0.18
   1   4  -3    1.56    0.14
   1   4  -3    1.82    0.17
   1   4  -3    1.64    0.14
   1   4  -3    1.70    0.18
   1   4  -3    1.72    0.17
  -1  -4   3    1.53    0.18
  -1  -4   3    1.92    0.18
  -1  -4   3    1.39    0.14
  -1  -4   3    1.70    0.15
  -1  -4   3    1.48    0.16
   0   4  -3    4.86    0.21
   0   4  -3    4.70    0.25
   0   4  -3    4.81    0.23
   0   4  -3    4.73    0.21
   0   4  -3    4.75    0.27
   0  -4   3    4.72    0.21
   0  -4   3    4.85    0.25
   0  -4   3    4.88    0.27
   0  -4   3    4.89    0.16
   0  -4   3    5.20    0.24
   0  -4   3    4.75    0.21
  -1   4  -3   22.88    0.57
  -1   4  -3   23.49    0.58
  -1   4  -3   22.47    0.60
  -1   4  -3   21.87    0.66
  -1   4  -3   21.99    0.64
  -1   4  -3   23.31    0.51
   1  -4   3   23.32    0.57
   1  -4   3   22.46    0.57
   1  -4   3   23.20    0.61
   1  -4   3   24.15    0.67
   1  -4   3   23.15    0.64
  -2   4  -3   23.54    0.59
  -2   4  -3   23.02    0.58
  -2   4  -3   23.09    0.66
  -2   4  -3   24.06    0.63
  -2   4  -3   23.62    0.55
  -2   4  -3   24.41    0.69
   2  -4   3   24.03    0.68
   2  -4   3   22.45    0.65
   2  -4   3   22.98    0.58
   2  -4   3   23.04    0.59
  -3   4  -3  109.32    2.32
  -3   4  -3  104.52    2.19
  -3   4  -3  109.88    2.19
  -3   4  -3  103.99    2.29
   3  -4   3  105.02    2.17
   3  -4   3  110.02    2.18
   3  -4   3  110.00    2.31
   3  -4   3  101.62    2.27
  -4   4  -3   17.33    0.51
  -4   4  -3   16.95    0.50
  -4   4  -3   17.02    0.59
  -4   4  -3   16.53    0.59
   4  -4   3   17.28    0.56
   4  -4   3   17.49    0.59
   4  -4   3   16.63    0.48
   4  -4   3   15.99    0.57
   4  -4   3   16.52    0.48
  -5   4  -3    3.94    0.29
  -5   4  -3    3.99    0.32
  -5   4  -3    4.05    0.32
  -5   4  -3    4.25    0.14
  -5   4  -3    3.89    0.25
   5  -4   3    4.07    0.30
   5  -4   3    4.30    0.31
   5  -4   3    3.99    0.24
   5  -4   3    4.12    0.25
   5  -4   3    3.94    0.31
  -6   4  -3    5.12    0.39
  -6   4  -3    4.88    0.34
  -6   4  -3    5.05    0.40
  -6   4  -3    4.99    0.31
   6  -4   3    4.94    0.28
   6  -4   3    5.26    0.38
   6  -4   3    4.96    0.29
   6  -4   3    5.46    0.37
   6  -4   3    5.75    0.39
  -7   4  -3    2.02    0.31
  -7   4  -3    2.06    0.24
  -7   4  -3    1.92    0.26
  -7   4  -3    1.96    0.32
   7  -4   3    1.85    0.20
   7  -4   3    1.51    0.24
   7  -4   3    2.25    0.30
   7  -4   3    1.95    0.21
  -8   4  -3    1.55    0.33
  -8   4  -3    0.91    0.27
  -8   4  -3    1.02    0.25
  -8   4  -3    1.20    0.29
   8  -4   3    1.01    0.31
   8  -4   3    1.10    0.21
   8  -4   3    0.99    0.19
   8  -4   3    1.07    0.26
  -9   4  -3    0.42    0.35
  -9   4  -3    0.40    0.31
  -9   4  -3    0.54    0.25
  -9   4  -3    0.47    0.29
   9  -4   3    0.07    0.19
   9  -4   3    0.02    0.19
   9  -4   3    0.32    0.29
   9  -4   3    0.14    0.35
   9  -4   3    0.61    0.32
 -10   4  -3    4.66    0.54
 -10   4  -3    5.54    0.66
 -10   4  -3    5.40    0.62
 -10   4  -3    5.02    0.51
  10  -4   3    4.64    0.57
  10  -4   3    4.95    0.62
 -11   4  -3    2.52    0.56
 -11   4  -3    3.19    0.65
 -11   4  -3    2.00    0.60
 -11   4  -3    3.56    0.67
  11  -4   3    2.17    0.68
  10   3  -3    0.07    0.34
  10   3  -3    0.36    0.51
 -10  -3   3   -0.64    0.47
 -10  -3   3    0.97    0.48
 -10  -3   3   -0.14    0.66
 -10  -3   3   -1.22    0.68
 -10  -3   3    0.01    0.50
   9   3  -3    0.44    0.36
   9   3  -3   -0.28    0.24
   9   3  -3    0.45    0.40
  -9  -3   3    1.55    0.40
  -9  -3   3    0.93    0.40
  -9  -3   3    0.58    0.36
  -9  -3   3    1.11    0.49
  -9  -3   3    0.74    0.36
  -9  -3   3    0.85    0.51
   8   3  -3   -0.02    0.28
   8   3  -3   -0.07    0.27
   8   3  -3   -0.09    0.24
  -8  -3   3   -0.24    0.27
  -8  -3   3   -0.20    0.44
  -8  -3   3   -0.26    0.22
  -8  -3   3   -0.38    0.31
  -8  -3   3    0.23    0.27
  -8  -3   3   -0.56    0.32
   7   3  -3    0.09    0.09
   7   3  -3   -0.01    0.10
   7   3  -3    0.15    0.20
   7   3  -3   -0.20    0.20
   7   3  -3    0.01    0.20
  -7  -3   3   -0.13    0.16
  -7  -3   3    0.04    0.21
  -7  -3   3   -0.07    0.25
  -7  -3   3    0.26    0.22
  -7  -3   3   -0.01    0.21
   6   3  -3   -0.04    0.16
   6   3  -3    0.11    0.09
   6   3  -3    0.17    0.17
   6   3  -3    0.03    0.09
   6   3  -3    0.10    0.17
  -6  -3   3    0.19    0.22
  -6  -3   3   -0.05    0.21
  -6  -3   3   -0.14    0.13
  -6  -3   3    0.07    0.18
  -6  -3   3    0.12    0.16
  -6  -3   3   -0.15    0.12
   5   3  -3    0.19    0.09
   5   3  -3    0.07    0.14
   5   3  -3    0.14    0.14
   5   3  -3    0.20    0.09
   5   3  -3    0.30    0.14
  -5  -3   3    0.16    0.10
  -5  -3   3    0.20    0.13
  -5  -3   3   -0.02    0.15
  -5  -3   3    0.36    0.16
  -5  -3   3    0.19    0.18
   4   3  -3    0.81    0.10
   4   3  -3    0.72    0.15
   4   3  -3    0.69    0.10
   4   3  -3    1.19    0.19
   4   3  -3    0.93    0.16
   4   3  -3    0.63    0.14
  -4  -3   3    0.56    0.11
  -4  -3   3    0.70    0.15
  -4  -3   3    0.68    0.13
  -4  -3   3    0.85    0.15
  -4  -3   3    0.96    0.18
   3   3  -3   69.86    1.58
   3   3  -3   71.81    1.44
   3   3  -3   70.81    1.44
   3   3  -3   69.83    1.52
   3   3  -3   68.38    1.58
   3   3  -3   70.35    1.55
  -3  -3   3   71.44    1.47
  -3  -3   3   70.36    1.56
  -3  -3   3   68.41    1.58
  -3  -3   3   70.82    1.49
  -3  -3   3   69.03    1.57
   2   3  -3    0.35    0.09
   2   3  -3    0.35    0.07
   2   3  -3    0.47    0.11
   2   3  -3    0.39    0.07
   2   3  -3    0.45    0.11
   2   3  -3    0.39    0.11
  -2  -3   3    0.34    0.08
  -2  -3   3    0.28    0.09
  -2  -3   3    0.27    0.09
  -2  -3   3    0.25    0.07
  -2  -3   3    0.34    0.10
   1   3  -3   49.87    1.09
   1   3  -3   51.79    1.12
   1   3  -3   48.36    1.11
   1   3  -3   51.09    1.05
   1   3  -3   49.61    1.04
   1   3  -3   50.16    1.14
  -1  -3   3   49.73    1.06
  -1  -3   3   47.70    1.13
  -1  -3   3   51.19    1.05
  -1  -3   3   49.16    1.11
  -1  -3   3   47.61    1.12
   0   3  -3   38.85    0.85
   0   3  -3   36.11    0.85
   0   3  -3   37.71    0.82
   0   3  -3   36.40    0.90
   0   3  -3   37.32    0.82
   0   3  -3   36.69    0.88
   0  -3   3   36.79    0.82
   0  -3   3   37.85    0.88
   0  -3   3   39.28    0.86
   0  -3   3   37.99    0.91
   0  -3   3   37.82    0.82
   0  -3   3   38.91    0.73
  -1   3  -3  282.43    5.86
  -1   3  -3  311.95    5.77
  -1   3  -3  298.38    5.77
  -1   3  -3  311.96    5.91
  -1   3  -3  315.22    5.80
  -1   3  -3  291.98    5.85
  -1   3  -3  295.16    5.77
   1  -3   3  286.57    5.77
   1  -3   3  295.37    5.80
   1  -3   3  310.37    5.88
   1  -3   3  308.94    5.85
   1  -3   3  293.97    5.77
  -2   3  -3   34.98    0.82
  -2   3  -3   36.12    0.82
  -2   3  -3   36.72    0.91
  -2   3  -3   38.97    0.78
  -2   3  -3   36.12    0.90
   2  -3   3   35.70    0.82
   2  -3   3   36.93    0.91
   2  -3   3   34.72    0.89
   2  -3   3   35.82    0.81
  -3   3  -3   24.08    0.62
  -3   3  -3   25.74    0.72
  -3   3  -3   25.52    0.63
  -3   3  -3   23.53    0.70
  -3   3  -3   26.04    0.54
   3  -3   3   23.83    0.69
   3  -3   3   24.07    0.61
   3  -3   3   24.75    0.62
   3  -3   3   25.43    0.71
  -4   3  -3    0.21    0.12
  -4   3  -3    0.10    0.08
  -4   3  -3    0.10    0.10
  -4   3  -3    0.26    0.05
  -4   3  -3    0.21    0.11
   4  -3   3    0.09    0.09
   4  -3   3    0.18    0.09
   4  -3   3    0.05    0.10
   4  -3   3    0.10    0.09
   4  -3   3    0.10    0.10
  -5   3  -3   23.80    0.66
  -5   3  -3   24.64    0.79
  -5   3  -3   24.92    0.70
  -5   3  -3   24.05    0.78
   5  -3   3   23.92    0.65
   5  -3   3   25.29    0.78
   5  -3   3   24.61    0.74
   5  -3   3   24.66    0.64
   5  -3   3   24.49    0.77
  -6   3  -3    1.01    0.19
  -6   3  -3    0.58    0.17
  -6   3  -3    1.21    0.17
  -6   3  -3    0.98    0.21
   6  -3   3    1.03    0.16
   6  -3   3    0.94    0.20
   6  -3   3    0.69    0.16
   6  -3   3    1.07    0.22
   6  -3   3    1.26    0.22
  -7   3  -3    2.41    0.34
  -7   3  -3    1.94    0.27
  -7   3  -3    1.97    0.24
  -7   3  -3    2.24    0.33
   7  -3   3    2.52    0.33
   7  -3   3    2.35    0.24
   7  -3   3    2.03    0.22
   7  -3   3    2.34    0.33
  -8   3  -3   -0.07    0.25
  -8   3  -3    0.13    0.24
  -8   3  -3    0.13    0.21
  -8   3  -3   -0.16    0.44
   8  -3   3    0.10    0.24
   8  -3   3    0.17    0.19
   8  -3   3    0.18    0.27
   8  -3   3   -0.19    0.18
  -9   3  -3   -0.08    0.31
  -9   3  -3    0.46    0.29
  -9   3  -3    0.00    0.31
  -9   3  -3    0.11    0.33
   9  -3   3    0.05    0.22
   9  -3   3    0.72    0.33
   9  -3   3    0.26    0.36
   9  -3   3    0.18    0.30
   9  -3   3    0.10    0.21
 -10   3  -3    2.47    0.49
 -10   3  -3    2.13    0.44
 -10   3  -3    2.30    0.50
 -10   3  -3    2.99    0.53
  10  -3   3    1.91    0.50
  10  -3   3    2.04    0.49
 -11   3  -3    1.06    0.61
 -11   3  -3    0.32    0.55
 -11   3  -3    0.78    0.57
 -11   3  -3   -0.26    0.58
  11  -3   3   -0.14    0.59
  11  -3   3    0.66    0.33
  10   2  -3   -0.20    0.41
  10   2  -3   -0.01    0.37
  10   2  -3    0.17    0.39
 -10  -2   3    0.66    0.86
 -10  -2   3    0.18    0.54
 -10  -2   3   -0.49    0.35
 -10  -2   3   -0.12    0.39
 -10  -2   3    0.21    0.44
 -10  -2   3    0.16    0.39
   9   2  -3   -0.29    0.29
   9   2  -3    0.35    0.29
   9   2  -3   -0.15    0.24
  -9  -2   3    0.22    0.43
  -9  -2   3    0.21    0.32
  -9  -2   3   -0.03    0.31
  -9  -2   3    0.06    0.29
  -9  -2   3   -0.01    0.42
  -9  -2   3    0.45    0.25
   8   2  -3    1.28    0.26
  -8  -2   3    2.12    0.32
  -8  -2   3    2.25    0.38
  -8  -2   3    1.85    0.29
  -8  -2   3    1.58    0.38
  -8  -2   3    1.57    0.25
  -8  -2   3    1.93    0.30
   7   2  -3    2.65    0.32
   7   2  -3    2.49    0.26
  -7  -2   3    2.25    0.33
  -7  -2   3    2.03    0.28
  -7  -2   3    2.80    0.32
  -7  -2   3    2.34    0.32
  -7  -2   3    2.31    0.24
  -7  -2   3    2.30    0.26
   6   2  -3    0.54    0.15
   6   2  -3    0.45    0.16
   6   2  -3   -0.10    0.14
  -6  -2   3    0.05    0.11
  -6  -2   3    0.25    0.19
  -6  -2   3   -0.13    0.13
  -6  -2   3    0.39    0.15
  -6  -2   3    0.37    0.13
  -6  -2   3    0.17    0.18
   5   2  -3    0.10    0.10
   5   2  -3    0.03    0.04
   5   2  -3   -0.15    0.11
   5   2  -3   -0.11    0.11
   5   2  -3    0.03    0.04
  -5  -2   3    0.05    0.13
  -5  -2   3   -0.05    0.15
  -5  -2   3   -0.08    0.09
  -5  -2   3   -0.03    0.09
  -5  -2   3   -0.03    0.11
  -5  -2   3    0.01    0.08
   4   2  -3   25.82    0.69
   4   2  -3   26.84    0.55
   4   2  -3   25.96    0.55
   4   2  -3   26.68    0.69
   4   2  -3   26.47    0.71
  -4  -2   3   25.97    0.64
  -4  -2   3   25.90    0.71
  -4  -2   3   25.19    0.74
  -4  -2   3   26.88    0.70
  -4  -2   3   26.26    0.62
   3   2  -3   99.95    1.94
   3   2  -3  100.95    2.06
   3   2  -3  101.03    2.12
   3   2  -3   99.15    1.94
   3   2  -3  102.53    2.07
   3   2  -3  101.47    2.08
  -3  -2   3  100.67    1.99
  -3  -2   3   96.23    2.11
  -3  -2   3  101.20    2.08
  -3  -2   3   97.68    2.05
  -3  -2   3   98.23    2.00
   2   2  -3    6.66    0.19
   2   2  -3    7.04    0.25
   2   2  -3    6.95    0.19
   2   2  -3    7.01    0.27
   2   2  -3    7.00    0.26
   2   2  -3    7.22    0.27
  -2  -2   3    6.93    0.27
  -2  -2   3    6.82    0.26
  -2  -2   3    6.62    0.25
  -2  -2   3    6.76    0.22
  -2  -2   3    7.08    0.21
   1   2  -3    7.72    0.22
   1   2  -3    7.69    0.27
   1   2  -3    7.91    0.21
   1   2  -3    7.67    0.26
   1   2  -3    7.94    0.26
   1   2  -3    8.01    0.27
  -1  -2   3    7.56    0.27
  -1  -2   3    8.04    0.27
  -1  -2   3    8.16    0.23
  -1  -2   3    7.64    0.22
  -1  -2   3    7.91    0.26
   0   2  -3    4.22    0.20
   0   2  -3    3.81    0.15
   0   2  -3    3.56    0.16
   0   2  -3    4.02    0.18
   0   2  -3    3.97    0.17
   0   2  -3    3.74    0.14
   0  -2   3    3.89    0.18
   0  -2   3    3.60    0.16
   0  -2   3    3.73    0.18
   0  -2   3    3.52    0.15
   0  -2   3    3.82    0.15
  -1   2  -3  338.56    6.90
  -1   2  -3  383.16    6.98
  -1   2  -3  360.24    7.12
  -1   2  -3  371.55    7.12
  -1   2  -3  364.63    7.25
  -1   2  -3  359.40    7.15
   1  -2   3  373.75    7.18
   1  -2   3  345.95    7.09
   1  -2   3  349.27    7.08
   1  -2   3  364.89    7.20
  -2   2  -3   27.74    0.65
  -2   2  -3   27.74    0.66
  -2   2  -3   26.25    0.72
  -2   2  -3   28.06    0.73
  -2   2  -3   29.25    0.60
   2  -2   3   26.58    0.64
   2  -2   3   28.41    0.73
   2  -2   3   28.24    0.65
   2  -2   3   25.91    0.71
  -3   2  -3   43.45    0.97
  -3   2  -3   41.94    1.05
  -3   2  -3   44.31    0.85
  -3   2  -3   41.54    1.06
  -3   2  -3   42.38    0.95
   3  -2   3   44.17    0.99
   3  -2   3   40.08    1.03
   3  -2   3   41.79    0.94
   3  -2   3   41.32    0.95
   3  -2   3   41.27    1.04
  -4   2  -3    3.47    0.28
  -4   2  -3    3.70    0.21
  -4   2  -3    3.90    0.24
  -4   2  -3    3.83    0.27
   4  -2   3    3.45    0.26
   4  -2   3    3.77    0.24
   4  -2   3    3.80    0.22
   4  -2   3    3.77    0.28
   4  -2   3    3.51    0.21
  -5   2  -3    9.51    0.40
  -5   2  -3    8.75    0.36
  -5   2  -3    9.28    0.45
  -5   2  -3    9.20    0.46
   5  -2   3    9.25    0.35
   5  -2   3    9.27    0.41
   5  -2   3    9.57    0.46
   5  -2   3    9.57    0.46
   5  -2   3    9.14    0.37
  -6   2  -3    1.86    0.28
  -6   2  -3    1.30    0.20
  -6   2  -3    1.44    0.19
  -6   2  -3    1.22    0.22
   6  -2   3    1.45    0.22
   6  -2   3    1.63    0.20
   6  -2   3    1.75    0.26
   6  -2   3    0.80    0.19
   6  -2   3    1.23    0.18
  -7   2  -3    1.91    0.28
  -7   2  -3    1.64    0.27
  -7   2  -3    1.82    0.22
  -7   2  -3    1.93    0.27
  -7   2  -3    1.27    0.28
   7  -2   3    2.28    0.32
   7  -2   3    1.82    0.22
   7  -2   3    2.44    0.34
   7  -2   3    1.49    0.27
   7  -2   3    1.96    0.24
  -8   2  -3    0.54    0.26
  -8   2  -3   -0.10    0.24
  -8   2  -3    0.26    0.26
  -8   2  -3    0.44    0.22
   8  -2   3   -0.04    0.26
   8  -2   3    0.31    0.25
   8  -2   3   -0.11    0.21
   8  -2   3    0.28    0.19
   8  -2   3    0.14    0.22
  -9   2  -3   -0.06    0.32
  -9   2  -3   -0.59    0.32
  -9   2  -3    0.26    0.30
  -9   2  -3   -0.29    0.33
   9  -2   3   -0.13    0.33
   9  -2   3   -0.27    0.26
   9  -2   3   -0.07    0.30
   9  -2   3    0.08    0.23
   9  -2   3    0.22    0.26
 -10   2  -3   -0.11    0.46
 -10   2  -3    0.29    0.43
 -10   2  -3    0.27    0.41
 -10   2  -3   -0.23    0.45
  10  -2   3    0.04    0.30
  10  -2   3    0.03    0.48
  10  -2   3   -0.37    0.41
  10  -2   3    0.22    0.32
  10   1  -3   -0.02    0.32
  10   1  -3    0.09    0.33
  10   1  -3    0.53    0.34
 -10  -1   3    0.42    0.36
 -10  -1   3    0.80    0.46
 -10  -1   3    0.76    0.32
 -10  -1   3    0.58    0.39
 -10  -1   3    0.60    0.33
 -10  -1   3    0.85    0.56
   9   1  -3    0.05    0.27
   9   1  -3    0.52    0.26
  -9  -1   3    0.31    0.34
  -9  -1   3    0.30    0.25
  -9  -1   3    0.48    0.26
  -9  -1   3   -0.13    0.25
  -9  -1   3    0.13    0.37
  -9  -1   3    0.16    0.27
   8   1  -3    1.00    0.28
   8   1  -3    0.63    0.23
  -8  -1   3    0.98    0.20
  -8  -1   3    0.60    0.28
  -8  -1   3    1.18    0.33
  -8  -1   3    0.89    0.24
  -8  -1   3    1.13    0.25
  -8  -1   3    0.77    0.21
   7   1  -3    0.03    0.15
   7   1  -3   -0.14    0.13
   7   1  -3    0.06    0.16
  -7  -1   3    0.13    0.14
  -7  -1   3    0.28    0.14
  -7  -1   3    0.46    0.16
  -7  -1   3    0.01    0.20
  -7  -1   3    0.13    0.21
  -7  -1   3    0.12    0.13
   6   1  -3    0.88    0.18
   6   1  -3    0.69    0.14
   6   1  -3    0.85    0.16
  -6  -1   3    0.82    0.19
  -6  -1   3    0.88    0.15
  -6  -1   3    0.83    0.15
  -6  -1   3    1.04    0.18
  -6  -1   3    0.76    0.11
  -6  -1   3    0.81    0.19
   5   1  -3    0.09    0.09
   5   1  -3    0.03    0.12
   5   1  -3    0.11    0.09
  -5  -1   3    0.19    0.14
  -5  -1   3    0.01    0.14
  -5  -1   3    0.11    0.09
  -5  -1   3    0.23    0.09
  -5  -1   3    0.13    0.08
  -5  -1   3    0.19    0.07
   4   1  -3   21.63    0.55
   4   1  -3   21.14    0.58
  -4  -1   3   21.53    0.56
  -4  -1   3   21.50    0.63
  -4  -1   3   21.78    0.51
  -4  -1   3   21.75    0.54
  -4  -1   3   20.98    0.65
  -4  -1   3   21.57    0.49
   3   1  -3    5.66    0.20
   3   1  -3    6.00    0.26
  -3  -1   3    5.01    0.27
  -3  -1   3    5.80    0.27
  -3  -1   3    5.80    0.21
  -3  -1   3    5.84    0.17
  -3  -1   3    5.88    0.17
   2   1  -3   16.17    0.45
   2   1  -3   16.31    0.39
   2   1  -3   15.60    0.44
  -2  -1   3   16.33    0.35
  -2  -1   3   16.28    0.35
  -2  -1   3   16.20    0.40
  -2  -1   3   15.81    0.44
   1   1  -3   -0.11    0.02
   1   1  -3   -0.16    0.03
   1   1  -3   -0.16    0.03
   1   1  -3   -0.14    0.02
   1   1  -3   -0.17    0.05
   1   1  -3   -0.14    0.04
  -1  -1   3   -0.13    0.03
  -1  -1   3   -0.14    0.04
  -1  -1   3   -0.11    0.03
  -1  -1   3   -0.13    0.03
  -1  -1   3   -0.09    0.04
  -1  -1   3   -0.18    0.03
   0   1  -3   12.41    0.32
   0   1  -3   12.66    0.36
   0   1  -3   13.22    0.35
   0   1  -3   12.84    0.31
   0   1  -3   12.89    0.32
   0   1  -3   12.80    0.36
   0  -1   3   12.42    0.32
   0  -1   3   12.39    0.36
   0  -1   3   12.84    0.32
   0  -1   3   12.79    0.32
   0  -1   3   12.49    0.36
  -1   1  -3   33.38    0.81
  -1   1  -3   33.92    0.76
  -1   1  -3   36.17    0.74
  -1   1  -3   34.90    0.75
  -1   1  -3   33.56    0.82
   1  -1   3   33.47    0.81
   1  -1   3   33.70    0.76
   1  -1   3   34.53    0.75
   1  -1   3   35.33    0.83
  -2   1  -3    7.97    0.28
  -2   1  -3    7.67    0.33
  -2   1  -3    7.41    0.26
  -2   1  -3    8.23    0.23
  -2   1  -3    8.05    0.32
   2  -1   3    8.14    0.33
   2  -1   3    7.71    0.26
   2  -1   3    8.01    0.26
   2  -1   3    7.64    0.27
   2  -1   3    8.09    0.32
  -3   1  -3   15.36    0.52
  -3   1  -3   15.10    0.34
  -3   1  -3   15.29    0.45
  -3   1  -3   15.20    0.43
  -3   1  -3   14.69    0.52
   3  -1   3   14.23    0.51
   3  -1   3   13.99    0.50
   3  -1   3   14.84    0.42
   3  -1   3   14.33    0.43
   3  -1   3   14.74    0.44
  -4   1  -3    2.33    0.22
  -4   1  -3    2.29    0.24
  -4   1  -3    2.55    0.19
  -4   1  -3    2.18    0.24
   4  -1   3    2.46    0.25
   4  -1   3    2.62    0.21
   4  -1   3    2.70    0.21
   4  -1   3    2.19    0.24
   4  -1   3    2.44    0.20
  -5   1  -3    8.82    0.41
  -5   1  -3    8.63    0.46
  -5   1  -3    8.20    0.39
  -5   1  -3    8.75    0.45
  -5   1  -3    9.22    0.37
   5  -1   3    9.05    0.36
   5  -1   3    8.90    0.40
   5  -1   3    8.75    0.46
   5  -1   3    8.77    0.38
   5  -1   3    9.36    0.46
  -6   1  -3   15.39    0.66
  -6   1  -3   15.42    0.60
  -6   1  -3   15.97    0.60
  -6   1  -3   14.62    0.54
  -6   1  -3   15.29    0.69
   6  -1   3   15.95    0.53
   6  -1   3   14.97    0.54
   6  -1   3   15.20    0.59
   6  -1   3   15.14    0.64
   6  -1   3   15.83    0.68
  -7   1  -3    7.76    0.57
  -7   1  -3    7.96    0.43
  -7   1  -3    7.62    0.49
  -7   1  -3    8.12    0.55
  -7   1  -3    7.12    0.48
   7  -1   3    8.92    0.54
   7  -1   3    8.40    0.43
   7  -1   3    7.66    0.42
   7  -1   3    7.38    0.48
  -8   1  -3    0.18    0.26
  -8   1  -3   -0.07    0.21
  -8   1  -3    0.14    0.28
  -8   1  -3   -0.14    0.25
  -8   1  -3   -0.23    0.26
   8  -1   3   -0.12    0.25
   8  -1   3    0.06    0.23
   8  -1   3   -0.06    0.20
   8  -1   3   -0.16    0.25
  -9   1  -3    0.31    0.37
  -9   1  -3    0.11    0.37
  -9   1  -3    0.55    0.40
  -9   1  -3    0.79    0.34
  -9   1  -3    0.36    0.36
   9  -1   3    1.17    0.42
   9  -1   3   -0.15    0.39
   9  -1   3    0.66    0.28
 -10   1  -3    0.44    0.54
 -10   1  -3    1.75    0.54
 -10   1  -3    0.66    0.42
 -10   1  -3    0.02    0.50
 -10   1  -3   -0.71    0.48
  10  -1   3    0.43    0.50
  10  -1   3    0.37    0.50
  10  -1   3   -0.01    0.42
  10  -1   3   -0.26    0.35
  11   0  -3    3.62    0.48
 -11   0   3    4.31    0.53
 -11   0   3    3.48    0.48
 -11   0   3    2.92    0.68
 -11   0   3    3.54    0.57
  10   0  -3    0.51    0.43
  10   0  -3    0.18    0.31
  10   0  -3   -0.21    0.27
 -10   0   3    1.29    0.50
 -10   0   3    0.13    0.45
 -10   0   3    0.13    0.28
 -10   0   3   -0.14    0.26
 -10   0   3   -0.57    0.28
   9   0  -3   -0.32    0.20
   9   0  -3   -0.08    0.23
   9   0  -3    0.49    0.22
  -9   0   3    0.31    0.25
  -9   0   3   -0.12    0.33
  -9   0   3   -0.12    0.31
  -9   0   3    0.03    0.20
  -9   0   3    0.18    0.21
  -9   0   3    0.53    0.23
   8   0  -3    1.21    0.24
   8   0  -3    1.04    0.19
  -8   0   3    0.88    0.16
  -8   0   3    0.89    0.21
  -8   0   3    0.95    0.22
  -8   0   3    0.98    0.32
  -8   0   3    0.99    0.19
   7   0  -3    0.09    0.17
   7   0  -3   -0.19    0.11
  -7   0   3    0.16    0.11
  -7   0   3    0.28    0.21
  -7   0   3    0.05    0.12
  -7   0   3    0.24    0.13
  -7   0   3    0.17    0.13
   6   0  -3    2.15    0.19
   6   0  -3    1.60    0.19
  -6   0   3    1.75    0.20
  -6   0   3    1.49    0.24
  -6   0   3    1.63    0.24
  -6   0   3    2.24    0.16
  -6   0   3    1.95    0.18
   5   0  -3    1.38    0.14
   5   0  -3    1.32    0.18
   5   0  -3    1.33    0.13
  -5   0   3    1.21    0.18
  -5   0   3    1.21    0.18
  -5   0   3    1.25    0.10
  -5   0   3    1.37    0.12
  -5   0   3    1.33    0.13
  -5   0   3    1.59    0.15
   4   0  -3    1.88    0.18
   4   0  -3    1.48    0.09
   4   0  -3    1.49    0.10
  -4   0   3    1.68    0.11
  -4   0   3    1.47    0.08
  -4   0   3    1.54    0.08
  -4   0   3    1.61    0.20
  -4   0   3    1.58    0.19
  -4   0   3    1.44    0.10
   3   0  -3    1.68    0.16
  -3   0   3    1.81    0.14
  -3   0   3    2.01    0.15
  -3   0   3    2.01    0.17
   2   0  -3   70.32    1.47
  -2   0   3   67.85    1.43
  -2   0   3   68.63    1.42
  -2   0   3   71.74    1.35
  -2   0   3   69.29    1.35
   1   0  -3   14.46    0.34
   1   0  -3   14.73    0.40
   1   0  -3   14.80    0.38
   1   0  -3   15.08    0.36
  -1   0   3   14.13    0.37
  -1   0   3   15.13    0.37
  -1   0   3   14.86    0.34
  -1   0   3   14.86    0.36
  -1   0   3   15.03    0.33
  -1   0   3   15.04    0.33
   0   0  -3    8.08    0.28
   0   0  -3    8.32    0.23
   0   0  -3    8.14    0.20
   0   0  -3    8.22    0.26
   0   0  -3    8.07    0.27
   0   0  -3    8.01    0.22
   0   0   3    8.01    0.27
   0   0   3    8.08    0.24
   0   0   3    8.48    0.23
   0   0   3    8.17    0.28
  -1   0  -3    0.08    0.06
  -1   0  -3    0.04    0.05
  -1   0  -3    0.06    0.06
  -1   0  -3    0.06    0.07
  -1   0  -3    0.04    0.05
   1   0   3   -0.01    0.05
   1   0   3    0.01    0.05
   1   0   3   -0.04    0.05
   1   0   3    0.06    0.06
  -2   0  -3   25.62    0.72
  -2   0  -3   26.17    0.57
  -2   0  -3   23.55    0.68
  -2   0  -3   25.59    0.61
  -2   0  -3   24.95    0.63
   2   0   3   24.95    0.60
   2   0   3   25.41    0.71
   2   0   3   22.96    0.68
   2   0   3   24.31    0.62
   2   0   3   25.09    0.58
  -3   0  -3   17.08    0.48
  -3   0  -3   18.27    0.50
  -3   0  -3   17.33    0.60
  -3   0  -3   17.61    0.59
  -3   0  -3   18.38    0.53
   3   0   3   18.60    0.52
   3   0   3   17.83    0.50
   3   0   3   18.20    0.59
   3   0   3   17.64    0.61
   3   0   3   18.07    0.49
  -4   0  -3   31.66    0.83
  -4   0  -3   31.55    0.79
  -4   0  -3   31.95    0.92
  -4   0  -3   30.77    0.79
  -4   0  -3   31.06    0.94
   4   0   3   31.07    0.78
   4   0   3   30.94    0.79
   4   0   3   29.98    0.80
   4   0   3   30.74    0.93
   4   0   3   30.99    0.90
  -5   0  -3    9.84    0.51
  -5   0  -3    8.54    0.42
  -5   0  -3    9.09    0.48
  -5   0  -3    8.55    0.40
  -5   0  -3    9.45    0.39
   5   0   3    9.01    0.41
   5   0   3    9.08    0.39
   5   0   3    9.19    0.48
   5   0   3    9.30    0.41
   5   0   3    9.47    0.52
  -6   0  -3   24.36    0.74
  -6   0  -3   25.13    0.79
  -6   0  -3   23.96    0.77
  -6   0  -3   23.96    0.90
  -6   0  -3   23.59    0.89
   6   0   3   24.93    0.73
   6   0   3   25.45    0.86
   6   0   3   25.19    0.75
   6   0   3   23.91    0.97
   6   0   3   23.58    0.77
   6   0   3   23.94    0.55
  -7   0  -3    4.54    0.44
  -7   0  -3    4.69    0.51
  -7   0  -3    4.47    0.47
  -7   0  -3    4.41    0.39
  -7   0  -3    4.38    0.51
   7   0   3    4.06    0.38
   7   0   3    4.28    0.42
   7   0   3    4.16    0.52
  -8   0  -3    0.12    0.33
  -8   0  -3   -0.25    0.26
  -8   0  -3   -0.09    0.29
  -8   0  -3   -0.10    0.31
  -8   0  -3   -0.28    0.25
  -8   0  -3    0.31    0.29
   8   0   3   -0.13    0.31
   8   0   3   -0.32    0.25
   8   0   3   -0.34    0.22
   8   0   3   -0.14    0.34
  -9   0  -3    0.36    0.35
  -9   0  -3   -0.18    0.38
  -9   0  -3   -0.02    0.37
  -9   0  -3   -0.05    0.39
  -9   0  -3   -0.79    0.36
  -9   0  -3    0.35    0.40
   9   0   3   -0.41    0.37
   9   0   3    0.38    0.33
   9   0   3   -0.04    0.43
   9   0   3   -0.11    0.30
 -10   0  -3    2.13    0.58
 -10   0  -3    0.26    0.59
 -10   0  -3    0.87    0.57
 -10   0  -3    0.87    0.57
 -10   0  -3    0.95    0.52
  10   0   3    0.79    0.42
  10   0   3    0.38    0.65
  11  -1  -3    0.07    0.32
 -11   1   3   -0.16    0.32
 -11   1   3    0.07    0.57
 -11   1   3    0.58    0.44
 -11   1   3   -0.01    0.35
  10  -1  -3    0.08    0.23
 -10   1   3    0.96    0.47
 -10   1   3    1.93    0.32
 -10   1   3    2.35    0.51
 -10   1   3    1.76    0.35
   9  -1  -3    3.84    0.33
  -9   1   3    3.61    0.33
  -9   1   3    2.78    0.42
  -9   1   3    3.84    0.40
  -9   1   3    4.02    0.40
  -9   1   3    3.96    0.47
   8  -1  -3    0.60    0.20
   8  -1  -3    0.59    0.15
  -8   1   3    0.40    0.24
  -8   1   3    0.48    0.17
  -8   1   3    0.70    0.15
  -8   1   3    0.45    0.17
  -8   1   3    0.68    0.18
   7  -1  -3    0.38    0.17
   7  -1  -3    0.20    0.11
   7  -1  -3    0.30    0.10
  -7   1   3    0.31    0.12
  -7   1   3    0.28    0.11
  -7   1   3   -0.03    0.18
  -7   1   3    0.18    0.10
  -7   1   3    0.17    0.12
   6  -1  -3   12.64    0.35
   6  -1  -3   12.38    0.35
   6  -1  -3   12.43    0.44
  -6   1   3   12.89    0.37
  -6   1   3   12.49    0.53
  -6   1   3   11.83    0.53
  -6   1   3   12.70    0.38
  -6   1   3   12.31    0.33
  -6   1   3   12.86    0.36
   5  -1  -3    2.04    0.20
  -5   1   3    1.89    0.23
  -5   1   3    2.01    0.11
  -5   1   3    2.20    0.12
  -5   1   3    2.20    0.24
  -5   1   3    2.26    0.12
  -5   1   3    2.00    0.09
   4  -1  -3   20.71    0.57
  -4   1   3   21.53    0.59
  -4   1   3   20.94    0.62
  -4   1   3   20.65    0.59
   3  -1  -3    9.92    0.34
  -3   1   3    9.12    0.33
  -3   1   3    9.92    0.34
  -3   1   3   10.02    0.32
   2  -1  -3   22.10    0.57
   2  -1  -3   22.22    0.49
   2  -1  -3   22.64    0.48
   2  -1  -3   22.32    0.57
  -2   1   3   22.92    0.51
  -2   1   3   22.86    0.49
  -2   1   3   23.09    0.49
  -2   1   3   22.88    0.58
  -2   1   3   22.84    0.55
   1  -1  -3    0.32    0.07
   1  -1  -3    0.49    0.07
   1  -1  -3    0.44    0.04
   1  -1  -3    0.48    0.07
   1  -1  -3    0.49    0.05
  -1   1   3    0.54    0.06
  -1   1   3    0.58    0.08
  -1   1   3    0.50    0.04
  -1   1   3    0.50    0.06
  -1   1   3    0.58    0.06
  -1   1   3    0.51    0.08
   0  -1  -3   32.52    0.70
   0  -1  -3   33.28    0.72
   0  -1  -3   33.69    0.79
   0  -1  -3   31.94    0.76
   0  -1  -3   32.80    0.80
   0   1   3   32.96    0.77
   0   1   3   31.99    0.71
   0   1   3   31.78    0.73
   0   1   3   33.30    0.80
  -1  -1  -3   25.49    0.69
  -1  -1  -3   26.01    0.61
  -1  -1  -3   25.18    0.71
  -1  -1  -3   25.97    0.63
  -1  -1  -3   26.90    0.62
   1   1   3   25.25    0.61
   1   1   3   26.49    0.71
   1   1   3   26.68    0.53
   1   1   3   25.89    0.63
   1   1   3   25.10    0.68
  -2  -1  -3  123.18    2.67
  -2  -1  -3  128.50    2.71
  -2  -1  -3  128.56    2.55
  -2  -1  -3  122.65    2.57
   2   1   3  127.00    2.70
   2   1   3  127.00    2.49
   2   1   3  129.24    2.59
   2   1   3  127.32    2.66
   2   1   3  127.43    2.55
  -3  -1  -3   12.21    0.37
  -3  -1  -3   12.78    0.50
  -3  -1  -3   12.05    0.51
  -3  -1  -3   12.56    0.41
  -3  -1  -3   11.99    0.43
   3   1   3   12.03    0.37
   3   1   3   12.41    0.52
   3   1   3   12.19    0.48
   3   1   3   12.15    0.41
   3   1   3   11.68    0.43
  -4  -1  -3   28.20    0.80
  -4  -1  -3   29.30    0.76
  -4  -1  -3   28.80    0.90
  -4  -1  -3   28.13    0.74
  -4  -1  -3   28.57    0.92
   4   1   3   28.78    0.76
   4   1   3   27.64    0.91
   4   1   3   29.30    0.79
  -5  -1  -3   11.84    0.52
  -5  -1  -3   11.98    0.61
  -5  -1  -3   11.95    0.47
  -5  -1  -3   12.20    0.48
  -5  -1  -3   12.16    0.59
   5   1   3   11.80    0.62
   5   1   3   13.16    0.62
   5   1   3   12.09    0.50
   5   1   3   11.32    0.47
  -6  -1  -3   21.36    0.70
  -6  -1  -3   17.88    0.96
  -6  -1  -3   20.85    0.78
  -6  -1  -3   21.00    0.75
  -6  -1  -3   20.68    0.84
  -6  -1  -3   20.44    0.70
   6   1   3   20.18    0.70
   6   1   3   19.84    0.84
   6   1   3   20.78    0.68
  -7  -1  -3    6.37    0.60
  -7  -1  -3    6.55    0.50
  -7  -1  -3    6.14    0.60
  -7  -1  -3    6.81    0.54
  -7  -1  -3    5.96    0.54
  -7  -1  -3    5.73    0.46
   7   1   3    6.31    0.47
   7   1   3    6.31    0.48
   7   1   3    7.02    0.62
  -8  -1  -3    0.40    0.33
  -8  -1  -3    0.33    0.30
  -8  -1  -3    0.74    0.36
  -8  -1  -3    0.15    0.35
  -8  -1  -3    0.09    0.33
   8   1   3    0.26    0.43
   8   1   3    0.94    0.43
   8   1   3    0.45    0.48
   8   1   3    0.56    0.30
  -9  -1  -3   -0.15    0.44
  -9  -1  -3   -0.04    0.45
  -9  -1  -3   -0.03    0.47
  -9  -1  -3   -0.53    0.42
  -9  -1  -3    0.42    0.40
  -9  -1  -3    0.02    0.48
   9   1   3    0.18    0.52
   9   1   3    0.08    0.38
   9   1   3   -0.06    0.39
   9   1   3   -0.68    0.48
 -11   2   3    0.01    0.53
 -11   2   3   -0.29    0.29
 -11   2   3    0.24    0.30
 -11   2   3    0.96    0.54
 -11   2   3    0.13    0.34
  10  -2  -3    0.23    0.20
  10  -2  -3    0.22    0.30
 -10   2   3    1.27    0.25
 -10   2   3    0.65    0.24
 -10   2   3    0.59    0.40
 -10   2   3    0.85    0.30
 -10   2   3    0.66    0.32
 -10   2   3    0.62    0.46
   9  -2  -3   -0.10    0.14
   9  -2  -3    0.63    0.16
   9  -2  -3    0.04    0.24
  -9   2   3    0.23    0.30
  -9   2   3    0.26    0.21
  -9   2   3    0.54    0.32
  -9   2   3    0.72    0.18
  -9   2   3    0.40    0.17
  -9   2   3    0.73    0.19
   8  -2  -3    1.74    0.24
   8  -2  -3    1.65    0.19
  -8   2   3    1.59    0.17
  -8   2   3    1.59    0.19
  -8   2   3    1.73    0.22
  -8   2   3    1.43    0.18
   7  -2  -3    2.72    0.16
   7  -2  -3    3.14    0.30
   7  -2  -3    2.62    0.16
  -7   2   3    2.55    0.21
  -7   2   3    2.39    0.31
  -7   2   3    2.56    0.17
  -7   2   3    2.64    0.19
  -7   2   3    2.52    0.32
  -7   2   3    2.53    0.29
  -7   2   3    2.41    0.19
   6  -2  -3    2.35    0.24
  -6   2   3    2.35    0.14
  -6   2   3    2.10    0.14
  -6   2   3    2.23    0.14
  -6   2   3    2.28    0.13
  -6   2   3    2.29    0.28
  -6   2   3    2.50    0.28
   5  -2  -3    0.20    0.13
  -5   2   3    0.31    0.13
  -5   2   3    0.25    0.04
  -5   2   3    0.28    0.04
  -5   2   3    0.18    0.12
   4  -2  -3   29.68    0.76
   4  -2  -3   30.21    0.79
  -4   2   3   29.40    0.78
  -4   2   3   29.71    0.79
   3  -2  -3    2.24    0.09
   3  -2  -3    2.11    0.17
   3  -2  -3    2.40    0.19
   3  -2  -3    1.88    0.19
   3  -2  -3    2.38    0.10
  -3   2   3    2.18    0.07
  -3   2   3    2.23    0.10
  -3   2   3    2.20    0.07
  -3   2   3    2.20    0.18
  -3   2   3    2.35    0.11
  -3   2   3    2.13    0.17
   2  -2  -3   63.13    1.38
   2  -2  -3   64.29    1.38
   2  -2  -3   64.29    1.31
  -2   2   3   63.18    1.32
  -2   2   3   62.58    1.26
  -2   2   3   62.86    1.27
  -2   2   3   63.21    1.32
  -2   2   3   64.98    1.32
  -2   2   3   62.54    1.38
   1  -2  -3    2.15    0.15
   1  -2  -3    2.23    0.11
   1  -2  -3    2.04    0.10
   1  -2  -3    1.92    0.17
   1  -2  -3    2.25    0.18
   1  -2  -3    2.32    0.17
  -1   2   3    2.18    0.13
  -1   2   3    2.18    0.10
  -1   2   3    2.23    0.15
  -1   2   3    2.18    0.13
  -1   2   3    2.13    0.16
   0  -2  -3   -0.06    0.07
   0  -2  -3   -0.04    0.03
   0  -2  -3   -0.07    0.06
   0  -2  -3   -0.03    0.04
   0  -2  -3    0.05    0.06
   0  -2  -3   -0.05    0.09
   0   2   3   -0.06    0.07
   0   2   3   -0.06    0.05
   0   2   3   -0.02    0.07
   0   2   3    0.04    0.07
  -1  -2  -3   11.79    0.38
  -1  -2  -3   11.29    0.35
  -1  -2  -3   11.96    0.32
  -1  -2  -3   11.05    0.45
  -1  -2  -3   11.17    0.43
   1   2   3   11.86    0.44
   1   2   3   11.17    0.45
   1   2   3   11.12    0.36
   1   2   3   11.91    0.38
  -2  -2  -3   20.95    0.68
  -2  -2  -3   21.69    0.57
  -2  -2  -3   21.81    0.71
  -2  -2  -3   22.27    0.62
  -2  -2  -3   21.37    0.49
  -2  -2  -3   21.28    0.58
   2   2   3   20.63    0.68
   2   2   3   20.69    0.60
   2   2   3   21.56    0.59
   2   2   3   21.97    0.72
  -3  -2  -3    0.02    0.12
  -3  -2  -3   -0.08    0.10
  -3  -2  -3    0.02    0.10
  -3  -2  -3    0.04    0.14
  -3  -2  -3   -0.02    0.09
  -3  -2  -3    0.01    0.06
   3   2   3   -0.06    0.11
   3   2   3   -0.09    0.12
   3   2   3   -0.07    0.12
   3   2   3   -0.15    0.11
  -4  -2  -3    0.74    0.16
  -4  -2  -3    0.78    0.21
  -4  -2  -3    0.57    0.17
  -4  -2  -3    0.89    0.19
  -4  -2  -3    0.49    0.18
  -4  -2  -3    0.68    0.14
   4   2   3    0.62    0.16
   4   2   3    0.53    0.17
   4   2   3    0.50    0.16
   4   2   3    0.76    0.17
  -5  -2  -3    2.57    0.35
  -5  -2  -3    3.42    0.37
  -5  -2  -3    4.08    0.36
  -5  -2  -3    3.00    0.36
  -5  -2  -3    3.31    0.28
  -5  -2  -3    3.91    0.42
   5   2   3    3.72    0.35
   5   2   3    4.04    0.35
   5   2   3    3.41    0.44
   5   2   3    3.60    0.44
  -6  -2  -3    0.73    0.27
  -6  -2  -3    0.11    0.25
  -6  -2  -3    0.86    0.33
  -6  -2  -3    0.41    0.26
  -6  -2  -3    0.73    0.23
  -6  -2  -3    0.44    0.20
   6   2   3    0.28    0.22
   6   2   3    0.78    0.22
   6   2   3    0.30    0.29
  -7  -2  -3    3.16    0.50
  -7  -2  -3    2.27    0.44
  -7  -2  -3    3.07    0.37
  -7  -2  -3    3.52    0.45
  -7  -2  -3    3.35    0.38
  -7  -2  -3    2.25    0.39
   7   2   3    2.46    0.32
   7   2   3    3.76    0.51
  -8  -2  -3    0.18    0.41
  -8  -2  -3   -0.12    0.44
  -8  -2  -3    0.15    0.36
  -8  -2  -3    0.24    0.42
  -8  -2  -3   -0.59    0.40
   8   2   3    0.23    0.45
   8   2   3    0.23    0.23
   8   2   3    0.27    0.33
   8   2   3    0.47    0.33
   8   2   3   -0.73    0.45
  -9  -2  -3    0.82    0.50
  -9  -2  -3    0.49    0.56
  -9  -2  -3    0.34    0.59
  -9  -2  -3   -0.54    0.53
  -9  -2  -3    0.06    0.54
   9   2   3    0.18    0.61
   9   2   3    0.69    0.46
   9   2   3    0.96    0.48
 -11   3   3    3.93    0.46
 -11   3   3    2.44    0.42
 -11   3   3    2.70    0.38
 -11   3   3    2.25    0.33
 -11   3   3    3.16    0.61
 -10   3   3    2.78    0.30
 -10   3   3    2.70    0.28
 -10   3   3    3.08    0.53
 -10   3   3    3.08    0.49
 -10   3   3    2.32    0.51
 -10   3   3    2.39    0.27
 -10   3   3    2.27    0.33
  -9   3   3    0.90    0.37
  -9   3   3    0.91    0.19
  -9   3   3    1.37    0.36
  -9   3   3    0.96    0.36
  -9   3   3    1.32    0.19
  -9   3   3    1.09    0.22
  -9   3   3    1.23    0.19
   8  -3  -3    5.69    0.40
  -8   3   3    4.46    0.25
  -8   3   3    4.40    0.29
  -8   3   3    5.46    0.27
  -8   3   3    4.51    0.48
  -8   3   3    4.49    0.43
  -8   3   3    5.35    0.27
   7  -3  -3    3.83    0.32
  -7   3   3    3.33    0.19
  -7   3   3    3.58    0.20
  -7   3   3    3.76    0.20
  -7   3   3    3.36    0.39
  -7   3   3    3.11    0.20
   6  -3  -3   14.72    0.50
   6  -3  -3   13.96    0.58
  -6   3   3   14.31    0.36
  -6   3   3   14.29    0.56
  -6   3   3   14.29    0.37
  -6   3   3   14.21    0.36
  -6   3   3   14.30    0.37
  -6   3   3   14.31    0.58
   5  -3  -3    1.51    0.21
   5  -3  -3    2.27    0.23
  -5   3   3    1.87    0.12
  -5   3   3    1.75    0.13
  -5   3   3    1.48    0.20
  -5   3   3    1.80    0.11
  -5   3   3    1.74    0.10
  -5   3   3    1.85    0.23
   4  -3  -3   11.69    0.31
   4  -3  -3   11.45    0.43
   4  -3  -3   12.71    0.44
   4  -3  -3   11.89    0.32
  -4   3   3   11.77    0.29
  -4   3   3   11.58    0.43
  -4   3   3   11.72    0.32
  -4   3   3   11.55    0.33
  -4   3   3   12.23    0.46
   3  -3  -3   54.35    1.27
   3  -3  -3   57.02    1.25
   3  -3  -3   57.21    1.30
   3  -3  -3   56.32    1.19
  -3   3   3   56.18    1.22
  -3   3   3   56.44    1.24
  -3   3   3   57.26    1.14
  -3   3   3   57.63    1.15
  -3   3   3   56.91    1.20
  -3   3   3   54.55    1.30
   2  -3  -3    1.07    0.16
   2  -3  -3    0.87    0.10
   2  -3  -3    1.03    0.13
   2  -3  -3    1.34    0.16
   2  -3  -3    0.85    0.11
   2  -3  -3    0.97    0.07
   2  -3  -3    1.01    0.07
  -2   3   3    0.89    0.09
  -2   3   3    0.96    0.07
  -2   3   3    0.96    0.10
  -2   3   3    0.94    0.13
  -2   3   3    0.97    0.10
  -2   3   3    1.18    0.16
  -2   3   3    1.09    0.14
   1  -3  -3    0.89    0.10
   1  -3  -3    0.81    0.15
   1  -3  -3    0.85    0.08
   1  -3  -3    0.75    0.14
   1  -3  -3    0.70    0.14
   1  -3  -3    0.81    0.09
  -1   3   3    0.81    0.11
  -1   3   3    0.76    0.05
  -1   3   3    0.73    0.10
  -1   3   3    0.85    0.13
  -1   3   3    1.04    0.15
   0  -3  -3    0.74    0.13
   0  -3  -3    0.66    0.11
   0  -3  -3    0.92    0.08
   0  -3  -3    0.79    0.14
   0  -3  -3    0.79    0.11
   0  -3  -3    1.26    0.13
   0   3   3    0.78    0.14
   0   3   3    0.76    0.11
   0   3   3    0.82    0.12
   0   3   3    0.79    0.14
  -1  -3  -3    2.86    0.16
  -1  -3  -3    2.64    0.24
  -1  -3  -3    2.66    0.19
  -1  -3  -3    2.68    0.22
  -1  -3  -3    2.73    0.28
   1   3   3    2.81    0.25
   1   3   3    2.65    0.22
   1   3   3    2.78    0.21
   1   3   3    2.52    0.28
  -2  -3  -3    9.35    0.34
  -2  -3  -3    8.84    0.26
  -2  -3  -3    8.61    0.35
  -2  -3  -3    8.80    0.39
  -2  -3  -3    8.77    0.47
   2   3   3    8.80    0.37
   2   3   3    8.76    0.45
   2   3   3    8.49    0.47
   2   3   3    8.94    0.38
  -3  -3  -3    2.91    0.31
  -3  -3  -3    3.54    0.37
  -3  -3  -3    4.34    0.21
  -3  -3  -3    3.11    0.30
   3   3   3    3.32    0.34
  -4  -3  -3    5.22    0.29
  -4  -3  -3    5.37    0.38
  -4  -3  -3    4.83    0.42
  -4  -3  -3    5.59    0.36
  -4  -3  -3    4.80    0.38
  -4  -3  -3    5.39    0.48
   4   3   3    4.76    0.38
   4   3   3    5.14    0.45
[truncated: 760,576 more chars]
