# Supplementary material for: 1-[5-(3,5-Di­meth­oxy­phen­yl)-3-(2-meth­oxy­phen­yl)-4,5-di­hydro-1H-pyrazol-1-yl]ethanone
Source: IUCrdata. 2021 Jan 29;6(Pt 1):x210096. doi: 10.1107/S2414314621000961 (PMC9462267; doi:10.1107/S2414314621000961)
Supplement: Supplementary file 2 [file x-06-x210096-Isup2.hkl]

data_I                                                                          
_shelx_title ' A7150 in P-1'                                                    
_shelx_refln_list_code          4                                               
_shelx_F_calc_maximum      112.87                                               
_exptl_crystal_F_000       376.00                                               
_reflns_d_resolution_high  0.7479                                               
                                                                                
loop_                                                                           
 _space_group_symop_operation_xyz                                               
 'x, y, z'                                                                      
 '-x, -y, -z'                                                                   
                                                                                
_cell_length_a     8.7181                                                       
_cell_length_b    10.7230                                                       
_cell_length_c    11.2096                                                       
_cell_angle_alpha 113.035                                                       
_cell_angle_beta   91.440                                                       
_cell_angle_gamma 107.402                                                       
                                                                                
_shelx_F_squared_multiplier     1.000                                           
                                                                                
loop_                                                                           
 _refln_index_h                                                                 
 _refln_index_k                                                                 
 _refln_index_l                                                                 
 _refln_F_squared_calc                                                          
 _refln_F_squared_meas                                                          
 _refln_F_squared_sigma                                                         
 _refln_observed_status                                                         
   2   0   0      12596.80      12960.79        91.37 o                         
   3   0   0        507.12        546.21         3.62 o                         
   4   0   0       1165.84       1265.00         7.89 o                         
   5   0   0          1.03         10.66         0.53 o                         
   6   0   0         27.17         58.85         1.29 o                         
   7   0   0          5.66         17.83         0.90 o                         
   8   0   0         21.53         24.81         1.94 o                         
   9   0   0         14.82         14.80         1.71 o                         
  10   0   0          8.78          7.52         2.08 o                         
 -11   1   0          4.56          2.00         2.70 o                         
 -10   1   0          6.15          3.89         1.70 o                         
  -9   1   0          5.14          4.57         1.32 o                         
  -8   1   0         11.81         11.93         1.34 o                         
  -7   1   0         29.77         27.75         0.95 o                         
  -6   1   0         10.91         12.59         0.58 o                         
  -5   1   0        379.00        410.08         3.05 o                         
  -4   1   0         64.57         73.34         0.88 o                         
  -3   1   0         90.10         91.31         0.88 o                         
  -2   1   0        111.48        114.69         0.89 o                         
  -1   1   0       6802.70       6458.56        75.55 o                         
   0   1   0        958.25        839.56         8.51 o                         
   1   1   0          1.60         -0.16         0.16 o                         
   2   1   0      10896.63      11071.07        81.29 o                         
   3   1   0       1277.95       1282.69        10.62 o                         
   4   1   0         11.81         12.45         0.61 o                         
   5   1   0        452.20        481.57         3.70 o                         
   6   1   0         32.81         31.98         1.17 o                         
   7   1   0         51.01         46.86         1.44 o                         
   8   1   0         13.33         15.67         1.77 o                         
   9   1   0         37.06         36.53         2.16 o                         
  10   1   0          3.29          0.67         1.48 o                         
 -11   2   0          0.02          1.31         2.34 o                         
 -10   2   0          0.01         -1.34         1.54 o                         
  -9   2   0          0.72          1.49         1.40 o                         
  -8   2   0         16.94         13.17         1.30 o                         
  -7   2   0         30.23         25.95         0.79 o                         
  -6   2   0          5.66          5.36         0.42 o                         
  -5   2   0         14.74         19.27         0.57 o                         
  -4   2   0        278.61        262.58         2.00 o                         
  -3   2   0         29.59         26.19         0.45 o                         
  -2   2   0       1287.40       1284.33         7.66 o                         
  -1   2   0        223.43        188.01         1.39 o                         
   0   2   0       1185.59       1212.41         8.50 o                         
   1   2   0       3822.30       3919.53        27.53 o                         
   2   2   0       1673.49       1682.90        13.20 o                         
   3   2   0        217.19        204.42         2.00 o                         
   4   2   0        827.27        833.99         6.05 o                         
   5   2   0          0.42          0.12         0.50 o                         
   6   2   0        183.91        195.18         2.32 o                         
   7   2   0         24.26         20.55         1.32 o                         
   8   2   0         17.26         15.76         1.89 o                         
   9   2   0          0.00          0.77         1.34 o                         
  10   2   0         20.26         17.52         4.15 o                         
 -11   3   0          3.66          3.69         2.11 o                         
 -10   3   0          1.59          2.19         1.53 o                         
  -9   3   0         97.03         93.35         2.86 o                         
  -8   3   0         12.84          9.93         1.18 o                         
  -7   3   0         44.58         46.72         1.44 o                         
  -6   3   0         30.51         29.96         0.71 o                         
  -5   3   0          8.66          4.19         0.34 o                         
  -4   3   0        437.97        451.10         3.29 o                         
  -3   3   0         18.53         44.00         1.58 o                         
  -2   3   0         70.31         57.99         0.72 o                         
  -1   3   0        640.07        618.36         3.84 o                         
   0   3   0        104.01         97.36         1.08 o                         
   1   3   0        365.79        330.07         2.67 o                         
   2   3   0          0.81          1.62         0.34 o                         
   3   3   0         15.97         22.59         0.89 o                         
   4   3   0         14.83         12.63         0.73 o                         
   5   3   0        714.06        697.23         5.60 o                         
   6   3   0        138.18        158.53         2.47 o                         
   7   3   0        139.19        136.51         2.56 o                         
   8   3   0          5.91          3.67         1.42 o                         
   9   3   0         45.00         49.89         3.09 o                         
 -11   4   0         16.39         14.38         2.47 o                         
 -10   4   0          6.77          5.27         1.70 o                         
  -9   4   0         55.08         49.68         2.32 o                         
  -8   4   0          0.49         -0.64         0.82 o                         
  -7   4   0          5.47          4.05         0.71 o                         
  -6   4   0        198.91        201.76         2.44 o                         
  -5   4   0          9.26         10.78         0.45 o                         
  -4   4   0        642.98        668.94         4.69 o                         
  -3   4   0         22.79         22.51         0.58 o                         
  -2   4   0       1108.97       1167.92         7.69 o                         
  -1   4   0         93.58         94.25         1.07 o                         
   0   4   0        217.94        218.16         2.00 o                         
   1   4   0        195.29        191.12         1.97 o                         
   2   4   0          3.83          2.72         0.44 o                         
   3   4   0         85.27         94.30         1.67 o                         
   4   4   0          0.04          0.17         0.60 o                         
   5   4   0        345.20        345.40         3.80 o                         
   6   4   0         29.78         28.10         1.45 o                         
   7   4   0          0.43         -0.81         1.20 o                         
   8   4   0          6.73          5.38         1.54 o                         
   9   4   0          0.12          5.73         3.10 o                         
 -11   5   0          2.99          1.59         2.11 o                         
 -10   5   0          1.44          1.40         1.49 o                         
  -9   5   0          1.30          1.25         1.06 o                         
  -8   5   0         97.27         88.29         2.35 o                         
  -7   5   0         15.08         14.06         0.96 o                         
  -6   5   0         57.59         66.57         1.46 o                         
  -5   5   0         15.05         12.39         0.55 o                         
  -4   5   0          1.75          0.73         0.33 o                         
  -3   5   0        679.37        714.19         4.67 o                         
  -2   5   0        352.51        365.14         2.85 o                         
  -1   5   0         71.41         68.71         1.06 o                         
   0   5   0         11.36          6.89         0.48 o                         
   1   5   0          0.14          0.83         0.43 o                         
   2   5   0        114.41        131.50         1.87 o                         
   3   5   0          1.01          0.13         0.66 o                         
   4   5   0         58.72         61.06         1.67 o                         
   5   5   0          0.70          2.31         1.00 o                         
   6   5   0          2.99          2.31         1.33 o                         
   7   5   0          0.11          0.52         1.53 o                         
   8   5   0          0.31         -1.15         1.79 o                         
 -11   6   0          5.59          4.10         2.32 o                         
 -10   6   0          6.40          7.99         1.66 o                         
  -9   6   0          1.28          2.39         1.23 o                         
  -8   6   0        134.93        144.53         3.21 o                         
  -7   6   0         13.47         13.69         1.07 o                         
  -6   6   0         36.71         37.31         0.89 o                         
  -5   6   0         21.58         16.33         0.71 o                         
  -4   6   0        125.36        116.09         1.41 o                         
  -3   6   0         37.20         44.90         0.93 o                         
  -2   6   0         20.84         21.63         0.75 o                         
  -1   6   0        145.10        150.45         1.75 o                         
   0   6   0          3.20          4.82         0.51 o                         
   1   6   0         78.53         77.37         1.57 o                         
   2   6   0         19.27         15.82         0.90 o                         
   3   6   0         21.28         25.40         1.23 o                         
   4   6   0         45.03         44.16         1.73 o                         
   5   6   0          1.15          0.55         1.22 o                         
   6   6   0          8.56         12.60         1.58 o                         
   7   6   0          9.74         10.26         1.78 o                         
 -11   7   0          0.10          0.33         2.32 o                         
 -10   7   0          7.48          4.83         1.60 o                         
  -9   7   0         24.58         29.04         2.00 o                         
  -8   7   0         80.15         80.14         2.44 o                         
  -7   7   0        128.48        135.59         2.81 o                         
  -6   7   0          0.54          0.01         0.51 o                         
  -5   7   0        375.08        370.10         3.18 o                         
  -4   7   0        474.74        488.54         3.73 o                         
  -3   7   0        194.78        173.32         2.01 o                         
  -2   7   0         17.64         18.94         0.85 o                         
  -1   7   0         56.93         49.90         1.21 o                         
   0   7   0          3.40          6.93         0.71 o                         
   1   7   0          7.44          4.85         0.72 o                         
   2   7   0         13.53         15.87         1.06 o                         
   3   7   0          0.09          0.51         1.12 o                         
   4   7   0          0.32          2.58         1.34 o                         
   5   7   0          7.71          8.37         1.52 o                         
   6   7   0          1.76          4.57         2.07 o                         
   7   7   0          3.14          0.21         2.23 o                         
 -11   8   0          3.07         -0.74         3.07 o                         
 -10   8   0          3.20          4.12         1.76 o                         
  -9   8   0         19.18         16.45         2.06 o                         
  -8   8   0         24.91         29.19         2.13 o                         
  -7   8   0          5.24          3.38         1.07 o                         
  -6   8   0        207.35        212.19         3.05 o                         
  -5   8   0         39.19         41.23         1.27 o                         
  -4   8   0        254.94        261.00         2.60 o                         
  -3   8   0         49.97         51.46         1.46 o                         
  -2   8   0          4.28          2.73         0.72 o                         
  -1   8   0          6.87          5.83         0.74 o                         
   0   8   0         21.73         24.48         1.21 o                         
   1   8   0         15.13         13.54         1.17 o                         
   2   8   0         10.02          7.93         1.26 o                         
   3   8   0          4.00          2.54         1.34 o                         
   4   8   0          1.79          4.12         1.46 o                         
   5   8   0          3.28          3.23         1.86 o                         
   6   8   0          0.07         -0.42         2.92 o                         
 -10   9   0          0.04          3.14         2.01 o                         
  -9   9   0          0.06          0.17         1.70 o                         
  -8   9   0         17.06         16.35         1.62 o                         
  -7   9   0          0.01          0.35         1.16 o                         
  -6   9   0         13.46         10.01         1.66 o                         
  -5   9   0         13.79         12.67         1.00 o                         
  -4   9   0        301.45        290.53         3.02 o                         
  -3   9   0         66.26         72.34         2.01 o                         
  -2   9   0        422.21        418.46         4.48 o                         
  -1   9   0          1.60          1.85         0.89 o                         
   0   9   0         19.03         18.64         1.34 o                         
   1   9   0          2.54          3.67         1.15 o                         
   2   9   0         83.48         84.72         2.50 o                         
   3   9   0          3.23          2.70         1.73 o                         
   4   9   0          3.62          3.72         1.93 o                         
   5   9   0          0.03         -0.91         2.86 o                         
 -10  10   0          8.23          9.82         2.83 o                         
  -9  10   0         18.44         19.46         2.18 o                         
  -8  10   0         23.49         27.15         1.99 o                         
  -7  10   0          0.60         -0.01         0.85 o                         
  -6  10   0          1.10          2.21         0.97 o                         
  -5  10   0         14.76         15.43         1.20 o                         
  -4  10   0         33.93         37.58         1.46 o                         
  -3  10   0        302.58        329.34         3.87 o                         
  -2  10   0        108.10        105.62         2.76 o                         
  -1  10   0         23.92         26.45         1.48 o                         
   0  10   0         77.09         76.70         2.87 o                         
   1  10   0         24.26         27.25         1.84 o                         
   2  10   0          0.32         -0.76         1.59 o                         
   3  10   0          1.01          2.34         2.89 o                         
   4  10   0          2.78          7.65         2.97 o                         
  -9  11   0          0.61          1.60         2.58 o                         
  -8  11   0          4.75          4.55         1.96 o                         
  -7  11   0          0.59         -0.33         1.00 o                         
  -6  11   0          1.43          0.40         1.19 o                         
  -5  11   0          0.79          0.44         1.22 o                         
  -4  11   0          2.39          2.19         1.35 o                         
  -3  11   0          9.27         10.94         2.44 o                         
  -2  11   0         20.61         21.58         1.68 o                         
  -1  11   0         18.63         20.79         1.74 o                         
   0  11   0        123.76        128.26         3.20 o                         
   1  11   0          0.12          4.55         1.84 o                         
   2  11   0         41.65         40.82         3.05 o                         
  -8  12   0          1.19          1.34         3.18 o                         
  -7  12   0          0.02          0.71         1.75 o                         
  -6  12   0         10.90         10.70         2.79 o                         
  -5  12   0          1.64          2.25         1.60 o                         
  -4  12   0          6.09          3.83         1.68 o                         
  -3  12   0          0.27         -0.51         1.82 o                         
  -2  12   0         43.08         39.82         2.22 o                         
  -1  12   0         40.91         39.36         2.49 o                         
   0  12   0         28.77         25.69         3.27 o                         
  -5  13   0         11.37         10.28         2.31 o                         
  -4  13   0         25.40         10.78         4.42 o                         
  -3  13   0         43.57         50.82         3.27 o                         
   1 -13   1         10.98         13.19         3.07 o                         
   2 -13   1          6.19         12.37         2.61 o                         
   3 -13   1        114.75        120.20         4.27 o                         
   4 -13   1          5.54          5.41         2.14 o                         
   5 -13   1         28.83         23.60         4.65 o                         
   6 -13   1         18.74         14.59         4.06 o                         
  -1 -12   1          3.01          0.86         2.59 o                         
   0 -12   1          0.43         -0.34         1.95 o                         
   1 -12   1          0.74          1.12         1.73 o                         
   2 -12   1         34.13         38.56         2.14 o                         
   3 -12   1         91.34         87.39         3.05 o                         
   4 -12   1         28.79         31.35         2.06 o                         
   5 -12   1          0.06         -0.23         1.57 o                         
   6 -12   1         13.35         11.50         2.22 o                         
   7 -12   1          0.01         -0.07         1.56 o                         
   8 -12   1         29.63         41.51         3.17 o                         
  -3 -11   1         15.09         14.03         3.56 o                         
  -2 -11   1          0.59          1.25         2.25 o                         
  -1 -11   1         78.50         88.22         2.84 o                         
   0 -11   1          6.62          4.71         1.49 o                         
   1 -11   1          2.21          1.12         1.34 o                         
   2 -11   1         88.81         90.88         2.88 o                         
   3 -11   1          7.87          9.22         1.51 o                         
   4 -11   1          5.69          5.18         1.26 o                         
   5 -11   1          0.02         -0.95         1.15 o                         
   6 -11   1         13.23         12.65         1.61 o                         
   7 -11   1          4.09          4.19         1.26 o                         
   8 -11   1          2.60          2.24         1.86 o                         
   9 -11   1          1.95         -0.92         2.31 o                         
  -4 -10   1          9.82         11.87         2.83 o                         
  -3 -10   1         33.55         35.22         2.14 o                         
  -2 -10   1          6.30          8.20         1.57 o                         
  -1 -10   1         75.34         80.86         2.54 o                         
   0 -10   1          3.15          4.32         1.26 o                         
   1 -10   1        120.86        121.56         2.90 o                         
   2 -10   1        267.52        265.68         3.84 o                         
   3 -10   1          0.48          0.34         1.11 o                         
   4 -10   1        224.19        226.22         3.13 o                         
   5 -10   1          0.00          0.41         1.08 o                         
   6 -10   1         53.07         53.19         2.40 o                         
   7 -10   1          1.25         -0.98         0.98 o                         
   8 -10   1         79.45         88.28         3.10 o                         
   9 -10   1         36.08         33.89         2.36 o                         
  10 -10   1          1.18          3.68         2.56 o                         
  -5  -9   1         16.85         18.09         2.73 o                         
  -4  -9   1         39.15         39.25         2.40 o                         
  -3  -9   1         70.95         72.56         2.52 o                         
  -2  -9   1         13.06         12.51         1.37 o                         
  -1  -9   1         30.47         30.64         1.60 o                         
   0  -9   1         10.20         12.33         1.11 o                         
   1  -9   1        184.99        177.73         3.18 o                         
   2  -9   1         59.67         59.36         1.81 o                         
   3  -9   1        188.80        176.46         3.01 o                         
   4  -9   1        300.58        281.00         3.17 o                         
   5  -9   1         17.67         18.48         1.05 o                         
   6  -9   1         43.45         43.41         1.65 o                         
   7  -9   1          8.91          6.97         1.24 o                         
   8  -9   1         60.18         61.76         2.35 o                         
   9  -9   1         16.42         17.34         1.83 o                         
  10  -9   1          3.86          4.00         2.01 o                         
  -6  -8   1         19.71         23.26         2.62 o                         
  -5  -8   1         21.66         17.95         1.95 o                         
  -4  -8   1         59.86         66.22         3.04 o                         
  -3  -8   1          6.14          5.93         1.46 o                         
  -2  -8   1         37.25         38.91         2.30 o                         
  -1  -8   1         18.22         20.04         1.11 o                         
   0  -8   1         67.66         61.91         1.56 o                         
   1  -8   1          2.18          2.17         0.66 o                         
   2  -8   1         83.96         80.73         1.65 o                         
   3  -8   1        122.76        114.33         1.79 o                         
   4  -8   1        481.86        476.15         3.84 o                         
   5  -8   1        116.24        115.37         1.80 o                         
   6  -8   1        445.16        407.70         3.99 o                         
   7  -8   1         36.20         40.32         1.99 o                         
   8  -8   1         48.76         43.16         2.18 o                         
   9  -8   1          0.23         -0.83         1.40 o                         
  10  -8   1          0.01         -1.77         1.77 o                         
  11  -8   1          0.48         -2.84         2.84 o                         
  -7  -7   1          8.27          3.92         2.15 o                         
  -6  -7   1          9.28          7.72         1.86 o                         
  -5  -7   1         19.78         20.37         1.63 o                         
  -4  -7   1         10.41          8.32         1.43 o                         
  -3  -7   1          4.74          3.22         1.04 o                         
  -2  -7   1         53.34         52.09         1.60 o                         
  -1  -7   1         65.54         65.23         1.54 o                         
   0  -7   1        155.85        162.59         2.05 o                         
   1  -7   1          2.57          3.16         0.54 o                         
   2  -7   1        165.75        160.48         2.01 o                         
   3  -7   1          2.53          4.84         0.56 o                         
   4  -7   1        115.73        120.79         1.66 o                         
   5  -7   1        342.46        337.44         3.05 o                         
   6  -7   1        246.68        247.18         2.64 o                         
   7  -7   1         70.54         68.66         2.80 o                         
   8  -7   1        247.83        241.31         4.07 o                         
   9  -7   1          1.94          2.31         1.31 o                         
  10  -7   1          7.43          8.18         1.71 o                         
  11  -7   1          0.71         -0.82         3.54 o                         
  -8  -6   1          0.53         -0.76         2.19 o                         
  -7  -6   1          0.49          0.67         1.58 o                         
  -6  -6   1          0.03          3.07         1.44 o                         
  -5  -6   1         82.59         81.60         2.37 o                         
  -4  -6   1        212.37        215.99         3.52 o                         
  -3  -6   1         97.22         98.38         1.90 o                         
  -2  -6   1         54.47         56.45         1.42 o                         
  -1  -6   1        757.57        810.33         6.15 o                         
   0  -6   1        151.44        154.18         1.89 o                         
   1  -6   1          5.96          4.10         0.45 o                         
   2  -6   1         13.70         13.30         0.61 o                         
   3  -6   1         87.68         88.92         1.29 o                         
   4  -6   1         18.21         15.85         0.66 o                         
   5  -6   1          0.20          0.49         0.50 o                         
   6  -6   1         35.16         34.79         1.06 o                         
   7  -6   1        350.68        338.53         3.23 o                         
   8  -6   1          0.43          0.60         1.06 o                         
   9  -6   1         48.60         50.32         2.33 o                         
  10  -6   1          0.86          0.79         1.53 o                         
  11  -6   1          0.03         -0.07         2.11 o                         
  -8  -5   1          1.72          2.53         1.65 o                         
  -7  -5   1          8.04          8.50         1.46 o                         
  -6  -5   1         24.25         25.14         1.34 o                         
  -5  -5   1        380.57        402.82         4.26 o                         
  -4  -5   1          0.55          1.26         0.75 o                         
  -3  -5   1        163.18        147.45         2.04 o                         
  -2  -5   1        101.47         96.60         1.54 o                         
  -1  -5   1         30.75         24.14         0.84 o                         
   0  -5   1          6.30          8.69         0.49 o                         
   1  -5   1         36.39         45.96         0.87 o                         
   2  -5   1        183.07        208.74         1.92 o                         
   3  -5   1         12.44         17.26         0.61 o                         
   4  -5   1         20.64         15.81         0.66 o                         
   5  -5   1         43.73         39.42         1.00 o                         
   6  -5   1         59.46         54.58         1.15 o                         
   7  -5   1         31.80         28.64         1.01 o                         
   8  -5   1         82.47         82.42         2.42 o                         
   9  -5   1         84.33         82.89         3.22 o                         
  10  -5   1          0.00         -0.39         1.57 o                         
  11  -5   1          2.50          1.94         2.08 o                         
  -9  -4   1          0.54         -1.78         1.78 o                         
  -8  -4   1          1.01          2.70         1.35 o                         
  -7  -4   1          0.57          0.67         1.23 o                         
  -6  -4   1         38.92         38.76         1.40 o                         
  -5  -4   1          3.37          3.36         0.76 o                         
  -4  -4   1         40.70         33.49         1.51 o                         
  -3  -4   1          2.07          0.34         0.45 o                         
  -2  -4   1        159.28        132.97         1.65 o                         
  -1  -4   1         10.50          7.56         0.48 o                         
   0  -4   1        439.65        393.69         2.94 o                         
   1  -4   1         51.77         53.46         0.79 o                         
   2  -4   1         11.10          8.29         0.39 o                         
   3  -4   1          0.68          0.28         0.27 o                         
   4  -4   1          0.14          0.61         0.30 o                         
   5  -4   1        333.57        348.09         3.08 o                         
   6  -4   1        105.32         98.89         1.49 o                         
   7  -4   1          0.01         -0.08         0.52 o                         
   8  -4   1         94.82         96.43         3.10 o                         
   9  -4   1          5.35          4.12         1.30 o                         
  10  -4   1          8.36          7.41         1.68 o                         
  11  -4   1          1.28         -0.80         2.16 o                         
  -9  -3   1          5.77          6.82         1.92 o                         
  -8  -3   1          7.09          5.96         1.45 o                         
  -7  -3   1          3.28          1.84         0.94 o                         
  -6  -3   1         92.86         94.96         1.73 o                         
  -5  -3   1         80.81         78.67         1.44 o                         
  -4  -3   1         94.90         90.66         1.71 o                         
  -3  -3   1        371.78        374.82         3.19 o                         
  -2  -3   1        813.65        713.26         5.09 o                         
  -1  -3   1        436.82        425.98         3.70 o                         
   0  -3   1        188.35        170.96         1.56 o                         
   1  -3   1       2121.06       2127.90        13.11 o                         
   2  -3   1          9.04          8.17         0.37 o                         
   3  -3   1        194.37        185.78         1.76 o                         
   4  -3   1        356.21        383.95         3.16 o                         
   5  -3   1          0.87          2.12         0.39 o                         
   6  -3   1          5.46          3.72         0.46 o                         
   7  -3   1         44.32         40.58         1.15 o                         
   8  -3   1          0.58          0.80         0.66 o                         
   9  -3   1         41.09         36.48         2.04 o                         
  10  -3   1         40.00         37.86         2.26 o                         
  11  -3   1          2.48          0.12         2.47 o                         
 -10  -2   1          1.16          2.67         2.42 o                         
  -9  -2   1         47.05         50.93         2.53 o                         
  -8  -2   1          1.25          2.93         0.93 o                         
  -7  -2   1         12.31         11.45         0.89 o                         
  -6  -2   1          0.10          0.03         0.56 o                         
  -5  -2   1         41.84         41.22         1.01 o                         
  -4  -2   1         55.37         51.03         0.95 o                         
  -3  -2   1          0.07          0.08         0.30 o                         
  -2  -2   1        434.38        404.35         3.18 o                         
  -1  -2   1       1481.93       1570.49         9.86 o                         
   0  -2   1         22.64         24.03         0.51 o                         
   1  -2   1         73.29         59.16         0.88 o                         
   2  -2   1        829.08        813.96         6.56 o                         
   3  -2   1          1.10          0.99         0.22 o                         
   4  -2   1        149.55        161.14         1.47 o                         
   5  -2   1        338.64        350.81         2.96 o                         
   6  -2   1          0.44          0.14         0.44 o                         
   7  -2   1         64.39         70.34         1.46 o                         
   8  -2   1          0.58          0.61         0.76 o                         
   9  -2   1          2.56          1.79         1.36 o                         
  10  -2   1          1.24          0.57         0.93 o                         
  11  -2   1          3.21          5.21         2.55 o                         
 -10  -1   1         24.91         20.55         2.28 o                         
  -9  -1   1         34.62         34.53         2.09 o                         
  -8  -1   1          5.41          2.57         1.41 o                         
  -7  -1   1         32.02         29.74         1.08 o                         
  -6  -1   1         12.11         12.14         0.78 o                         
  -5  -1   1         67.63         61.69         1.06 o                         
  -4  -1   1        311.62        315.73         2.48 o                         
  -3  -1   1        185.82        186.53         1.57 o                         
  -2  -1   1         23.18         20.69         0.42 o                         
  -1  -1   1        259.79        248.81         1.77 o                         
   0  -1   1        297.31        251.46         3.33 o                         
   1  -1   1        506.24        485.40         3.83 o                         
   2  -1   1        320.28        300.61         2.67 o                         
   3  -1   1         64.41         56.48         0.84 o                         
   4  -1   1         93.62         97.65         1.24 o                         
   5  -1   1        113.56        107.58         1.45 o                         
   6  -1   1         18.43         15.15         0.77 o                         
   7  -1   1        131.97        134.82         1.98 o                         
   8  -1   1          0.01          0.02         0.95 o                         
   9  -1   1          5.35          3.28         1.21 o                         
  10  -1   1          5.37          5.18         1.32 o                         
  11  -1   1          1.04         -0.54         3.21 o                         
 -11   0   1          5.20          2.69         3.35 o                         
 -10   0   1         21.26         21.94         2.13 o                         
  -9   0   1         20.22         17.04         1.64 o                         
  -8   0   1         27.61         32.27         2.33 o                         
  -7   0   1         47.03         42.91         1.03 o                         
  -6   0   1         56.37         60.99         1.04 o                         
  -5   0   1         29.01         30.51         0.71 o                         
  -4   0   1       1447.54       1588.73        10.07 o                         
  -3   0   1        779.21        805.72         5.21 o                         
  -2   0   1       3816.90       3936.39        30.65 o                         
  -1   0   1       2432.01       2448.98        99.79 o                         
   1   0   1         86.26         71.97         0.72 o                         
   2   0   1        991.56        991.50         6.42 o                         
   3   0   1        103.87         97.62         1.16 o                         
   4   0   1          0.14         -0.09         0.30 o                         
   5   0   1         41.37         32.51         0.86 o                         
   6   0   1         22.45         20.06         0.85 o                         
   7   0   1         11.47         11.73         0.98 o                         
   8   0   1          0.01          0.21         1.06 o                         
   9   0   1          9.68          8.80         1.50 o                         
  10   0   1          2.57          1.42         1.64 o                         
 -11   1   1          1.93          4.01         2.47 o                         
 -10   1   1          7.55          5.05         1.60 o                         
  -9   1   1          0.27         -0.50         1.11 o                         
  -8   1   1        257.39        233.88         3.58 o                         
  -7   1   1          2.76          3.02         0.69 o                         
  -6   1   1        431.51        422.86         3.88 o                         
  -5   1   1         26.20         36.23         0.84 o                         
  -4   1   1        115.98        117.89         1.27 o                         
  -3   1   1        222.44        217.95         2.03 o                         
  -2   1   1         29.30         28.13         0.52 o                         
  -1   1   1        513.09        496.51         3.18 o                         
   0   1   1       1001.64        964.42         8.49 o                         
   1   1   1      12740.02      12533.24       107.67 o                         
   2   1   1       8224.45       8510.22        55.84 o                         
   3   1   1       1570.23       1618.50        11.06 o                         
   4   1   1       1418.98       1557.71        10.97 o                         
   5   1   1        117.93        113.26         1.68 o                         
   6   1   1        123.79        125.60         1.80 o                         
   7   1   1          0.01          0.39         0.79 o                         
   8   1   1          3.05          1.82         1.01 o                         
   9   1   1          9.24          7.76         1.78 o                         
  10   1   1          0.00          2.05         1.95 o                         
 -11   2   1          2.62          1.59         2.07 o                         
 -10   2   1          0.83         -1.34         1.49 o                         
  -9   2   1         39.36         37.33         1.86 o                         
  -8   2   1         23.40         22.65         1.40 o                         
  -7   2   1         64.67         60.53         1.35 o                         
  -6   2   1        282.43        278.96         2.65 o                         
  -5   2   1          0.66          0.25         0.31 o                         
  -4   2   1       1185.27       1223.43         8.81 o                         
  -3   2   1          1.71          1.66         0.21 o                         
  -2   2   1         18.21         17.25         0.37 o                         
  -1   2   1         54.26         45.77         0.50 o                         
   0   2   1          0.88         -0.01         0.16 o                         
   1   2   1       2217.40       2330.99        15.28 o                         
   2   2   1       1167.12       1158.46         7.72 o                         
   3   2   1       2515.53       2672.84        16.95 o                         
   4   2   1       2451.38       2589.58        16.67 o                         
   5   2   1         20.13         19.29         0.93 o                         
   6   2   1        995.47       1025.22         7.33 o                         
   7   2   1         11.56          7.61         1.20 o                         
   8   2   1         39.06         37.14         1.90 o                         
   9   2   1         15.21         14.56         1.99 o                         
  10   2   1          6.45          5.48         3.85 o                         
 -11   3   1          0.08         -1.64         1.85 o                         
 -10   3   1          2.56          0.81         1.35 o                         
  -9   3   1         13.79         13.53         1.50 o                         
  -8   3   1          0.94          0.70         0.76 o                         
  -7   3   1         51.34         53.92         1.27 o                         
  -6   3   1         62.70         57.12         1.13 o                         
  -5   3   1          0.51          0.11         0.32 o                         
  -4   3   1        737.32        762.44         5.51 o                         
  -3   3   1         45.14         42.88         0.73 o                         
  -2   3   1        231.80        237.56         1.81 o                         
  -1   3   1        535.70        521.56         3.34 o                         
   0   3   1         97.43         95.32         1.09 o                         
   1   3   1       2775.91       2967.76        18.51 o                         
   2   3   1        181.68        196.33         2.27 o                         
   3   3   1       3263.23       3483.61        21.98 o                         
   4   3   1         95.85         95.25         1.62 o                         
   5   3   1       1872.23       1935.80        13.20 o                         
   6   3   1          7.10          6.90         1.10 o                         
   7   3   1          3.71          1.79         1.16 o                         
   8   3   1         25.27         20.53         1.89 o                         
   9   3   1          0.05          0.68         1.97 o                         
 -11   4   1          5.56          4.94         2.16 o                         
 -10   4   1          3.43          0.14         1.42 o                         
  -9   4   1         28.27         25.19         1.52 o                         
  -8   4   1          1.32          0.04         0.78 o                         
  -7   4   1         51.26         49.08         1.31 o                         
  -6   4   1         40.79         44.26         1.09 o                         
  -5   4   1          0.23         -0.09         0.36 o                         
  -4   4   1         26.32         24.98         0.79 o                         
  -3   4   1        551.30        595.02         4.02 o                         
  -2   4   1          2.48          3.50         0.30 o                         
  -1   4   1        371.55        362.34         2.73 o                         
   0   4   1          6.58          9.34         0.46 o                         
   1   4   1        218.23        239.39         2.42 o                         
   2   4   1        162.26        151.12         1.89 o                         
   3   4   1         30.80         33.80         1.74 o                         
   4   4   1          1.56          2.02         0.67 o                         
   5   4   1         70.85         67.05         1.99 o                         
   6   4   1        174.44        181.91         3.29 o                         
   7   4   1         49.36         45.27         2.06 o                         
   8   4   1         57.67         57.61         2.53 o                         
   9   4   1         14.09          8.96         5.89 o                         
 -11   5   1          0.63          2.99         1.86 o                         
 -10   5   1          8.54         12.85         2.25 o                         
  -9   5   1          4.85          3.80         1.04 o                         
  -8   5   1          1.19          0.12         0.88 o                         
  -7   5   1          7.15          7.80         0.84 o                         
  -6   5   1         27.67         32.69         1.11 o                         
  -5   5   1         39.77         35.14         1.16 o                         
  -4   5   1          1.00          1.35         0.31 o                         
  -3   5   1        135.13        120.45         1.30 o                         
  -2   5   1          0.24          0.08         0.32 o                         
  -1   5   1        418.84        418.14         3.24 o                         
   0   5   1        374.72        399.43         3.23 o                         
   1   5   1        374.58        370.83         3.33 o                         
   2   5   1         10.65          9.21         0.71 o                         
   3   5   1         37.67         38.66         1.30 o                         
   4   5   1         68.87         72.23         2.02 o                         
   5   5   1         32.03         29.75         1.57 o                         
   6   5   1         77.94         76.59         3.13 o                         
   7   5   1         15.90         14.19         2.00 o                         
   8   5   1          3.00          3.85         2.30 o                         
 -11   6   1          0.08          1.95         2.10 o                         
 -10   6   1          1.87         -0.81         1.78 o                         
  -9   6   1          1.26          1.58         1.38 o                         
  -8   6   1         22.92         22.09         1.41 o                         
  -7   6   1        327.03        321.90         4.70 o                         
  -6   6   1          3.39          3.32         0.71 o                         
  -5   6   1         44.15         44.03         0.97 o                         
  -4   6   1         43.63         47.88         0.94 o                         
  -3   6   1         66.90         70.31         1.12 o                         
  -2   6   1         36.80         39.21         1.03 o                         
  -1   6   1          0.36          0.10         0.45 o                         
   0   6   1        216.56        227.69         2.37 o                         
   1   6   1         28.49         26.80         1.28 o                         
   2   6   1        171.03        178.49         2.44 o                         
   3   6   1          3.80          3.61         0.95 o                         
   4   6   1         30.31         32.59         1.69 o                         
   5   6   1          1.89          0.49         1.22 o                         
   6   6   1          0.56          1.15         1.55 o                         
   7   6   1         26.97         30.36         3.82 o                         
 -11   7   1         15.09         16.37         2.49 o                         
 -10   7   1          0.94         -0.63         1.61 o                         
  -9   7   1          7.56          5.16         1.30 o                         
  -8   7   1         99.11         93.21         2.77 o                         
  -7   7   1        216.66        223.66         3.67 o                         
  -6   7   1         22.92         22.81         1.24 o                         
  -5   7   1         37.14         36.36         0.99 o                         
  -4   7   1          9.45         11.58         0.67 o                         
  -3   7   1         21.15         21.52         0.88 o                         
  -2   7   1         15.85         12.28         0.78 o                         
  -1   7   1         71.73         69.80         1.40 o                         
   0   7   1         23.95         22.75         0.98 o                         
   1   7   1         21.17         20.11         1.07 o                         
   2   7   1         37.25         36.12         1.59 o                         
   3   7   1          5.06          5.62         1.16 o                         
   4   7   1         12.05         12.86         1.40 o                         
   5   7   1          0.59         -0.36         1.56 o                         
   6   7   1         43.00         47.37         2.84 o                         
 -10   8   1          0.06          1.30         1.86 o                         
  -9   8   1         13.80          9.94         2.08 o                         
  -8   8   1         94.84         97.39         3.41 o                         
  -7   8   1          0.21         -0.33         1.00 o                         
  -6   8   1          0.07         -0.52         0.86 o                         
  -5   8   1          4.46          2.70         0.67 o                         
  -4   8   1         19.44         20.83         0.97 o                         
  -3   8   1        380.02        383.72         3.86 o                         
  -2   8   1          6.41          7.69         0.84 o                         
  -1   8   1         26.61         26.08         1.17 o                         
   0   8   1          4.55          4.08         0.93 o                         
   1   8   1          0.54          2.20         0.98 o                         
   2   8   1         32.92         33.25         1.56 o                         
   3   8   1         17.78         16.51         1.64 o                         
   4   8   1          0.82          3.81         1.61 o                         
   5   8   1          5.32          6.21         2.22 o                         
 -10   9   1          3.07          1.68         3.08 o                         
  -9   9   1         11.77         14.96         1.97 o                         
  -8   9   1          0.01          1.09         1.41 o                         
  -7   9   1          8.26         10.02         1.32 o                         
  -6   9   1         25.68         27.57         1.66 o                         
  -5   9   1         51.78         61.70         2.65 o                         
  -4   9   1         27.12         29.53         1.41 o                         
  -3   9   1         40.59         41.17         1.51 o                         
  -2   9   1         21.48         21.21         1.25 o                         
  -1   9   1        187.09        188.32         2.79 o                         
   0   9   1         10.64          8.19         1.25 o                         
   1   9   1          0.09          0.62         1.14 o                         
   2   9   1         44.40         41.25         2.51 o                         
   3   9   1          2.24          1.80         1.90 o                         
   4   9   1          0.85          5.31         2.09 o                         
  -9  10   1          0.71         -1.78         1.92 o                         
  -8  10   1          2.12          3.28         1.73 o                         
  -7  10   1          4.90          5.77         1.53 o                         
  -6  10   1         24.61         24.87         1.75 o                         
  -5  10   1          4.36          3.93         0.99 o                         
  -4  10   1         11.13         12.66         1.33 o                         
  -3  10   1         24.99         23.72         1.42 o                         
  -2  10   1        575.70        606.73         6.50 o                         
  -1  10   1          1.89          1.36         1.27 o                         
   0  10   1        123.49        128.07         3.08 o                         
   1  10   1         29.76         32.65         2.06 o                         
   2  10   1         34.60         33.80         2.51 o                         
   3  10   1          1.72          2.02         2.30 o                         
  -8  11   1          6.47          6.12         2.15 o                         
  -7  11   1          6.69          6.49         1.97 o                         
  -6  11   1          8.40          6.04         1.31 o                         
  -5  11   1          4.91          4.44         1.31 o                         
  -4  11   1          2.65          0.96         1.28 o                         
  -3  11   1         91.87         91.67         3.31 o                         
  -2  11   1          4.77          3.62         1.44 o                         
  -1  11   1         66.54         69.48         2.56 o                         
   0  11   1         40.13         45.21         2.30 o                         
   1  11   1         24.26         24.69         2.39 o                         
   2  11   1          1.84         -3.57         3.57 o                         
  -7  12   1          5.58          8.15         2.68 o                         
  -6  12   1         25.28         30.01         3.24 o                         
  -5  12   1          3.56         -0.18         1.66 o                         
  -4  12   1          3.15         -0.04         1.84 o                         
  -3  12   1          0.59          0.42         1.97 o                         
  -2  12   1          0.10          1.76         2.38 o                         
  -1  12   1         43.03         50.15         3.34 o                         
   0  12   1          1.65         -2.28         4.34 o                         
   0 -13   2          0.23          3.18         3.07 o                         
   1 -13   2          1.71          2.74         2.51 o                         
   2 -13   2          1.92          2.44         2.26 o                         
   3 -13   2         39.13         48.68         2.82 o                         
   4 -13   2         24.48         23.95         2.15 o                         
   5 -13   2          4.12          5.68         2.10 o                         
   6 -13   2          1.91          2.41         2.39 o                         
   7 -13   2          2.10          4.70         2.53 o                         
  -2 -12   2          0.16          3.00         2.98 o                         
  -1 -12   2          3.24          2.83         2.18 o                         
   0 -12   2         34.34         36.10         2.19 o                         
   1 -12   2          0.18         -1.84         1.84 o                         
   2 -12   2          0.15          0.55         1.54 o                         
   3 -12   2         90.59         96.43         3.15 o                         
   4 -12   2         14.93         15.96         1.75 o                         
   5 -12   2          5.15          5.84         1.60 o                         
   6 -12   2          0.86          4.06         1.68 o                         
   7 -12   2         17.17         14.51         2.45 o                         
   8 -12   2          0.27         -0.04         1.77 o                         
  -3 -11   2          3.36          2.35         2.37 o                         
  -2 -11   2         48.39         49.04         2.30 o                         
  -1 -11   2         51.48         50.28         2.15 o                         
   0 -11   2         23.52         24.08         1.62 o                         
   1 -11   2         15.35         16.47         1.46 o                         
   2 -11   2         84.33         80.95         2.73 o                         
   3 -11   2         23.25         22.91         1.90 o                         
   4 -11   2          0.11         -0.48         1.20 o                         
   5 -11   2         12.17         15.55         1.44 o                         
   6 -11   2          0.47          0.96         1.22 o                         
   7 -11   2         15.88         19.59         1.99 o                         
   8 -11   2          0.67         -0.47         1.43 o                         
   9 -11   2         38.60         39.78         2.74 o                         
  -4 -10   2          8.01          6.21         2.44 o                         
  -3 -10   2          3.90          4.37         1.87 o                         
  -2 -10   2         22.73         21.81         1.66 o                         
  -1 -10   2         18.83         21.51         1.56 o                         
   0 -10   2        168.79        172.16         3.16 o                         
   1 -10   2          0.56          0.17         1.14 o                         
   2 -10   2        140.24        147.54         3.49 o                         
   3 -10   2          2.73          3.49         1.16 o                         
   4 -10   2        148.67        148.32         2.69 o                         
   5 -10   2         15.67         15.22         1.13 o                         
   6 -10   2          8.50          6.30         1.12 o                         
   7 -10   2          2.42          2.34         1.06 o                         
   8 -10   2         22.50         25.35         1.98 o                         
   9 -10   2         14.37         12.40         1.96 o                         
  10 -10   2          0.24          0.77         2.36 o                         
  -6  -9   2         15.43         20.71         3.35 o                         
  -5  -9   2         18.70         26.72         2.22 o                         
  -4  -9   2         60.75         58.11         2.80 o                         
  -3  -9   2          8.10          9.34         1.45 o                         
  -2  -9   2         33.10         34.74         1.66 o                         
  -1  -9   2          0.00          0.73         1.23 o                         
   0  -9   2        195.22        206.99         3.44 o                         
   1  -9   2         11.47          8.94         0.97 o                         
   2  -9   2        203.17        189.59         3.30 o                         
   3  -9   2         55.94         55.15         1.76 o                         
   4  -9   2         82.59         69.51         1.76 o                         
   5  -9   2         94.37         92.69         1.91 o                         
   6  -9   2         20.87         20.03         1.16 o                         
   7  -9   2          8.99          5.53         1.29 o                         
   8  -9   2        142.70        151.46         3.53 o                         
   9  -9   2         76.77         91.87         3.42 o                         
  10  -9   2          1.43          2.87         2.28 o                         
  -6  -8   2          1.90          4.92         1.82 o                         
  -5  -8   2          9.24          7.17         1.72 o                         
  -4  -8   2         13.83         13.49         1.62 o                         
  -3  -8   2         21.63         23.38         1.53 o                         
  -2  -8   2        264.79        278.30         3.74 o                         
  -1  -8   2          3.14          2.02         0.83 o                         
   0  -8   2         97.01        106.38         1.83 o                         
   1  -8   2          5.50          5.41         0.68 o                         
   2  -8   2        199.66        194.14         2.29 o                         
   3  -8   2        214.59        224.40         2.48 o                         
   4  -8   2        321.04        305.68         3.15 o                         
   5  -8   2        304.99        306.05         3.05 o                         
   6  -8   2         58.28         54.08         1.49 o                         
   7  -8   2         74.04         80.67         2.17 o                         
   8  -8   2          0.75          0.73         0.93 o                         
   9  -8   2          0.00          0.65         0.84 o                         
  10  -8   2          6.77          7.01         2.91 o                         
  11  -8   2          0.19          0.07         4.91 o                         
  -7  -7   2          2.15          4.11         1.86 o                         
  -6  -7   2          6.89          8.42         1.61 o                         
  -5  -7   2         50.37         53.85         2.10 o                         
  -4  -7   2         27.32         30.71         1.50 o                         
  -3  -7   2         57.47         58.18         1.77 o                         
  -2  -7   2         48.41         50.92         1.53 o                         
  -1  -7   2         93.21         91.32         1.80 o                         
   0  -7   2        104.38        112.48         1.67 o                         
   1  -7   2        150.81        144.97         1.83 o                         
   2  -7   2          4.34          5.85         0.54 o                         
   3  -7   2          8.12          4.59         0.55 o                         
   4  -7   2         45.11         48.54         1.22 o                         
   5  -7   2        557.99        543.54         4.33 o                         
   6  -7   2         13.17         14.93         0.92 o                         
   7  -7   2        658.54        655.60         5.41 o                         
   8  -7   2        100.57         92.96         4.85 o                         
   9  -7   2         96.49        102.06         3.20 o                         
  10  -7   2          0.94          0.52         1.71 o                         
  11  -7   2          1.00          1.99         2.37 o                         
  -8  -6   2         20.23         20.55         3.14 o                         
  -7  -6   2          0.04          1.06         1.45 o                         
  -6  -6   2         33.05         37.04         1.96 o                         
  -5  -6   2        204.46        203.79         3.47 o                         
  -4  -6   2        528.47        531.77         5.25 o                         
  -3  -6   2         11.03         13.79         0.88 o                         
  -2  -6   2        235.31        223.18         2.56 o                         
  -1  -6   2         34.90         34.42         1.07 o                         
   0  -6   2       1283.46       1356.17         8.85 o                         
   1  -6   2         34.53         45.54         0.99 o                         
   2  -6   2        390.20        437.92         3.44 o                         
   3  -6   2         58.48         50.49         1.08 o                         
   4  -6   2         34.34         31.20         0.93 o                         
   5  -6   2         47.18         44.37         1.45 o                         
   6  -6   2         36.90         40.37         1.24 o                         
   7  -6   2        259.44        248.97         2.81 o                         
   8  -6   2         20.37         20.09         1.62 o                         
   9  -6   2        105.00        101.27         3.25 o                         
  10  -6   2        132.50        135.15         4.28 o                         
  11  -6   2          2.84         -1.19         2.24 o                         
  -9  -5   2         16.96          7.05         2.26 o                         
  -8  -5   2         17.96          9.02         2.43 o                         
  -7  -5   2         42.71         45.28         2.00 o                         
  -6  -5   2         16.20         14.00         1.12 o                         
  -5  -5   2        278.52        278.74         3.48 o                         
  -4  -5   2        106.15         97.59         1.81 o                         
  -3  -5   2         34.32         30.61         1.09 o                         
  -2  -5   2         33.06         31.90         1.01 o                         
  -1  -5   2         78.62         81.64         1.30 o                         
   0  -5   2        261.23        269.61         2.36 o                         
   1  -5   2        245.72        273.72         2.43 o                         
   2  -5   2          8.04          3.43         0.37 o                         
   3  -5   2         14.35          9.93         0.52 o                         
   4  -5   2          1.42          0.77         0.39 o                         
   5  -5   2        120.71        116.23         1.58 o                         
   6  -5   2          0.90          0.82         0.55 o                         
   7  -5   2         27.93         35.11         1.26 o                         
   8  -5   2         26.17         22.73         2.12 o                         
   9  -5   2        285.64        275.95         4.84 o                         
  10  -5   2          0.86          0.56         1.71 o                         
  11  -5   2         59.57         57.14         3.54 o                         
  -9  -4   2         14.35         12.04         2.30 o                         
  -8  -4   2          2.56          1.68         1.24 o                         
  -7  -4   2          0.79          0.38         0.98 o                         
  -6  -4   2          8.25          7.40         0.91 o                         
  -5  -4   2          3.65          5.58         0.69 o                         
  -4  -4   2        258.28        255.19         2.81 o                         
  -3  -4   2         30.81         35.54         0.98 o                         
  -2  -4   2        126.12        129.36         1.58 o                         
  -1  -4   2        355.88        338.47         4.52 o                         
   0  -4   2        188.68        174.47         1.62 o                         
   1  -4   2        509.78        503.39         3.49 o                         
   2  -4   2        367.75        378.85         3.74 o                         
   3  -4   2        291.39        318.99         2.80 o                         
   4  -4   2         13.81         11.80         0.58 o                         
   5  -4   2        116.94        122.76         2.06 o                         
   6  -4   2         47.05         55.31         1.27 o                         
   7  -4   2          4.59          5.69         0.72 o                         
   8  -4   2         33.71         34.41         1.40 o                         
   9  -4   2          9.97         10.07         1.48 o                         
  10  -4   2         65.53         71.67         3.29 o                         
  11  -4   2         37.62         36.48         3.13 o                         
 -10  -3   2          1.06          2.37         2.85 o                         
  -9  -3   2          4.46          1.92         1.08 o                         
  -8  -3   2          1.95          0.14         1.23 o                         
  -7  -3   2          4.41          3.70         1.13 o                         
  -6  -3   2         83.60         82.92         1.56 o                         
  -5  -3   2         55.22         47.37         1.15 o                         
  -4  -3   2        223.78        222.04         2.25 o                         
  -3  -3   2        149.49        167.63         1.79 o                         
  -2  -3   2         13.28         12.34         0.50 o                         
  -1  -3   2       1462.05       1493.10         9.56 o                         
   0  -3   2       5392.17       5462.39        34.40 o                         
   1  -3   2      10254.43      10625.23        69.22 o                         
   2  -3   2        297.58        271.82         3.83 o                         
   3  -3   2        767.91        765.56         5.59 o                         
   4  -3   2        440.05        449.39         3.72 o                         
   5  -3   2        356.87        344.38         3.18 o                         
   6  -3   2         53.67         59.45         1.28 o                         
   7  -3   2         18.28         14.54         0.86 o                         
   8  -3   2         28.75         31.20         1.33 o                         
   9  -3   2          8.50          5.56         1.49 o                         
  10  -3   2         32.92         36.00         2.57 o                         
  11  -3   2          2.33          4.24         2.81 o                         
 -10  -2   2          9.51          8.44         2.10 o                         
  -9  -2   2          5.37          4.00         1.84 o                         
  -8  -2   2          0.36         -0.07         0.70 o                         
  -7  -2   2         16.00         13.82         1.11 o                         
  -6  -2   2         33.23         32.39         0.99 o                         
  -5  -2   2          3.00          3.83         0.46 o                         
  -4  -2   2        260.45        271.73         2.39 o                         
  -3  -2   2        244.18        253.47         2.06 o                         
  -2  -2   2        186.06        180.86         1.52 o                         
  -1  -2   2        520.43        497.15         3.75 o                         
   0  -2   2       8135.08       8085.16        45.62 o                         
   1  -2   2       3335.84       3428.35        22.52 o                         
   2  -2   2        740.97        711.02         6.60 o                         
   3  -2   2        153.40        143.93         1.38 o                         
   4  -2   2        109.42         92.86         1.26 o                         
   5  -2   2        187.01        206.15         2.17 o                         
   6  -2   2          6.26          5.80         0.63 o                         
   7  -2   2          7.29          6.97         0.77 o                         
   8  -2   2          6.82          6.93         0.99 o                         
   9  -2   2          3.56          1.45         1.13 o                         
  10  -2   2         17.59         12.00         2.71 o                         
  11  -2   2          2.35          0.87         3.02 o                         
 -10  -1   2          0.04         -1.38         1.68 o                         
  -9  -1   2          0.11         -0.73         1.28 o                         
  -8  -1   2          2.98          2.48         1.00 o                         
  -7  -1   2        135.53        128.61         2.22 o                         
  -6  -1   2          3.79          3.59         0.41 o                         
  -5  -1   2          0.10          0.38         0.28 o                         
  -4  -1   2          2.18          5.36         0.31 o                         
  -3  -1   2          7.04          3.33         0.21 o                         
  -2  -1   2        172.51        164.31         1.27 o                         
  -1  -1   2       1348.48       1250.59         7.38 o                         
   0  -1   2        301.81        322.85         2.44 o                         
   1  -1   2        117.46        114.16         1.16 o                         
   2  -1   2        472.55        422.20         2.86 o                         
   3  -1   2         69.92         76.57         0.89 o                         
   4  -1   2         35.63         38.80         0.90 o                         
   5  -1   2         55.33         55.62         1.16 o                         
   6  -1   2         45.76         47.25         1.30 o                         
   7  -1   2          6.51          5.50         0.79 o                         
   8  -1   2          3.15          4.17         1.17 o                         
   9  -1   2          1.46          1.42         1.27 o                         
  10  -1   2         18.84         24.18         2.48 o                         
 -11   0   2          0.09          4.67         2.90 o                         
 -10   0   2          0.32          0.41         1.48 o                         
  -9   0   2          0.76          2.74         1.29 o                         
  -8   0   2        195.13        182.23         3.23 o                         
  -7   0   2          4.63          9.58         0.83 o                         
  -6   0   2         60.54         65.72         1.27 o                         
  -5   0   2        216.97        211.57         2.10 o                         
  -4   0   2         16.75         16.12         0.57 o                         
  -3   0   2          0.11          0.78         0.17 o                         
  -2   0   2       1217.28       1187.06        10.50 o                         
  -1   0   2       1214.87       1214.17        10.24 o                         
   0   0   2        592.23        576.52         4.11 o                         
   1   0   2       3183.93       3177.01        29.74 o                         
   2   0   2        571.82        592.39         4.15 o                         
   3   0   2        427.22        418.04         3.28 o                         
   4   0   2          0.17          0.36         0.38 o                         
   5   0   2         67.43         59.91         1.26 o                         
   6   0   2        358.73        378.50         3.44 o                         
   7   0   2         55.29         56.45         2.16 o                         
   8   0   2          1.97          2.05         1.12 o                         
   9   0   2          0.18         -1.36         1.36 o                         
  10   0   2         10.85          9.71         1.96 o                         
 -11   1   2          7.56         14.60         2.39 o                         
 -10   1   2         36.45         34.58         2.10 o                         
  -9   1   2         35.53         30.96         1.63 o                         
  -8   1   2         75.60         62.18         1.96 o                         
  -7   1   2         15.87         19.46         0.86 o                         
  -6   1   2         60.50         61.79         1.25 o                         
  -5   1   2        208.01        220.43         2.44 o                         
  -4   1   2         19.20         27.93         0.61 o                         
  -3   1   2        123.82        133.62         1.80 o                         
  -2   1   2        283.33        298.93         3.23 o                         
  -1   1   2        256.13        214.62         1.76 o                         
   0   1   2       1781.06       1764.07        14.19 o                         
   1   1   2          0.34          0.60         0.20 o                         
   2   1   2         98.93        102.00         1.41 o                         
   3   1   2         42.14         37.71         0.98 o                         
   4   1   2          0.30         -0.17         0.47 o                         
   5   1   2        230.49        222.29         2.67 o                         
   6   1   2        291.19        277.31         2.91 o                         
   7   1   2         11.09         12.97         1.14 o                         
   8   1   2         23.83         23.97         1.59 o                         
   9   1   2          6.81          7.93         1.76 o                         
  10   1   2         15.17          4.08         3.86 o                         
 -11   2   2         10.08          9.33         2.10 o                         
 -10   2   2          8.48         11.14         2.02 o                         
  -9   2   2         10.19          4.43         1.70 o                         
  -8   2   2          5.34          6.12         0.88 o                         
  -7   2   2        120.80        118.32         1.87 o                         
  -6   2   2        146.66        147.74         2.04 o                         
  -5   2   2        416.12        452.09         3.46 o                         
  -4   2   2       1234.23       1342.83         8.51 o                         
  -3   2   2        177.87        184.75         1.47 o                         
  -2   2   2         12.31         12.18         0.35 o                         
  -1   2   2         53.19         48.57         0.54 o                         
   0   2   2          0.66          1.39         0.20 o                         
   1   2   2        359.84        342.01         3.98 o                         
   2   2   2        396.10        440.54         3.47 o                         
   3   2   2         56.61         46.41         1.08 o                         
   4   2   2          3.18          3.90         0.62 o                         
   5   2   2         13.34         15.19         0.91 o                         
   6   2   2         11.50         11.65         1.09 o                         
   7   2   2         22.80         24.66         1.65 o                         
   8   2   2          1.02          2.27         1.46 o                         
   9   2   2          5.04          5.74         2.12 o                         
 -11   3   2          0.91          1.91         2.27 o                         
 -10   3   2          9.32          8.97         1.41 o                         
  -9   3   2         30.02         24.66         1.66 o                         
  -8   3   2         50.67         50.45         1.60 o                         
  -7   3   2         20.69         19.09         0.79 o                         
  -6   3   2         10.21         11.40         0.54 o                         
  -5   3   2        344.74        366.22         2.85 o                         
  -4   3   2         21.27         25.69         0.59 o                         
  -3   3   2         93.00         98.03         1.10 o                         
  -2   3   2       2214.89       2404.76        13.60 o                         
  -1   3   2        117.91        129.20         1.21 o                         
   0   3   2         26.43         29.32         0.64 o                         
   1   3   2        221.72        224.01         2.27 o                         
   2   3   2         49.90         65.80         1.16 o                         
   3   3   2        349.89        369.12         3.37 o                         
   4   3   2         62.42         64.78         1.50 o                         
   5   3   2        348.41        339.40         3.64 o                         
   6   3   2         33.28         32.05         1.52 o                         
   7   3   2        101.11         91.91         2.88 o                         
   8   3   2         23.47         26.50         2.13 o                         
   9   3   2          6.27          2.27         2.56 o                         
 -11   4   2          8.14          3.99         1.99 o                         
 -10   4   2          6.42          3.31         1.35 o                         
  -9   4   2          0.17         -0.86         0.86 o                         
  -8   4   2         51.35         49.52         1.48 o                         
  -7   4   2        107.52        111.21         1.74 o                         
  -6   4   2         91.89         87.19         1.47 o                         
  -5   4   2        562.57        596.48         4.93 o                         
  -4   4   2         12.98         15.83         0.75 o                         
  -3   4   2       3679.77       4192.40        24.48 o                         
  -2   4   2        103.64        110.07         1.14 o                         
  -1   4   2        667.23        677.61         4.37 o                         
   0   4   2        255.48        268.10         2.31 o                         
   1   4   2          6.38          6.71         0.57 o                         
   2   4   2        126.84        121.53         1.69 o                         
   3   4   2          1.18          0.37         0.58 o                         
   4   4   2         55.15         55.94         1.73 o                         
   5   4   2        387.40        383.93         4.66 o                         
   6   4   2         51.42         45.71         1.94 o                         
   7   4   2        331.82        342.58         4.58 o                         
   8   4   2          0.08         -0.25         1.87 o                         
 -11   5   2          6.54          7.71         2.06 o                         
 -10   5   2          2.04          1.21         1.63 o                         
  -9   5   2          3.95          3.86         1.05 o                         
  -8   5   2         51.70         54.76         1.68 o                         
  -7   5   2        195.80        187.08         3.51 o                         
  -6   5   2         22.85         23.61         0.97 o                         
  -5   5   2        165.32        154.34         1.97 o                         
  -4   5   2        118.54        123.16         1.66 o                         
  -3   5   2         23.82         24.80         0.67 o                         
  -2   5   2        107.56         99.55         1.22 o                         
  -1   5   2        206.42        202.85         1.97 o                         
   0   5   2        193.97        188.16         1.98 o                         
   1   5   2         11.09         11.20         0.72 o                         
   2   5   2         57.77         57.56         1.38 o                         
   3   5   2         32.90         37.20         1.37 o                         
   4   5   2         22.33         21.62         1.38 o                         
   5   5   2         49.63         48.02         2.33 o                         
   6   5   2         66.17         68.76         2.70 o                         
   7   5   2        132.49        133.02         4.10 o                         
   8   5   2         18.73          5.98         4.50 o                         
 -11   6   2          3.18          3.73         2.41 o                         
 -10   6   2          1.80          0.63         1.39 o                         
  -9   6   2         24.81         20.76         1.49 o                         
  -8   6   2          7.49          5.51         1.06 o                         
  -7   6   2         17.05         12.45         1.01 o                         
  -6   6   2          6.01          6.89         0.76 o                         
  -5   6   2          9.95          8.77         0.72 o                         
  -4   6   2         16.90         19.45         0.66 o                         
  -3   6   2          0.86         -0.08         0.41 o                         
  -2   6   2         62.23         56.98         1.12 o                         
  -1   6   2         12.22         15.55         0.72 o                         
   0   6   2        103.49         90.85         1.51 o                         
   1   6   2          5.69          4.15         0.70 o                         
   2   6   2          0.10          0.71         0.79 o                         
   3   6   2        116.38        108.55         2.53 o                         
   4   6   2         19.53         20.00         1.87 o                         
   5   6   2          5.56          3.79         1.47 o                         
   6   6   2         55.92         55.47         2.62 o                         
   7   6   2          2.50          5.81         3.00 o                         
 -11   7   2          1.85          3.19         2.68 o                         
 -10   7   2          0.34         -0.50         1.32 o                         
  -9   7   2          0.58          1.82         1.25 o                         
  -8   7   2         36.30         35.61         1.68 o                         
  -7   7   2          2.45          2.42         0.94 o                         
  -6   7   2          7.95          3.57         1.00 o                         
  -5   7   2         26.63         29.52         1.47 o                         
  -4   7   2         19.61         22.50         0.84 o                         
  -3   7   2          1.44          1.56         0.58 o                         
  -2   7   2         53.68         58.01         1.31 o                         
  -1   7   2         19.01         19.36         0.90 o                         
   0   7   2         12.24         12.73         0.93 o                         
   1   7   2          7.91          8.74         1.02 o                         
   2   7   2        104.27         97.78         2.76 o                         
   3   7   2          3.83          4.61         1.13 o                         
   4   7   2          0.28         -0.92         1.65 o                         
   5   7   2          9.96          8.96         1.84 o                         
   6   7   2          6.16         11.57         3.05 o                         
 -10   8   2          0.25          1.14         1.94 o                         
  -9   8   2          0.37         -0.69         2.03 o                         
  -8   8   2          1.69          2.05         1.18 o                         
  -7   8   2          4.49          3.74         1.04 o                         
  -6   8   2          4.53          3.44         1.00 o                         
  -5   8   2          5.74          6.45         0.94 o                         
  -4   8   2          7.54          4.48         0.71 o                         
  -3   8   2         80.77         87.07         1.91 o                         
  -2   8   2         22.35         20.83         1.06 o                         
  -1   8   2         33.64         33.11         1.81 o                         
   0   8   2         50.29         44.81         1.58 o                         
   1   8   2          0.99          0.72         1.19 o                         
   2   8   2          7.70          4.97         1.13 o                         
   3   8   2         12.18         19.25         1.85 o                         
   4   8   2          1.20          0.57         1.68 o                         
   5   8   2          9.93         12.55         3.28 o                         
 -10   9   2          3.35          3.89         3.21 o                         
  -9   9   2         13.45         20.52         1.92 o                         
  -8   9   2          2.25          0.35         1.39 o                         
  -7   9   2          0.80          0.83         1.22 o                         
  -6   9   2          2.87          2.64         1.16 o                         
  -5   9   2          7.89          8.64         1.17 o                         
  -4   9   2          0.00          0.08         0.92 o                         
  -3   9   2          8.33          8.59         0.96 o                         
  -2   9   2        119.11        114.50         2.35 o                         
  -1   9   2         10.89         11.86         1.37 o                         
   0   9   2          4.85          4.55         1.22 o                         
   1   9   2          3.02          1.40         1.42 o                         
   2   9   2         15.21         10.66         1.48 o                         
   3   9   2          0.48         -0.70         1.64 o                         
   4   9   2          2.52          1.81         3.39 o                         
  -9  10   2          5.68          8.54         2.44 o                         
  -8  10   2          3.28          2.03         1.96 o                         
  -7  10   2         29.27         37.67         2.05 o                         
  -6  10   2         34.09         37.42         1.96 o                         
  -5  10   2          7.26          4.24         1.03 o                         
  -4  10   2         58.85         61.00         2.60 o                         
  -3  10   2         33.11         37.64         1.84 o                         
  -2  10   2         68.48         65.61         2.16 o                         
  -1  10   2          3.00          3.28         1.29 o                         
   0  10   2         15.54          9.64         1.53 o                         
   1  10   2          1.88          3.33         1.77 o                         
   2  10   2          0.08          1.79         2.01 o                         
  -8  11   2          6.89          9.68         2.63 o                         
  -7  11   2          5.51          4.92         2.03 o                         
  -6  11   2          1.62         -0.12         1.78 o                         
  -5  11   2          0.57         -1.06         1.56 o                         
  -4  11   2          0.13          1.81         1.40 o                         
  -3  11   2         10.02          8.52         1.91 o                         
  -2  11   2          2.65          4.32         1.50 o                         
  -1  11   2         22.91         26.51         2.08 o                         
   0  11   2         15.10         20.19         2.83 o                         
   1  11   2          3.39          4.18         2.86 o                         
  -6  12   2          1.31         -2.60         2.60 o                         
  -5  12   2          0.72          3.95         2.10 o                         
  -4  12   2          1.80         -0.01         2.17 o                         
  -3  12   2          1.67          0.44         2.07 o                         
  -2  12   2          2.49          1.96         2.23 o                         
   3 -14   3         15.55          5.31         5.60 o                         
   4 -14   3          3.00          3.02         3.02 o                         
   0 -13   3          8.34         10.43         2.71 o                         
   1 -13   3          1.42          1.31         2.15 o                         
   2 -13   3          7.66          4.26         2.33 o                         
   3 -13   3          6.36          5.11         1.97 o                         
   4 -13   3          9.57          7.59         1.99 o                         
   5 -13   3          1.76          2.90         1.94 o                         
   6 -13   3         14.60         10.47         3.05 o                         
   7 -13   3         36.78         41.61         3.42 o                         
  -2 -12   3          4.94          4.29         2.57 o                         
  -1 -12   3         12.95         16.73         2.06 o                         
   0 -12   3         12.40         16.97         1.86 o                         
   1 -12   3          6.59          4.33         1.57 o                         
   2 -12   3         16.14         15.61         1.85 o                         
   3 -12   3          1.46          0.82         1.45 o                         
   4 -12   3          0.78          2.45         1.58 o                         
   5 -12   3          5.01          5.62         1.81 o                         
   6 -12   3         24.43         27.97         1.85 o                         
   7 -12   3         27.61         37.03         2.72 o                         
   8 -12   3          1.01          0.75         1.85 o                         
  -4 -11   3          8.33          5.54         4.14 o                         
  -3 -11   3          1.00          3.34         2.15 o                         
  -2 -11   3         36.32         41.36         2.11 o                         
  -1 -11   3          1.59          1.39         1.47 o                         
   0 -11   3         31.35         32.60         1.76 o                         
   1 -11   3         22.42         22.82         1.49 o                         
   2 -11   3          9.01         10.75         1.34 o                         
   3 -11   3          8.14          9.26         1.37 o                         
   4 -11   3          1.52          0.48         1.57 o                         
   5 -11   3         16.41         18.88         1.44 o                         
   6 -11   3          9.86          9.25         1.88 o                         
   7 -11   3          0.10          1.28         1.29 o                         
   8 -11   3         44.60         46.37         2.85 o                         
   9 -11   3          0.05         -1.17         1.57 o                         
  -5 -10   3          6.06          5.02         3.16 o                         
  -4 -10   3          1.27          0.07         1.98 o                         
  -3 -10   3          2.53          1.11         1.50 o                         
  -2 -10   3         11.94         14.00         1.49 o                         
  -1 -10   3          2.75          4.05         1.15 o                         
   0 -10   3          1.56          1.33         1.09 o                         
   1 -10   3         61.11         57.02         2.10 o                         
   2 -10   3         63.67         59.06         2.04 o                         
   3 -10   3        104.85        103.37         2.44 o                         
   4 -10   3          0.08         -0.25         0.98 o                         
   5 -10   3          2.68          5.31         1.04 o                         
   6 -10   3         11.80          6.83         1.08 o                         
   7 -10   3         23.88         26.64         1.51 o                         
   8 -10   3          7.28          5.90         1.49 o                         
   9 -10   3         15.75         21.11         2.21 o                         
  10 -10   3          0.05         -2.59         2.61 o                         
  -6  -9   3         10.61         11.29         2.33 o                         
  -5  -9   3          4.97          6.62         2.15 o                         
  -4  -9   3         52.26         54.76         2.20 o                         
  -3  -9   3         30.48         25.99         1.66 o                         
  -2  -9   3         18.19         17.00         1.39 o                         
  -1  -9   3          5.16          4.51         1.02 o                         
   0  -9   3        205.66        209.41         2.85 o                         
   1  -9   3         23.71         22.35         1.16 o                         
   2  -9   3          0.08         -0.50         0.73 o                         
   3  -9   3        120.91        123.96         2.12 o                         
   4  -9   3         20.83         21.41         1.22 o                         
   5  -9   3        414.45        416.82         4.34 o                         
   6  -9   3         30.74         32.92         1.52 o                         
   7  -9   3         12.28         13.36         1.16 o                         
   8  -9   3         64.77         68.09         2.60 o                         
   9  -9   3          0.31          0.04         1.30 o                         
  10  -9   3          1.61          2.80         1.28 o                         
  -7  -8   3          4.85          5.65         2.65 o                         
  -6  -8   3          0.99          1.72         1.70 o                         
  -5  -8   3         41.24         43.68         2.12 o                         
  -4  -8   3         50.34         49.26         3.14 o                         
  -3  -8   3          8.69          9.47         1.29 o                         
  -2  -8   3         70.27         68.76         2.54 o                         
  -1  -8   3         28.38         23.73         1.08 o                         
   0  -8   3        122.57        131.30         1.96 o                         
   1  -8   3        135.00        144.99         2.01 o                         
   2  -8   3         13.19         17.22         1.00 o                         
   3  -8   3        580.45        572.32         4.56 o                         
   4  -8   3         19.34         20.13         1.09 o                         
   5  -8   3         54.09         54.68         1.46 o                         
   6  -8   3         10.77         11.89         0.94 o                         
   7  -8   3         64.29         60.02         2.02 o                         
   8  -8   3         14.90         15.96         1.61 o                         
   9  -8   3          6.95          5.76         1.40 o                         
  10  -8   3          2.00          4.19         1.54 o                         
  11  -8   3          4.76          6.94         3.97 o                         
  -7  -7   3          0.75         -0.44         1.76 o                         
  -6  -7   3         15.56         13.00         1.49 o                         
  -5  -7   3         12.03         12.05         1.39 o                         
  -4  -7   3         17.43         19.68         1.27 o                         
  -3  -7   3         61.32         61.95         1.87 o                         
  -2  -7   3         44.87         39.05         1.40 o                         
  -1  -7   3        184.20        197.76         2.29 o                         
   0  -7   3         83.44         79.02         1.41 o                         
   1  -7   3          3.04          2.90         0.50 o                         
   2  -7   3          3.92          4.80         0.50 o                         
   3  -7   3        325.67        333.34         3.16 o                         
   4  -7   3         76.80         81.29         1.51 o                         
   5  -7   3        195.46        184.34         2.20 o                         
   6  -7   3        202.37        193.84         2.48 o                         
   7  -7   3         14.51         13.41         1.02 o                         
   8  -7   3          3.29          3.50         1.40 o                         
   9  -7   3          0.05         -1.09         1.09 o                         
  10  -7   3          0.20          0.92         1.29 o                         
  11  -7   3         16.00         10.61         4.96 o                         
  -8  -6   3          0.51          3.34         1.82 o                         
  -7  -6   3         10.88          7.89         1.82 o                         
  -6  -6   3          0.74          2.08         1.13 o                         
  -5  -6   3         58.74         55.82         1.90 o                         
  -4  -6   3         66.63         66.28         1.80 o                         
  -3  -6   3         17.19         21.33         0.99 o                         
  -2  -6   3         91.26         93.56         1.62 o                         
  -1  -6   3        705.70        720.32         5.54 o                         
   0  -6   3         15.00         12.27         0.61 o                         
   1  -6   3       1531.70       1680.59        12.05 o                         
   2  -6   3         66.98         65.69         1.20 o                         
   3  -6   3         15.63         12.03         0.65 o                         
   4  -6   3         14.88         13.21         0.70 o                         
   5  -6   3        342.51        360.61         3.36 o                         
   6  -6   3         23.09         26.83         1.19 o                         
   7  -6   3         11.15          9.66         0.91 o                         
   8  -6   3         91.09         92.29         2.36 o                         
   9  -6   3        128.64        138.10         3.77 o                         
  10  -6   3         52.47         52.42         2.89 o                         
  11  -6   3         21.98         26.10         3.19 o                         
  -9  -5   3          3.75          5.23         2.43 o                         
  -8  -5   3         24.89         30.31         2.44 o                         
  -7  -5   3         11.70          9.37         1.80 o                         
  -6  -5   3          0.20          1.35         0.92 o                         
  -5  -5   3          0.61          1.09         0.76 o                         
  -4  -5   3         90.90         85.04         1.54 o                         
  -3  -5   3         31.18         29.51         1.03 o                         
  -2  -5   3         10.36          7.28         0.59 o                         
  -1  -5   3        217.22        222.37         2.25 o                         
   0  -5   3         64.80         64.88         1.02 o                         
   1  -5   3        774.87        877.65         5.58 o                         
   2  -5   3        307.03        292.14         2.60 o                         
   3  -5   3        450.98        529.65         4.36 o                         
   4  -5   3         62.87         67.91         1.30 o                         
   5  -5   3         64.38         61.44         1.35 o                         
   6  -5   3         16.14         17.15         0.80 o                         
   7  -5   3          0.05          0.98         0.77 o                         
   8  -5   3         83.00         87.99         2.19 o                         
   9  -5   3         14.40         13.11         1.61 o                         
  10  -5   3         11.74          8.76         1.94 o                         
  11  -5   3         65.04         64.16         4.00 o                         
  -9  -4   3          6.55          4.42         1.91 o                         
  -8  -4   3          3.32          2.86         1.08 o                         
  -7  -4   3          3.40          3.35         0.92 o                         
  -6  -4   3          0.90          1.41         0.75 o                         
  -5  -4   3         67.25         75.74         1.52 o                         
  -4  -4   3         27.38         25.97         1.04 o                         
  -3  -4   3         78.16         81.52         1.24 o                         
  -2  -4   3         17.85         19.81         0.71 o                         
  -1  -4   3         24.83         22.15         0.68 o                         
   0  -4   3         54.95         65.19         0.90 o                         
   1  -4   3        285.31        309.73         2.42 o                         
   2  -4   3        319.68        315.66         2.62 o                         
   3  -4   3       1310.89       1441.33        15.33 o                         
   4  -4   3        220.67        227.36         2.41 o                         
   5  -4   3         50.99         55.30         1.05 o                         
   6  -4   3         68.04         69.13         1.53 o                         
   7  -4   3         24.93         26.08         1.19 o                         
   8  -4   3         14.74         14.80         1.20 o                         
   9  -4   3          5.12          4.09         1.18 o                         
  10  -4   3         66.96         67.67         3.19 o                         
  11  -4   3         37.61         37.49         3.83 o                         
 -10  -3   3          0.19         -0.40         2.70 o                         
  -9  -3   3         12.49          8.78         1.77 o                         
  -8  -3   3          0.05         -1.25         1.25 o                         
  -7  -3   3          0.03          0.21         0.66 o                         
  -6  -3   3          0.70          0.41         0.55 o                         
  -5  -3   3          2.05          2.41         0.52 o                         
  -4  -3   3         18.73         10.51         0.60 o                         
  -3  -3   3        881.67        946.37         6.19 o                         
  -2  -3   3          5.90          4.77         0.35 o                         
  -1  -3   3        654.83        670.59         4.52 o                         
   0  -3   3        501.03        508.48         3.28 o                         
   1  -3   3       4000.79       4052.36        39.17 o                         
   2  -3   3        500.11        489.61         4.28 o                         
   3  -3   3        309.83        335.17         3.88 o                         
   4  -3   3          0.28          2.16         0.36 o                         
   5  -3   3        324.29        329.90         3.22 o                         
   6  -3   3         15.82         13.48         0.83 o                         
   7  -3   3         28.42         29.66         1.31 o                         
   8  -3   3          1.80          0.57         1.10 o                         
   9  -3   3          1.69          2.52         1.27 o                         
  10  -3   3         26.49         31.49         2.69 o                         
  11  -3   3          1.23          5.78         2.75 o                         
 -10  -2   3          0.15          0.13         1.89 o                         
  -9  -2   3          0.21          1.20         1.35 o                         
  -8  -2   3         30.71         24.22         1.53 o                         
  -7  -2   3         40.06         32.34         1.36 o                         
  -6  -2   3          6.46          2.89         0.95 o                         
  -5  -2   3          0.58         -0.12         0.29 o                         
  -4  -2   3        307.76        353.76         2.77 o                         
  -3  -2   3       1255.00       1347.60         8.28 o                         
  -2  -2   3        108.69         93.12         0.95 o                         
  -1  -2   3        125.11        105.79         1.00 o                         
   0  -2   3         62.38         51.12         0.69 o                         
   1  -2   3       4856.69       4874.52        47.00 o                         
   2  -2   3        384.81        373.18         4.07 o                         
   3  -2   3        592.40        571.32         4.99 o                         
   4  -2   3         48.71         49.85         1.08 o                         
   5  -2   3        132.16        124.83         1.83 o                         
   6  -2   3         14.41         19.12         1.15 o                         
   7  -2   3         28.73         25.23         1.12 o                         
   8  -2   3          0.81          2.55         1.04 o                         
   9  -2   3          0.34         -1.09         1.29 o                         
  10  -2   3          0.01          0.38         1.87 o                         
 -10  -1   3          4.49          6.52         1.63 o                         
  -9  -1   3          6.08          3.08         1.32 o                         
  -8  -1   3         12.28         12.28         1.16 o                         
  -7  -1   3          0.67          1.59         0.68 o                         
  -6  -1   3         10.87         11.22         0.69 o                         
  -5  -1   3          3.13          1.73         0.42 o                         
  -4  -1   3        300.69        290.19         2.66 o                         
  -3  -1   3         93.23         77.74         1.07 o                         
  -2  -1   3        217.45        217.64         2.02 o                         
  -1  -1   3          0.06         -0.11         0.11 o                         
   0  -1   3        212.74        171.41         1.36 o                         
   1  -1   3        469.23        463.69         3.86 o                         
   2  -1   3         99.42        106.49         1.19 o                         
   3  -1   3        197.55        199.95         1.90 o                         
   4  -1   3         46.29         33.04         0.99 o                         
   5  -1   3        120.37        119.47         1.74 o                         
   6  -1   3        208.58        207.30         2.56 o                         
   7  -1   3        113.73        106.48         2.16 o                         
   8  -1   3          0.06         -0.63         1.08 o                         
   9  -1   3          4.29          6.45         1.71 o                         
  10  -1   3          2.00          3.64         2.30 o                         
 -11   0   3         36.97         49.49         3.23 o                         
 -10   0   3          1.10          0.96         1.92 o                         
  -9   0   3          2.49          1.44         1.18 o                         
  -8   0   3         13.67         13.30         1.05 o                         
  -7   0   3          0.25          1.32         0.67 o                         
  -6   0   3         13.27         25.99         1.41 o                         
  -5   0   3         24.48         18.07         0.62 o                         
  -4   0   3         25.02         20.71         0.48 o                         
  -3   0   3         12.64         25.40         1.04 o                         
  -2   0   3        936.50        938.89         8.45 o                         
  -1   0   3        228.09        199.92         1.52 o                         
   0   0   3        108.10        110.13         1.04 o                         
   1   0   3          3.09          0.41         0.24 o                         
   2   0   3        339.36        336.40         3.22 o                         
   3   0   3        250.16        241.69         2.28 o                         
   4   0   3        424.14        418.88         3.58 o                         
   5   0   3        111.98        123.11         1.85 o                         
   6   0   3        322.83        328.65         3.12 o                         
   7   0   3         55.79         58.85         2.13 o                         
   8   0   3          0.10         -1.18         1.18 o                         
   9   0   3          0.61         -0.67         1.55 o                         
  10   0   3          8.55         12.59         2.77 o                         
 -11   1   3          0.53          1.16         2.25 o                         
 -10   1   3         23.74         19.69         4.77 o                         
  -9   1   3         54.66         50.21         2.10 o                         
  -8   1   3         11.48          7.83         0.89 o                         
  -7   1   3          4.06          3.10         0.56 o                         
  -6   1   3        165.49        169.24         1.74 o                         
  -5   1   3         31.27         28.22         0.67 o                         
  -4   1   3        243.02        282.63         3.99 o                         
  -3   1   3        135.29        131.58         2.38 o                         
  -2   1   3        284.04        305.70         2.34 o                         
  -1   1   3          9.12          6.69         0.23 o                         
   0   1   3        428.76        440.62         3.37 o                         
   1   1   3        298.79        350.11         2.71 o                         
   2   1   3       1534.49       1709.94        11.72 o                         
   3   1   3        151.47        164.40         1.85 o                         
   4   1   3        389.72        386.03         3.88 o                         
   5   1   3        167.49        162.13         2.39 o                         
   6   1   3        281.75        276.47         3.41 o                         
   7   1   3         79.41         85.50         2.36 o                         
   8   1   3          6.21          5.73         1.59 o                         
   9   1   3          1.09         -0.99         1.86 o                         
 -11   2   3          0.40          1.98         2.17 o                         
 -10   2   3         12.82          9.27         1.34 o                         
  -9   2   3          7.91          5.56         1.17 o                         
  -8   2   3         17.95         21.72         1.07 o                         
  -7   2   3         38.15         35.24         0.88 o                         
  -6   2   3         29.38         30.59         0.84 o                         
  -5   2   3          7.15          3.50         0.36 o                         
  -4   2   3        396.27        401.15         5.26 o                         
  -3   2   3         26.75         30.08         0.44 o                         
  -2   2   3        809.18        855.62         5.95 o                         
  -1   2   3         29.50         29.17         0.54 o                         
   0   2   3          0.30         -0.22         0.22 o                         
   1   2   3        121.00        155.44         1.74 o                         
   2   2   3        270.43        288.94         2.61 o                         
   3   2   3          0.01         -0.42         0.42 o                         
   4   2   3          8.15          9.04         0.72 o                         
   5   2   3         47.16         47.76         1.64 o                         
   6   2   3          6.18          6.96         1.10 o                         
   7   2   3         37.39         40.37         2.48 o                         
   8   2   3          0.08          0.90         1.53 o                         
   9   2   3          0.26          5.33         2.51 o                         
 -11   3   3         32.83         38.74         3.47 o                         
 -10   3   3         36.73         35.43         1.77 o                         
  -9   3   3         15.69         15.53         1.20 o                         
  -8   3   3         70.31         67.15         2.85 o                         
  -7   3   3         49.48         47.03         1.38 o                         
  -6   3   3        196.78        192.85         2.05 o                         
  -5   3   3         16.21         24.15         0.83 o                         
  -4   3   3        148.88        159.22         1.59 o                         
  -3   3   3        685.66        761.34         5.21 o                         
  -2   3   3         18.01         13.29         0.36 o                         
  -1   3   3          9.39         10.89         0.39 o                         
   0   3   3          9.38         11.60         0.55 o                         
   1   3   3         35.75         36.76         0.98 o                         
   2   3   3        116.75        119.36         1.65 o                         
   3   3   3         18.69         50.12         3.52 o                         
   4   3   3         75.52         68.88         1.63 o                         
   5   3   3         33.93         34.59         1.51 o                         
   6   3   3         16.79         26.12         1.74 o                         
   7   3   3         20.67         22.76         1.88 o                         
   8   3   3          7.52          9.10         1.84 o                         
 -11   4   3          0.53         -2.81         2.81 o                         
 -10   4   3         15.32         19.41         1.48 o                         
  -9   4   3         11.87          9.45         1.53 o                         
  -8   4   3         51.33         46.19         1.39 o                         
  -7   4   3        413.35        409.41         3.86 o                         
  -6   4   3        416.79        414.36         3.25 o                         
  -5   4   3        108.40        117.33         1.36 o                         
  -4   4   3          4.55          6.90         0.48 o                         
  -3   4   3         19.31         15.70         0.65 o                         
  -2   4   3         18.10         20.70         0.57 o                         
  -1   4   3        135.92        156.11         1.54 o                         
   0   4   3        342.95        352.51         3.06 o                         
   1   4   3         31.01         37.99         0.89 o                         
   2   4   3         16.69         17.24         0.81 o                         
   3   4   3         22.51         24.58         1.02 o                         
   4   4   3          3.02          3.01         0.96 o                         
   5   4   3          2.61          2.96         1.28 o                         
   6   4   3         13.77         15.61         1.68 o                         
   7   4   3          1.59          6.62         1.87 o                         
   8   4   3          0.00         -0.10         2.21 o                         
 -11   5   3         19.97         21.42         3.52 o                         
 -10   5   3          0.03         -2.82         2.82 o                         
  -9   5   3         81.50         74.86         2.15 o                         
  -8   5   3        111.64        102.21         2.34 o                         
  -7   5   3        375.23        362.78         3.66 o                         
  -6   5   3         28.47         20.96         0.85 o                         
  -5   5   3          1.01          2.48         0.55 o                         
  -4   5   3          5.84          6.59         0.60 o                         
  -3   5   3        133.58        141.27         1.42 o                         
  -2   5   3        557.72        581.90         4.17 o                         
  -1   5   3        619.88        642.39         4.62 o                         
   0   5   3        124.74        129.43         1.52 o                         
   1   5   3        247.66        248.36         2.58 o                         
   2   5   3          4.33          3.57         0.76 o                         
   3   5   3          0.03         -0.33         0.85 o                         
   4   5   3         11.26          7.45         1.18 o                         
   5   5   3          1.91          1.78         1.27 o                         
   6   5   3          1.30          2.02         1.60 o                         
   7   5   3         25.75         23.38         2.97 o                         
 -11   6   3          0.98         -2.18         3.51 o                         
 -10   6   3          0.92         -0.11         3.79 o                         
  -9   6   3          0.01         -1.01         1.71 o                         
  -8   6   3          1.19          0.44         0.88 o                         
  -7   6   3          2.24          1.63         0.94 o                         
  -6   6   3        105.49         92.79         1.96 o                         
  -5   6   3          4.55          5.79         0.72 o                         
  -4   6   3        149.53        132.30         1.82 o                         
  -3   6   3        191.24        189.58         1.90 o                         
  -2   6   3         13.89         11.17         0.63 o                         
  -1   6   3        309.54        316.98         2.88 o                         
   0   6   3        108.01        111.74         1.57 o                         
   1   6   3        408.65        398.44         3.93 o                         
   2   6   3         13.64         12.30         1.26 o                         
   3   6   3        248.80        246.95         4.15 o                         
   4   6   3          0.38          0.28         1.18 o                         
   5   6   3          0.04          1.64         1.79 o                         
   6   6   3         28.28         30.42         3.42 o                         
 -10   7   3          5.14          3.49         2.64 o                         
  -9   7   3          2.98          3.72         1.42 o                         
  -8   7   3          1.82          2.36         0.97 o                         
  -7   7   3         16.71         18.65         1.81 o                         
  -6   7   3         47.48         56.37         1.79 o                         
  -5   7   3          6.04          3.21         0.78 o                         
  -4   7   3          0.45          0.41         0.47 o                         
  -3   7   3         23.55         20.58         0.91 o                         
  -2   7   3        342.75        354.71         3.86 o                         
  -1   7   3        505.29        490.88         4.57 o                         
   0   7   3        187.66        183.68         2.64 o                         
   1   7   3          2.16          3.41         0.83 o                         
   2   7   3        116.24        112.85         3.11 o                         
   3   7   3          1.02          0.12         1.13 o                         
   4   7   3          4.03          3.09         1.60 o                         
   5   7   3          0.70         -0.90         2.45 o                         
 -10   8   3          3.04          1.71         1.95 o                         
  -9   8   3          0.30          0.74         1.37 o                         
  -8   8   3          4.35          5.60         1.27 o                         
  -7   8   3          9.08          8.88         1.13 o                         
  -6   8   3         36.88         32.27         1.46 o                         
  -5   8   3         18.05         15.63         1.16 o                         
  -4   8   3         11.18         11.34         1.03 o                         
  -3   8   3         23.75         19.50         1.56 o                         
  -2   8   3        367.45        368.48         4.20 o                         
  -1   8   3          1.54          0.82         0.81 o                         
   0   8   3          4.37          5.85         1.22 o                         
   1   8   3          1.58         -0.12         0.89 o                         
   2   8   3          1.11          2.72         1.12 o                         
   3   8   3         32.39         36.56         2.52 o                         
   4   8   3          0.02          0.17         1.93 o                         
  -9   9   3          7.96         10.08         2.11 o                         
  -8   9   3          9.63         10.88         1.82 o                         
  -7   9   3          1.67          1.58         1.29 o                         
  -6   9   3          0.01         -1.16         1.16 o                         
  -5   9   3          2.59          2.66         1.30 o                         
  -4   9   3          1.95          1.63         0.88 o                         
  -3   9   3          0.91          0.59         0.97 o                         
  -2   9   3         10.75         11.14         1.20 o                         
  -1   9   3          0.44         -0.51         0.96 o                         
   0   9   3          0.83          1.86         1.26 o                         
   1   9   3          9.00          5.65         1.52 o                         
   2   9   3         12.82          7.91         2.23 o                         
   3   9   3         12.56         11.18         4.30 o                         
  -8  10   3         25.02         34.34         2.35 o                         
  -7  10   3         16.75         18.44         1.93 o                         
  -6  10   3          0.29         -0.80         1.50 o                         
  -5  10   3          9.11          8.41         1.66 o                         
  -4  10   3          6.76          4.28         1.16 o                         
  -3  10   3          6.64          5.46         1.67 o                         
  -2  10   3          0.47          0.01         1.25 o                         
  -1  10   3          2.43          3.53         1.30 o                         
   0  10   3          5.55          8.55         2.04 o                         
   1  10   3          0.00          0.92         2.26 o                         
   2  10   3          0.42         -3.96         3.96 o                         
  -7  11   3          8.71          5.94         3.51 o                         
  -6  11   3         16.87         15.41         2.68 o                         
  -5  11   3          9.13         11.69         2.14 o                         
  -4  11   3          0.18         -1.46         1.46 o                         
  -3  11   3          0.05          2.57         1.72 o                         
  -2  11   3          0.73          0.84         1.62 o                         
  -1  11   3          1.44          4.17         3.62 o                         
   0  11   3          0.43         -1.30         3.72 o                         
   2 -14   4          4.90          4.01         3.68 o                         
   3 -14   4         16.34         16.56         2.82 o                         
   4 -14   4         37.41         41.32         3.31 o                         
   5 -14   4          1.97          4.11         2.98 o                         
  -1 -13   4          7.53          9.98         4.08 o                         
   0 -13   4          0.81         -2.38         2.38 o                         
   1 -13   4         48.04         46.51         2.38 o                         
   2 -13   4          2.48          1.12         2.01 o                         
   3 -13   4         11.71         12.67         1.93 o                         
   4 -13   4          5.77          5.96         2.08 o                         
   5 -13   4          6.56          8.26         2.12 o                         
   6 -13   4         39.54         41.63         2.50 o                         
   7 -13   4         17.43         14.46         3.43 o                         
  -2 -12   4          1.04         -1.17         2.34 o                         
  -1 -12   4          1.45         -1.45         1.80 o                         
   0 -12   4          5.67          5.80         1.69 o                         
   1 -12   4         33.41         37.19         1.90 o                         
   2 -12   4          1.77          0.81         1.53 o                         
   3 -12   4         12.51         11.61         1.57 o                         
   4 -12   4          0.92          1.07         1.54 o                         
   5 -12   4         34.84         35.12         2.03 o                         
   6 -12   4          1.13          0.24         2.06 o                         
   7 -12   4         13.04          8.71         1.94 o                         
   8 -12   4         72.21         83.90         4.58 o                         
   9 -12   4         14.05         -9.30         9.44 o                         
  -4 -11   4          0.19          2.71         2.66 o                         
  -3 -11   4          0.60          3.31         1.91 o                         
  -2 -11   4          6.42         10.03         1.70 o                         
  -1 -11   4          4.47          6.06         1.44 o                         
   0 -11   4         13.93         13.87         1.39 o                         
   1 -11   4         14.94         14.18         1.30 o                         
   2 -11   4         20.92         16.75         1.45 o                         
   3 -11   4         13.36         13.72         1.80 o                         
   4 -11   4         47.89         43.92         2.10 o                         
   5 -11   4         37.87         32.24         1.63 o                         
   6 -11   4          4.26          2.28         1.29 o                         
   7 -11   4          5.82          5.64         1.57 o                         
   8 -11   4          0.03          0.98         1.66 o                         
   9 -11   4         11.03          9.17         2.14 o                         
  -5 -10   4          3.42         -0.92         2.79 o                         
  -4 -10   4          5.47          3.49         1.87 o                         
  -3 -10   4          3.54          4.45         1.53 o                         
  -2 -10   4          0.95          1.77         1.22 o                         
  -1 -10   4          4.33          2.90         1.25 o                         
   0 -10   4          0.62         -0.23         1.16 o                         
   1 -10   4        169.39        160.69         3.08 o                         
   2 -10   4         10.31          9.05         1.08 o                         
   3 -10   4          6.80          7.02         1.10 o                         
   4 -10   4         49.65         44.59         2.68 o                         
   5 -10   4          4.26          1.97         1.14 o                         
   6 -10   4         11.35          7.04         1.14 o                         
   7 -10   4          6.21          6.78         1.28 o                         
   8 -10   4          0.31          0.27         1.30 o                         
   9 -10   4         15.48         15.68         2.47 o                         
  10 -10   4          4.94          4.34         2.64 o                         
  -6  -9   4          5.01          7.17         2.22 o                         
  -5  -9   4          1.40         -0.30         1.71 o                         
  -4  -9   4        120.15        127.27         3.36 o                         
  -3  -9   4         99.55        104.20         2.94 o                         
  -2  -9   4          6.16          7.69         1.19 o                         
  -1  -9   4          2.38          2.02         1.01 o                         
   0  -9   4         35.70         37.25         1.67 o                         
   1  -9   4         42.82         49.44         1.68 o                         
   2  -9   4          0.13          0.77         0.76 o                         
   3  -9   4         71.52         63.44         1.82 o                         
   4  -9   4        174.12        171.47         2.66 o                         
   5  -9   4          0.28         -0.56         0.90 o                         
   6  -9   4         21.02         21.24         1.24 o                         
   7  -9   4         26.54         24.61         1.33 o                         
   8  -9   4          0.02          0.03         1.16 o                         
   9  -9   4         11.38         14.57         1.91 o                         
  10  -9   4         15.53         14.54         3.21 o                         
  -7  -8   4          8.10          7.56         2.78 o                         
  -6  -8   4          0.20          1.47         1.69 o                         
  -5  -8   4          3.42          4.62         1.34 o                         
  -4  -8   4        283.47        296.37         3.83 o                         
  -3  -8   4         68.85         74.00         2.21 o                         
  -2  -8   4          6.43          8.26         1.00 o                         
  -1  -8   4         32.13         37.02         1.27 o                         
   0  -8   4         99.18         94.99         1.70 o                         
   1  -8   4        155.63        160.15         2.08 o                         
   2  -8   4         53.22         47.67         1.36 o                         
   3  -8   4         30.64         24.83         1.32 o                         
   4  -8   4         13.27         12.99         0.89 o                         
   5  -8   4          9.19          7.52         0.89 o                         
   6  -8   4        198.52        199.35         2.73 o                         
   7  -8   4         49.46         43.05         2.17 o                         
   8  -8   4          5.42          5.58         1.23 o                         
   9  -8   4          5.48          4.15         1.33 o                         
  10  -8   4         27.23         33.24         2.80 o                         
  -7  -7   4          0.20          1.43         1.54 o                         
  -6  -7   4         42.20         39.36         2.98 o                         
  -5  -7   4         63.47         65.40         2.02 o                         
  -4  -7   4        149.17        142.46         2.49 o                         
  -3  -7   4          0.43         -0.09         0.81 o                         
  -2  -7   4          0.91         -0.68         0.68 o                         
  -1  -7   4          3.46          2.88         0.59 o                         
   0  -7   4        172.22        160.65         1.96 o                         
   1  -7   4          0.32         -0.42         0.46 o                         
   2  -7   4         45.79         40.45         1.08 o                         
   3  -7   4          6.53          4.97         0.60 o                         
   4  -7   4         92.91         80.23         1.53 o                         
   5  -7   4         70.76         70.07         1.59 o                         
   6  -7   4        155.63        157.74         2.34 o                         
   7  -7   4          1.29          3.18         0.89 o                         
   8  -7   4         59.25         63.78         2.24 o                         
   9  -7   4         78.86         77.16         3.45 o                         
  10  -7   4          1.64          1.42         1.95 o                         
  11  -7   4          5.76          3.21         3.14 o                         
  -8  -6   4          3.21          3.11         1.51 o                         
  -7  -6   4         20.26         20.84         1.93 o                         
  -6  -6   4         28.80         24.94         2.13 o                         
  -5  -6   4          0.75          1.88         0.93 o                         
  -4  -6   4         67.97         70.60         1.62 o                         
  -3  -6   4        203.10        198.64         2.34 o                         
  -2  -6   4         24.03         22.55         1.05 o                         
  -1  -6   4        311.60        285.57         2.83 o                         
   0  -6   4         37.89         38.50         0.94 o                         
   1  -6   4        450.44        434.15         3.60 o                         
   2  -6   4       1440.86       1530.10        10.28 o                         
   3  -6   4         50.69         53.99         1.16 o                         
   4  -6   4          3.73          2.48         0.53 o                         
   5  -6   4         12.31         11.44         0.85 o                         
   6  -6   4          9.68         12.05         0.84 o                         
   7  -6   4        109.89        108.62         2.36 o                         
   8  -6   4         19.55         21.56         1.34 o                         
   9  -6   4         42.66         50.10         2.87 o                         
  10  -6   4         19.98         26.92         2.99 o                         
  11  -6   4          9.85          0.80         2.54 o                         
  -9  -5   4         15.04          8.07         3.71 o                         
  -8  -5   4          0.24         -0.61         1.56 o                         
  -7  -5   4         39.75         45.36         2.04 o                         
  -6  -5   4         32.40         33.40         1.81 o                         
  -5  -5   4        287.62        270.00         3.01 o                         
  -4  -5   4         63.86         59.75         1.33 o                         
  -3  -5   4        242.40        229.55         2.35 o                         
  -2  -5   4          1.25          0.89         0.43 o                         
  -1  -5   4          5.40          4.48         0.48 o                         
   0  -5   4         58.19         58.50         1.00 o                         
   1  -5   4       2079.44       2223.51        15.00 o                         
   2  -5   4       1589.03       1725.19        11.30 o                         
   3  -5   4        809.82        879.97         6.45 o                         
   4  -5   4          0.10          0.23         0.46 o                         
   5  -5   4        192.29        221.35         2.39 o                         
   6  -5   4        208.33        215.71         2.76 o                         
   7  -5   4         46.89         50.11         1.95 o                         
   8  -5   4         24.98         25.06         1.49 o                         
   9  -5   4         13.29         12.92         1.60 o                         
  10  -5   4          0.19          1.26         1.63 o                         
  11  -5   4          7.76         12.84         3.72 o                         
  -9  -4   4          4.64          2.60         1.86 o                         
  -8  -4   4          0.26          1.90         1.34 o                         
  -7  -4   4         19.67         19.55         1.51 o                         
  -6  -4   4          1.50          0.52         0.63 o                         
  -5  -4   4         79.65         86.30         1.50 o                         
  -4  -4   4          0.01          1.01         0.46 o                         
  -3  -4   4         50.87         49.13         1.00 o                         
  -2  -4   4         11.84          8.55         0.49 o                         
  -1  -4   4         45.98         45.92         0.90 o                         
   0  -4   4        501.67        520.73         3.75 o                         
   1  -4   4       1299.02       1322.72         7.93 o                         
   2  -4   4        520.35        563.35         4.26 o                         
   3  -4   4        237.26        261.90         2.75 o                         
   4  -4   4         83.81         96.93         1.42 o                         
   5  -4   4        252.56        263.08         2.58 o                         
   6  -4   4         23.20         24.33         1.13 o                         
   7  -4   4         43.74         50.54         1.99 o                         
   8  -4   4         12.46         12.00         1.19 o                         
   9  -4   4          2.80          0.81         1.37 o                         
  10  -4   4          1.11          1.60         1.78 o                         
  11  -4   4          4.74          6.11         3.01 o                         
 -10  -3   4          0.28          2.92         2.84 o                         
  -9  -3   4          3.53          2.95         1.52 o                         
  -8  -3   4          7.58          5.55         1.58 o                         
  -7  -3   4        156.04        145.14         2.79 o                         
  -6  -3   4          5.45          8.19         0.83 o                         
  -5  -3   4         17.39         17.96         0.65 o                         
  -4  -3   4          2.35          1.12         0.37 o                         
  -3  -3   4        106.36        107.81         1.24 o                         
  -2  -3   4         44.63         38.41         0.72 o                         
  -1  -3   4        521.63        511.54         3.56 o                         
   0  -3   4         36.01         25.31         0.59 o                         
   1  -3   4          2.47          2.13         0.29 o                         
   2  -3   4        928.53        919.36         8.51 o                         
   3  -3   4         51.06         55.05         1.06 o                         
   4  -3   4        844.40        910.29         6.64 o                         
   5  -3   4        358.08        349.58         3.49 o                         
   6  -3   4        205.69        216.33         2.77 o                         
   7  -3   4          0.09         -0.19         1.00 o                         
   8  -3   4         25.58         27.20         1.49 o                         
   9  -3   4          0.00         -0.20         1.54 o                         
  10  -3   4          0.48          1.07         2.09 o                         
 -10  -2   4          0.05          2.00         1.83 o                         
  -9  -2   4          8.94          8.63         1.67 o                         
  -8  -2   4         62.54         52.82         1.93 o                         
  -7  -2   4         12.32          6.03         0.96 o                         
  -6  -2   4          1.32          1.83         0.59 o                         
  -5  -2   4          8.81         10.13         0.64 o                         
  -4  -2   4         68.87         83.20         1.29 o                         
  -3  -2   4         10.05          7.41         0.43 o                         
  -2  -2   4        743.18        752.63         4.78 o                         
  -1  -2   4         57.45         46.10         0.60 o                         
   0  -2   4        201.01        200.67         1.70 o                         
   1  -2   4        420.87        406.92         3.09 o                         
   2  -2   4         80.56         79.41         1.18 o                         
   3  -2   4        296.02        293.31         2.60 o                         
   4  -2   4        128.60        137.47         1.65 o                         
   5  -2   4        109.72        119.52         1.89 o                         
   6  -2   4          1.54          0.23         0.74 o                         
   7  -2   4        420.01        418.39         5.30 o                         
   8  -2   4          0.36          0.71         1.23 o                         
   9  -2   4         20.78         19.48         1.86 o                         
  10  -2   4         20.24         18.69         3.29 o                         
 -10  -1   4         28.80         29.98         2.08 o                         
  -9  -1   4         13.29         17.81         1.53 o                         
  -8  -1   4         63.38         60.20         1.95 o                         
  -7  -1   4         49.34         43.49         1.46 o                         
  -6  -1   4          4.46          5.27         0.63 o                         
  -5  -1   4        247.53        244.74         2.29 o                         
  -4  -1   4          0.64          0.62         0.28 o                         
  -3  -1   4         23.64         21.88         0.48 o                         
  -2  -1   4         19.36         19.57         0.51 o                         
  -1  -1   4        275.22        282.28         1.84 o                         
   0  -1   4        707.04        765.06         4.93 o                         
   1  -1   4        100.66         91.50         1.18 o                         
   2  -1   4          0.17          0.14         0.31 o                         
   3  -1   4          5.34         12.00         0.71 o                         
   4  -1   4          1.90          1.90         0.50 o                         
   5  -1   4         13.46         13.10         0.82 o                         
   6  -1   4        176.42        174.87         2.73 o                         
   7  -1   4          4.54          4.69         1.11 o                         
   8  -1   4         35.90         39.88         1.93 o                         
   9  -1   4          3.64          3.33         2.01 o                         
  10  -1   4          0.10          0.58         2.64 o                         
 -11   0   4          1.61          0.70         2.18 o                         
 -10   0   4          2.70          2.89         1.32 o                         
  -9   0   4          0.19         -0.93         0.93 o                         
  -8   0   4          6.29          6.98         0.89 o                         
  -7   0   4          5.97          4.68         0.66 o                         
  -6   0   4          6.83          6.33         0.46 o                         
  -5   0   4         12.31         13.34         0.56 o                         
  -4   0   4        249.24        228.88         3.58 o                         
  -3   0   4          2.53          4.59         0.72 o                         
  -2   0   4        382.56        402.21         2.67 o                         
  -1   0   4         27.30         20.51         0.37 o                         
   0   0   4         79.81         82.78         0.96 o                         
   1   0   4        262.58        269.41         2.62 o                         
   2   0   4        539.32        536.44         4.26 o                         
   3   0   4         45.15         58.24         1.21 o                         
   4   0   4         32.82         38.51         1.20 o                         
   5   0   4         42.11         40.87         1.44 o                         
   6   0   4         11.60         10.95         1.01 o                         
   7   0   4         82.22         79.44         3.19 o                         
   8   0   4          9.90          9.63         1.72 o                         
   9   0   4          1.80          2.37         1.94 o                         
 -11   1   4          0.43          3.75         2.03 o                         
 -10   1   4          1.88          1.11         1.34 o                         
  -9   1   4          1.57         -0.15         1.00 o                         
  -8   1   4          0.61          0.06         0.75 o                         
  -7   1   4         57.92         57.00         1.35 o                         
  -6   1   4         91.07         88.18         1.53 o                         
  -5   1   4          7.94          4.71         0.91 o                         
  -4   1   4        102.91         99.40         2.22 o                         
  -3   1   4        414.49        432.83         4.75 o                         
  -2   1   4       2094.74       2281.12        14.85 o                         
  -1   1   4        158.25        131.95         1.29 o                         
   0   1   4         76.05         74.79         0.95 o                         
   1   1   4         39.09         40.75         0.76 o                         
   2   1   4        338.80        335.91         3.10 o                         
   3   1   4         79.68         80.35         1.46 o                         
   4   1   4         10.23         11.11         0.96 o                         
   5   1   4          3.29          3.63         0.84 o                         
   6   1   4         91.72         89.47         2.32 o                         
   7   1   4          4.15          2.56         1.30 o                         
   8   1   4          6.14          6.08         1.75 o                         
   9   1   4          4.64          5.27         2.65 o                         
 -11   2   4          0.01         -3.11         3.11 o                         
 -10   2   4         29.53         31.25         2.32 o                         
  -9   2   4          0.83          1.08         1.24 o                         
  -8   2   4         47.30         49.67         1.81 o                         
  -7   2   4        221.49        217.26         3.12 o                         
  -6   2   4         88.14         79.00         1.33 o                         
  -5   2   4        103.75         93.58         2.42 o                         
  -4   2   4        181.55        184.93         3.17 o                         
  -3   2   4        193.24        229.54         1.77 o                         
  -2   2   4        409.85        469.27         3.25 o                         
  -1   2   4         50.78         48.52         0.74 o                         
   0   2   4          0.13         -0.08         0.36 o                         
   1   2   4        173.13        166.54         1.83 o                         
   2   2   4         59.31         57.41         1.29 o                         
   3   2   4         25.46         29.43         1.45 o                         
   4   2   4          0.28         -0.64         0.64 o                         
   5   2   4          0.90          1.23         0.92 o                         
   6   2   4          5.38          3.51         1.25 o                         
   7   2   4          0.25         -1.36         1.36 o                         
   8   2   4          0.60          1.23         2.02 o                         
   9   2   4          2.49          0.18         3.40 o                         
 -11   3   4          0.50          3.67         2.50 o                         
 -10   3   4          3.93          2.22         1.65 o                         
  -9   3   4         11.80         12.07         1.37 o                         
  -8   3   4         82.49         80.34         2.08 o                         
  -7   3   4          4.34          3.39         0.71 o                         
  -6   3   4        109.70        108.49         1.82 o                         
  -5   3   4          0.26          0.83         0.44 o                         
  -4   3   4          9.33          6.25         0.37 o                         
  -3   3   4          0.29          1.57         0.35 o                         
  -2   3   4         73.23         83.76         0.94 o                         
  -1   3   4          1.13          0.43         0.35 o                         
   0   3   4        173.11        174.57         1.83 o                         
   1   3   4        125.28        133.36         1.81 o                         
   2   3   4          0.16          0.67         0.55 o                         
   3   3   4         15.41         16.91         0.96 o                         
   4   3   4         19.72         16.00         1.00 o                         
   5   3   4          2.91          2.83         1.18 o                         
   6   3   4         13.28         15.83         1.56 o                         
   7   3   4         13.67         12.59         1.95 o                         
   8   3   4         21.56         27.26         3.08 o                         
 -11   4   4          3.95         -1.31         2.78 o                         
 -10   4   4         23.80         29.90         2.20 o                         
  -9   4   4         40.58         34.68         1.74 o                         
  -8   4   4          0.00         -0.62         0.95 o                         
  -7   4   4        208.37        183.30         3.09 o                         
  -6   4   4          6.99         10.47         0.98 o                         
  -5   4   4          0.67          0.03         0.39 o                         
  -4   4   4          5.16          6.51         0.51 o                         
  -3   4   4          6.15          6.74         0.46 o                         
  -2   4   4         14.36         15.06         0.63 o                         
  -1   4   4        178.23        167.53         2.02 o                         
   0   4   4          2.67          4.94         0.52 o                         
   1   4   4          6.02          6.31         0.68 o                         
   2   4   4         71.84         70.81         1.68 o                         
   3   4   4         83.43         77.16         3.40 o                         
   4   4   4          6.61          5.97         1.11 o                         
   5   4   4          0.01         -0.67         1.13 o                         
   6   4   4          9.63          7.94         1.57 o                         
   7   4   4         35.67         48.61         3.29 o                         
 -11   5   4          6.37          5.73         4.59 o                         
 -10   5   4          2.39          4.99         2.17 o                         
  -9   5   4          9.04          5.03         1.75 o                         
  -8   5   4         45.99         41.30         1.97 o                         
  -7   5   4         46.89         38.93         1.63 o                         
  -6   5   4         24.65         21.06         0.94 o                         
  -5   5   4         57.40         53.66         1.29 o                         
  -4   5   4         57.17         52.63         1.11 o                         
  -3   5   4          1.25          1.84         0.39 o                         
  -2   5   4          3.77          4.70         0.41 o                         
  -1   5   4          0.16         -0.48         0.58 o                         
   0   5   4         67.50         73.69         1.45 o                         
   1   5   4         25.81         28.92         1.21 o                         
   2   5   4         14.21         12.42         1.32 o                         
   3   5   4          0.32          1.35         0.86 o                         
   4   5   4          0.01          0.16         1.04 o                         
   5   5   4          1.59          2.37         1.47 o                         
   6   5   4          0.29         -1.81         1.83 o                         
   7   5   4          4.06         10.65         4.38 o                         
 -10   6   4          2.18          0.95         3.10 o                         
  -9   6   4          0.01         -1.18         1.79 o                         
  -8   6   4         10.03          6.30         1.48 o                         
  -7   6   4         68.12         50.59         1.85 o                         
  -6   6   4         31.45         26.55         1.23 o                         
  -5   6   4        202.33        175.86         2.46 o                         
  -4   6   4         24.46         21.60         1.01 o                         
  -3   6   4          1.89          1.15         0.46 o                         
  -2   6   4         19.34         16.99         0.79 o                         
  -1   6   4        157.18        154.54         2.51 o                         
   0   6   4         13.32          9.66         1.01 o                         
   1   6   4         12.27         14.26         1.26 o                         
   2   6   4         37.28         44.47         2.32 o                         
   3   6   4         14.68         14.11         1.88 o                         
   4   6   4          4.29          7.34         1.67 o                         
   5   6   4          0.53         -1.67         1.67 o                         
   6   6   4          1.13          0.54         3.74 o                         
 -10   7   4          7.29          9.24         4.58 o                         
  -9   7   4          5.85          1.87         4.42 o                         
  -8   7   4          5.79          9.88         1.28 o                         
  -7   7   4          3.23          0.36         0.94 o                         
  -6   7   4          0.16          0.73         0.90 o                         
  -5   7   4        258.73        224.95         2.97 o                         
  -4   7   4          5.62          4.57         0.81 o                         
  -3   7   4        317.69        293.82         3.81 o                         
  -2   7   4        275.90        260.57         3.15 o                         
  -1   7   4        204.52        205.72         3.31 o                         
   0   7   4         20.74         20.00         1.41 o                         
   1   7   4          0.02         -0.57         1.20 o                         
   2   7   4         26.81         27.90         1.94 o                         
   3   7   4         53.35         48.29         2.53 o                         
   4   7   4         23.22         13.89         2.67 o                         
   5   7   4         56.33         56.97         5.05 o                         
  -9   8   4         21.76         28.81         2.90 o                         
  -8   8   4          0.01         -0.08         1.23 o                         
  -7   8   4         29.26         30.86         1.57 o                         
  -6   8   4         21.71         17.68         1.32 o                         
  -5   8   4         34.40         42.27         1.83 o                         
  -4   8   4         31.38         30.99         1.72 o                         
  -3   8   4         25.67         22.39         1.62 o                         
  -2   8   4          7.45          8.10         1.00 o                         
  -1   8   4         11.63         13.49         1.31 o                         
   0   8   4         36.46         37.10         1.91 o                         
   1   8   4         26.26         29.00         1.91 o                         
   2   8   4         29.73         33.86         2.22 o                         
   3   8   4         18.63         10.73         2.67 o                         
   4   8   4         34.74         41.37         4.92 o                         
  -9   9   4         26.34         37.12         2.80 o                         
  -8   9   4          4.15          2.30         1.81 o                         
  -7   9   4          8.54         13.21         1.67 o                         
  -6   9   4         10.23          8.66         1.33 o                         
  -5   9   4          4.03          1.06         1.26 o                         
  -4   9   4          2.96          1.46         0.85 o                         
  -3   9   4          0.80         -0.85         1.03 o                         
  -2   9   4          0.12         -0.45         1.02 o                         
  -1   9   4         30.67         31.45         2.61 o                         
   0   9   4          8.11          8.45         1.87 o                         
   1   9   4          0.37         -0.96         2.52 o                         
   2   9   4          3.02          1.55         2.32 o                         
  -8  10   4          0.80         -4.45         6.61 o                         
  -7  10   4         14.59         19.00         2.47 o                         
  -6  10   4          4.98          6.22         1.69 o                         
  -5  10   4          8.80         14.65         1.75 o                         
  -4  10   4          2.31          0.67         1.43 o                         
  -3  10   4          8.92          6.45         2.00 o                         
  -2  10   4          1.55          5.36         1.82 o                         
  -1  10   4         10.72          6.81         2.18 o                         
   0  10   4         17.14         19.60         2.79 o                         
   1  10   4          0.91          5.87         6.16 o                         
  -5  11   4          0.96         -0.32         2.88 o                         
  -4  11   4         17.90         22.16         3.47 o                         
  -3  11   4          0.03          2.46         2.56 o                         
  -2  11   4         11.23          6.97         5.24 o                         
   2 -14   5          0.08         -0.40         3.03 o                         
   3 -14   5         11.96         11.27         3.02 o                         
   4 -14   5          0.50          1.46         2.94 o                         
   5 -14   5          2.10          2.45         3.12 o                         
  -1 -13   5          5.29          7.91         2.75 o                         
   0 -13   5          5.88          6.82         2.29 o                         
   1 -13   5          5.32          1.75         2.00 o                         
   2 -13   5         15.97         18.07         2.21 o                         
   3 -13   5          2.06         -0.22         1.96 o                         
   4 -13   5          0.31          2.13         2.01 o                         
   5 -13   5          6.06          8.31         2.09 o                         
   6 -13   5          0.37          1.92         2.00 o                         
   7 -13   5          0.14         -2.26         2.26 o                         
  -3 -12   5          0.99          3.72         3.48 o                         
  -2 -12   5          0.98          1.95         2.18 o                         
  -1 -12   5          2.93          1.96         1.75 o                         
   0 -12   5         18.14         20.64         1.79 o                         
   1 -12   5          1.87         -0.18         1.47 o                         
   2 -12   5         11.22         14.59         1.84 o                         
   3 -12   5         34.61         29.14         1.99 o                         
   4 -12   5         14.48         15.47         1.73 o                         
   5 -12   5         81.88         80.58         2.69 o                         
   6 -12   5         18.35         20.74         1.86 o                         
   7 -12   5          1.11          1.46         1.71 o                         
   8 -12   5          6.51          8.80         2.76 o                         
  -4 -11   5          6.32          8.62         2.25 o                         
  -3 -11   5         42.15         45.28         2.25 o                         
  -2 -11   5          0.93          2.45         1.55 o                         
  -1 -11   5         24.47         25.41         1.68 o                         
   0 -11   5         25.56         27.93         1.55 o                         
   1 -11   5         38.44         36.73         1.62 o                         
   2 -11   5         43.02         34.67         1.70 o                         
   3 -11   5         29.28         30.15         2.66 o                         
   4 -11   5         99.40         94.88         3.33 o                         
   5 -11   5          2.90          1.56         1.31 o                         
   6 -11   5          2.05          4.99         1.42 o                         
   7 -11   5         11.33         10.11         1.85 o                         
   8 -11   5          5.86          4.46         1.83 o                         
   9 -11   5         13.03          9.36         3.29 o                         
  -5 -10   5          0.07          1.13         2.19 o                         
  -4 -10   5          3.23          3.48         1.82 o                         
  -3 -10   5          9.43          9.90         1.52 o                         
  -2 -10   5         51.96         51.90         2.22 o                         
  -1 -10   5         14.38         14.60         1.44 o                         
   0 -10   5          8.88         10.71         1.27 o                         
   1 -10   5          0.60         -0.02         1.05 o                         
   2 -10   5          0.07         -0.92         0.92 o                         
   3 -10   5         17.39         20.30         1.45 o                         
   4 -10   5         26.97         17.85         1.25 o                         
   5 -10   5         26.50         22.05         1.37 o                         
   6 -10   5         15.11         16.03         1.31 o                         
   7 -10   5         28.45         29.78         1.57 o                         
   8 -10   5          2.17          3.85         1.34 o                         
   9 -10   5          0.04         -1.50         1.50 o                         
  10 -10   5          4.29          7.97         3.62 o                         
  -6  -9   5          0.79         -2.41         2.41 o                         
  -5  -9   5          0.02          1.48         1.76 o                         
  -4  -9   5          2.18          4.51         1.40 o                         
  -3  -9   5         52.63         59.51         2.05 o                         
  -2  -9   5          1.03         -0.30         1.02 o                         
  -1  -9   5         11.98         12.58         1.06 o                         
   0  -9   5        141.15        138.51         2.45 o                         
   1  -9   5         18.55         18.73         1.11 o                         
   2  -9   5          0.37         -0.75         0.89 o                         
   3  -9   5         75.29         69.10         2.02 o                         
   4  -9   5          1.73          1.22         0.86 o                         
   5  -9   5         20.46         19.38         1.25 o                         
   6  -9   5         52.00         45.83         1.92 o                         
   7  -9   5          0.36         -0.81         0.98 o                         
   8  -9   5          7.17          8.03         1.30 o                         
   9  -9   5          0.78         -1.11         2.10 o                         
  10  -9   5         18.40         14.02         3.45 o                         
  -7  -8   5         12.81          7.49         3.66 o                         
  -6  -8   5          8.84          7.56         2.35 o                         
  -5  -8   5          0.04          0.54         1.27 o                         
  -4  -8   5        105.67        103.05         2.34 o                         
  -3  -8   5        118.65        119.85         2.31 o                         
  -2  -8   5          4.21          2.84         0.95 o                         
  -1  -8   5          1.40          1.23         0.67 o                         
   0  -8   5          3.86          2.19         0.64 o                         
   1  -8   5          0.41          0.76         0.61 o                         
   2  -8   5          1.11          1.08         0.68 o                         
   3  -8   5         80.72         95.40         1.77 o                         
   4  -8   5         99.13         90.50         1.80 o                         
   5  -8   5        180.04        162.68         2.57 o                         
   6  -8   5         11.17         11.39         1.04 o                         
   7  -8   5         13.78         16.47         1.16 o                         
   8  -8   5         11.66         11.99         1.30 o                         
   9  -8   5          7.57          6.46         1.69 o                         
  10  -8   5          3.68          0.25         2.24 o                         
  -8  -7   5          5.92         14.16         7.69 o                         
  -7  -7   5          1.67          4.20         1.50 o                         
  -6  -7   5          4.68          5.53         1.30 o                         
  -5  -7   5         13.79         10.45         1.15 o                         
  -4  -7   5          2.76          2.09         0.94 o                         
  -3  -7   5          7.72          9.02         0.88 o                         
  -2  -7   5          6.32          4.27         0.69 o                         
  -1  -7   5         26.12         21.80         0.90 o                         
   0  -7   5          1.51          2.55         0.53 o                         
   1  -7   5          1.47          1.55         0.59 o                         
   2  -7   5          5.75          3.24         0.54 o                         
   3  -7   5         38.95         42.92         1.23 o                         
   4  -7   5          0.24          0.28         0.60 o                         
   5  -7   5         15.13         23.11         0.99 o                         
   6  -7   5         48.95         48.04         1.52 o                         
   7  -7   5         71.59         61.47         1.82 o                         
   8  -7   5         27.04         28.13         1.59 o                         
   9  -7   5          5.26          4.58         1.66 o                         
  10  -7   5          4.40          2.63         2.26 o                         
  -8  -6   5          2.12          4.65         2.61 o                         
  -7  -6   5          0.27         -0.53         1.11 o                         
  -6  -6   5          0.01          0.18         1.00 o                         
  -5  -6   5         14.08         13.10         1.18 o                         
  -4  -6   5         17.22         18.03         0.96 o                         
  -3  -6   5         65.55         61.85         1.42 o                         
  -2  -6   5         11.69         12.31         0.85 o                         
  -1  -6   5          2.45          1.37         0.43 o                         
   0  -6   5        103.30         82.77         1.19 o                         
   1  -6   5        348.08        325.45         3.06 o                         
   2  -6   5        335.37        280.07         2.57 o                         
   3  -6   5        127.15        138.50         1.73 o                         
   4  -6   5         13.49         12.90         0.78 o                         
   5  -6   5          5.82          5.35         0.70 o                         
   6  -6   5         21.53         23.52         1.10 o                         
   7  -6   5          5.38          4.23         1.02 o                         
   8  -6   5          8.25          7.70         1.23 o                         
   9  -6   5         45.25         41.03         2.32 o                         
  10  -6   5         29.93         32.41         2.98 o                         
  -9  -5   5          3.83         -0.23         2.31 o                         
  -8  -5   5          1.97          0.58         1.84 o                         
  -7  -5   5          5.77          3.83         1.67 o                         
  -6  -5   5         15.18         15.53         1.73 o                         
  -5  -5   5         17.94         15.21         0.94 o                         
  -4  -5   5          0.00         -0.23         0.55 o                         
  -3  -5   5         17.35         21.48         0.84 o                         
  -2  -5   5        582.78        599.87         4.47 o                         
  -1  -5   5         19.64         21.90         0.77 o                         
   0  -5   5        343.98        343.57         2.89 o                         
   1  -5   5       1387.32       1530.19        11.97 o                         
   2  -5   5       1128.71       1174.62         7.86 o                         
   3  -5   5         29.53         22.50         1.34 o                         
   4  -5   5        281.88        283.44         3.35 o                         
   5  -5   5         50.52         49.78         1.28 o                         
   6  -5   5         32.42         27.41         1.22 o                         
   7  -5   5          5.49          4.08         1.15 o                         
   8  -5   5          7.06          4.85         1.26 o                         
   9  -5   5          6.16          5.02         1.50 o                         
  10  -5   5         12.92          8.85         1.97 o                         
  -9  -4   5         22.93         18.44         2.31 o                         
  -8  -4   5         55.36         50.69         2.11 o                         
  -7  -4   5         16.40         16.76         1.46 o                         
  -6  -4   5         54.86         56.09         2.28 o                         
  -5  -4   5         33.52         34.89         0.93 o                         
  -4  -4   5          8.56          5.71         0.55 o                         
  -3  -4   5       1215.00       1287.10         8.29 o                         
  -2  -4   5         90.91         83.78         1.18 o                         
  -1  -4   5        526.05        572.39         4.10 o                         
   0  -4   5        278.80        266.08         2.30 o                         
   1  -4   5         42.29         46.93         0.92 o                         
   2  -4   5         60.01         56.43         1.08 o                         
   3  -4   5        142.13        139.36         1.75 o                         
   4  -4   5         20.40         20.15         0.97 o                         
   5  -4   5         11.24         12.36         0.73 o                         
   6  -4   5          1.98          1.55         0.79 o                         
   7  -4   5          3.67          1.87         1.03 o                         
   8  -4   5          0.06          0.93         1.25 o                         
   9  -4   5          1.16          0.66         1.54 o                         
  10  -4   5          2.64          1.80         2.23 o                         
 -10  -3   5          0.15         -1.71         2.51 o                         
  -9  -3   5         73.04         73.41         2.82 o                         
  -8  -3   5         20.18         20.48         1.58 o                         
  -7  -3   5         11.37         11.72         1.23 o                         
  -6  -3   5         13.09         18.01         1.10 o                         
  -5  -3   5         40.65         40.15         1.24 o                         
  -4  -3   5        193.21        205.43         2.27 o                         
  -3  -3   5        356.90        368.96         2.77 o                         
  -2  -3   5         89.57         97.78         1.06 o                         
  -1  -3   5       1209.99       1375.62         8.13 o                         
   0  -3   5        199.40        200.66         1.81 o                         
   1  -3   5        294.57        319.41         3.09 o                         
   2  -3   5        677.79        686.81         5.84 o                         
   3  -3   5          0.27          1.14         0.44 o                         
   4  -3   5          6.53          9.29         0.76 o                         
   5  -3   5          5.58          4.57         0.70 o                         
   6  -3   5          1.41          1.33         0.80 o                         
   7  -3   5        314.08        326.65         4.13 o                         
   8  -3   5         81.24         80.29         2.68 o                         
   9  -3   5          8.71         10.63         1.91 o                         
  10  -3   5          0.88          2.35         2.29 o                         
 -10  -2   5          0.85         -1.87         1.88 o                         
  -9  -2   5         24.70         26.83         2.11 o                         
  -8  -2   5          3.05          3.97         1.15 o                         
  -7  -2   5          2.22          0.45         0.83 o                         
  -6  -2   5         37.22         35.15         1.25 o                         
  -5  -2   5        235.81        244.92         2.82 o                         
  -4  -2   5         80.21         92.32         1.37 o                         
  -3  -2   5        240.68        250.33         2.28 o                         
  -2  -2   5        538.55        574.18         4.08 o                         
  -1  -2   5       1089.08       1155.57         6.84 o                         
   0  -2   5        665.11        701.43         4.43 o                         
   1  -2   5        479.03        515.17         3.89 o                         
   2  -2   5        138.42        137.69         1.89 o                         
   3  -2   5        384.89        410.58         3.47 o                         
   4  -2   5         63.34         64.55         1.28 o                         
   5  -2   5        151.04        154.60         2.31 o                         
   6  -2   5        573.70        617.84         5.71 o                         
   7  -2   5        220.09        240.83         3.58 o                         
   8  -2   5         26.14         29.60         1.90 o                         
   9  -2   5          1.47          1.79         1.80 o                         
  10  -2   5          9.53          5.54         3.09 o                         
 -10  -1   5          0.68          0.43         1.42 o                         
  -9  -1   5         10.72         12.58         1.40 o                         
  -8  -1   5          0.79          0.62         0.78 o                         
  -7  -1   5        108.22        111.71         1.87 o                         
  -6  -1   5         28.46         26.98         0.96 o                         
  -5  -1   5          2.32          2.26         0.35 o                         
  -4  -1   5          0.99          1.36         0.27 o                         
  -3  -1   5        278.12        292.05         2.26 o                         
  -2  -1   5         28.01         19.76         0.55 o                         
  -1  -1   5         88.13         88.02         0.90 o                         
   0  -1   5        698.99        738.76         4.86 o                         
   1  -1   5        229.18        208.89         1.99 o                         
   2  -1   5        153.34        149.81         2.18 o                         
   3  -1   5        280.22        295.62         2.99 o                         
   4  -1   5         66.48         53.06         1.37 o                         
   5  -1   5          0.02         -0.15         0.70 o                         
   6  -1   5          0.02         -0.53         1.22 o                         
   7  -1   5         18.92         20.85         1.51 o                         
   8  -1   5        117.82        125.50         3.18 o                         
   9  -1   5          6.67          7.15         2.18 o                         
 -10   0   5         13.67         16.62         1.97 o                         
  -9   0   5         15.30         19.97         1.50 o                         
  -8   0   5          0.16         -0.06         1.00 o                         
  -7   0   5        127.58        123.39         2.26 o                         
  -6   0   5         31.31         25.87         1.13 o                         
  -5   0   5          7.42          6.69         0.52 o                         
  -4   0   5        302.09        324.82         4.61 o                         
  -3   0   5        149.19        161.40         1.59 o                         
  -2   0   5        172.38        177.23         1.64 o                         
  -1   0   5         69.40         71.04         0.83 o                         
   0   0   5          5.88          5.43         0.36 o                         
   1   0   5         57.51         46.22         1.00 o                         
   2   0   5        479.20        472.95         3.81 o                         
   3   0   5         10.05         12.77         0.69 o                         
   4   0   5         27.95         27.01         1.54 o                         
   5   0   5         16.17         15.83         1.14 o                         
   6   0   5          2.05          2.20         1.07 o                         
   7   0   5         41.54         38.57         2.25 o                         
   8   0   5          3.60          1.82         1.68 o                         
   9   0   5          0.45          2.00         2.58 o                         
 -11   1   5          6.17          5.63         4.41 o                         
 -10   1   5          0.07         -0.48         1.73 o                         
  -9   1   5          1.17          3.60         1.32 o                         
  -8   1   5          0.01          1.29         1.15 o                         
  -7   1   5          0.73          0.67         0.70 o                         
  -6   1   5        519.82        495.72         6.89 o                         
  -5   1   5        349.65        311.78         4.77 o                         
  -4   1   5        207.85        226.50         3.65 o                         
  -3   1   5          2.53          4.11         0.26 o                         
  -2   1   5         41.18         60.67         0.91 o                         
  -1   1   5        245.72        260.89         2.20 o                         
   0   1   5         98.14        104.70         1.19 o                         
   1   1   5          5.48          5.68         0.42 o                         
   2   1   5         12.16         14.24         0.67 o                         
   3   1   5         24.62         23.28         1.19 o                         
   4   1   5          8.07          7.59         1.03 o                         
   5   1   5         59.05         56.13         2.34 o                         
   6   1   5          0.30          0.27         1.45 o                         
   7   1   5          0.67          2.14         1.47 o                         
   8   1   5         13.95         17.93         2.18 o                         
   9   1   5         19.05         25.27         3.39 o                         
 -11   2   5          0.01          3.55         2.60 o                         
 -10   2   5         24.08         28.54         2.18 o                         
  -9   2   5          6.58          8.87         1.32 o                         
  -8   2   5         24.30         24.16         1.29 o                         
  -7   2   5        343.86        340.18         5.12 o                         
  -6   2   5        550.95        573.34         7.68 o                         
  -5   2   5         95.83         98.45         2.57 o                         
  -4   2   5         72.44         76.22         1.20 o                         
  -3   2   5         52.60         43.73         0.73 o                         
  -2   2   5        387.56        401.77         3.17 o                         
  -1   2   5         80.78         83.90         1.06 o                         
   0   2   5        540.38        560.92         4.35 o                         
   1   2   5         10.52         17.10         0.94 o                         
   2   2   5          9.04          5.49         0.64 o                         
   3   2   5         77.77         88.37         1.85 o                         
   4   2   5          3.37          3.28         0.87 o                         
   5   2   5          1.51          3.59         1.32 o                         
   6   2   5          1.11          0.86         1.48 o                         
   7   2   5          1.23          3.56         1.83 o                         
   8   2   5         22.42         20.91         3.00 o                         
 -11   3   5          4.47          4.33         2.48 o                         
 -10   3   5          3.97          1.82         1.68 o                         
  -9   3   5          6.09         10.33         1.36 o                         
  -8   3   5          3.54          2.26         1.24 o                         
  -7   3   5          2.11          0.83         0.94 o                         
  -6   3   5        115.91        111.13         1.74 o                         
  -5   3   5         68.99         67.45         1.46 o                         
  -4   3   5         33.27         29.54         0.69 o                         
  -3   3   5         79.61         91.45         1.20 o                         
  -2   3   5        220.30        226.77         1.93 o                         
  -1   3   5         60.96         57.27         1.13 o                         
   0   3   5          2.50          2.06         0.53 o                         
   1   3   5          0.10          0.35         0.53 o                         
   2   3   5         12.69         16.43         0.96 o                         
   3   3   5        108.94        106.79         2.49 o                         
   4   3   5         19.25         16.21         1.53 o                         
   5   3   5          9.35          8.51         1.37 o                         
   6   3   5          1.18          2.87         1.67 o                         
   7   3   5          3.85          0.78         2.18 o                         
 -10   4   5          5.77          6.08         2.60 o                         
  -9   4   5          1.66         -0.37         1.26 o                         
  -8   4   5          0.56         -0.93         0.93 o                         
  -7   4   5          4.06          3.96         0.80 o                         
  -6   4   5          8.66          5.65         0.78 o                         
  -5   4   5          6.81          9.75         0.63 o                         
  -4   4   5         36.74         33.51         0.92 o                         
  -3   4   5         14.34         15.48         0.80 o                         
  -2   4   5         22.77         19.54         0.74 o                         
  -1   4   5        395.23        374.44         3.55 o                         
   0   4   5        187.63        191.94         2.50 o                         
   1   4   5         89.49         88.88         1.73 o                         
   2   4   5          4.56          4.77         0.83 o                         
   3   4   5         60.04         45.40         1.96 o                         
   4   4   5         38.63         33.12         2.04 o                         
   5   4   5          7.00          7.86         1.63 o                         
   6   4   5          0.06          7.55         2.07 o                         
   7   4   5          0.00          2.80         3.33 o                         
 -10   5   5          0.11          1.08         2.33 o                         
  -9   5   5          0.01         -1.14         1.34 o                         
  -8   5   5          7.24          8.61         1.23 o                         
  -7   5   5         30.63         22.31         1.30 o                         
  -6   5   5          6.80          6.01         0.77 o                         
  -5   5   5         67.38         54.06         1.44 o                         
  -4   5   5         12.51          9.98         0.79 o                         
  -3   5   5         29.20         22.18         1.15 o                         
  -2   5   5        291.98        293.47         3.02 o                         
  -1   5   5        449.86        431.02         4.13 o                         
   0   5   5          0.01          0.43         0.79 o                         
   1   5   5        100.98         90.93         2.36 o                         
   2   5   5          6.20          5.81         1.25 o                         
   3   5   5         53.82         46.28         2.76 o                         
   4   5   5          4.07          4.04         1.64 o                         
   5   5   5          6.11          4.05         2.07 o                         
   6   5   5          0.14          1.47         2.94 o                         
 -10   6   5          1.30         -1.31         2.34 o                         
  -9   6   5          1.28          3.93         2.00 o                         
  -8   6   5          1.44          4.49         2.14 o                         
  -7   6   5          5.75          6.23         1.57 o                         
  -6   6   5         58.21         49.55         1.67 o                         
  -5   6   5         24.15         20.85         1.08 o                         
  -4   6   5         82.86         76.05         2.12 o                         
  -3   6   5         12.63         11.38         1.33 o                         
  -2   6   5         76.67         77.77         1.75 o                         
  -1   6   5         29.64         27.37         1.31 o                         
   0   6   5          0.26         -0.48         1.03 o                         
   1   6   5          4.73          7.87         1.61 o                         
   2   6   5          0.00         -0.57         1.21 o                         
   3   6   5          0.10          2.10         1.48 o                         
   4   6   5          0.45          0.10         1.89 o                         
   5   6   5          6.69          6.64         2.90 o                         
  -9   7   5         21.84         26.46         3.34 o                         
  -8   7   5          0.17          1.47         2.10 o                         
  -7   7   5          0.13          0.75         0.89 o                         
  -6   7   5          4.43          0.02         1.08 o                         
  -5   7   5          3.16          2.39         1.07 o                         
  -4   7   5         19.61         15.00         1.48 o                         
  -3   7   5         74.03         65.79         3.60 o                         
  -2   7   5         26.25         19.54         1.99 o                         
  -1   7   5         18.39         17.23         1.32 o                         
   0   7   5          0.71          0.19         1.22 o                         
   1   7   5          0.00          1.21         1.30 o                         
   2   7   5          0.38         -0.93         1.57 o                         
   3   7   5          0.39          2.25         1.85 o                         
   4   7   5         34.22         35.46         4.11 o                         
  -9   8   5         23.51         32.56         3.48 o                         
  -8   8   5         15.64         18.06         2.10 o                         
  -7   8   5          4.33          2.09         1.22 o                         
  -6   8   5          1.40          3.52         1.31 o                         
  -5   8   5          2.99          1.86         1.08 o                         
  -4   8   5         73.70         65.83         2.70 o                         
  -3   8   5          0.10          0.51         1.03 o                         
  -2   8   5         32.73         34.51         2.50 o                         
  -1   8   5         61.06         60.55         2.76 o                         
   0   8   5          0.19          1.19         1.80 o                         
   1   8   5         19.58         22.75         2.03 o                         
   2   8   5          0.54          1.80         1.96 o                         
   3   8   5          9.76          2.11         3.06 o                         
  -8   9   5          4.99          5.46         2.46 o                         
  -7   9   5          1.62          1.84         1.81 o                         
  -6   9   5         10.90         10.25         1.53 o                         
  -5   9   5         16.71         21.11         1.99 o                         
  -4   9   5          1.04          1.45         1.81 o                         
  -3   9   5          1.53          0.51         1.46 o                         
  -2   9   5         28.53         24.33         2.73 o                         
  -1   9   5         14.89          9.18         2.34 o                         
   0   9   5         12.33         10.89         2.29 o                         
   1   9   5         46.16         51.35         3.33 o                         
  -6  10   5         46.49         52.21         3.68 o                         
  -5  10   5          0.08          2.42         2.30 o                         
  -4  10   5          0.00          2.40         2.66 o                         
  -3  10   5         10.44         10.41         2.66 o                         
  -2  10   5          3.73          2.40         2.87 o                         
  -1  10   5          0.64         -1.10         2.71 o                         
   2 -14   6         12.49         22.40         4.06 o                         
   3 -14   6          0.77         -3.60         3.60 o                         
   4 -14   6          1.38          6.72         3.22 o                         
   5 -14   6         15.49          5.34         3.72 o                         
  -1 -13   6          2.91         -3.33         3.33 o                         
   0 -13   6          2.69         -1.55         2.12 o                         
   1 -13   6          2.84          4.96         1.87 o                         
   2 -13   6         12.76         15.46         2.26 o                         
   3 -13   6          6.16          1.23         1.99 o                         
   4 -13   6          4.68          6.57         2.01 o                         
   5 -13   6         10.39         11.97         2.20 o                         
   6 -13   6          0.77          4.07         2.19 o                         
   7 -13   6          0.10         -0.66         2.55 o                         
  -3 -12   6          2.03          2.47         2.96 o                         
  -2 -12   6         70.57         70.03         2.69 o                         
  -1 -12   6          4.97          5.48         1.76 o                         
   0 -12   6         10.93          8.06         1.73 o                         
   1 -12   6         56.30         57.43         2.08 o                         
   2 -12   6         19.10         15.77         1.83 o                         
   3 -12   6          0.01         -0.30         1.59 o                         
   4 -12   6          0.02         -0.66         1.56 o                         
   5 -12   6          4.48          8.55         1.62 o                         
   6 -12   6         12.38         16.50         1.74 o                         
   7 -12   6          7.63         10.78         1.92 o                         
   8 -12   6          1.21          0.61         1.99 o                         
  -4 -11   6         10.35          8.53         2.21 o                         
  -3 -11   6        319.19        335.68         4.60 o                         
  -2 -11   6          0.49          0.55         1.51 o                         
  -1 -11   6         14.74         16.76         1.50 o                         
   0 -11   6         51.79         53.25         1.93 o                         
   1 -11   6         20.15         22.24         1.39 o                         
   2 -11   6          5.22          2.94         1.32 o                         
   3 -11   6          0.39          0.52         1.26 o                         
   4 -11   6          3.18          0.52         1.39 o                         
   5 -11   6          1.60          1.03         1.30 o                         
   6 -11   6         20.10         21.19         1.70 o                         
   7 -11   6          2.45          3.70         1.45 o                         
   8 -11   6          0.01         -0.62         1.56 o                         
   9 -11   6          1.06          2.72         2.01 o                         
  -5 -10   6          2.27         -2.19         2.19 o                         
  -4 -10   6        231.76        233.09         4.16 o                         
  -3 -10   6          0.00          0.35         1.32 o                         
  -2 -10   6          3.40          3.43         1.21 o                         
  -1 -10   6          0.60          1.44         1.07 o                         
   0 -10   6          3.42          2.81         1.09 o                         
   1 -10   6         71.25         71.34         2.09 o                         
   2 -10   6         38.47         37.20         1.99 o                         
   3 -10   6          1.44          1.96         1.26 o                         
   4 -10   6         44.85         34.54         1.71 o                         
   5 -10   6          0.39         -0.26         1.23 o                         
   6 -10   6         32.88         28.05         1.47 o                         
   7 -10   6          2.82          2.83         1.28 o                         
   8 -10   6          6.48          6.21         1.45 o                         
   9 -10   6          0.99         -0.09         2.00 o                         
  -6  -9   6          1.13          3.40         2.08 o                         
  -5  -9   6         19.06         19.22         2.02 o                         
  -4  -9   6         36.22         36.13         1.76 o                         
  -3  -9   6          0.68          2.41         1.20 o                         
  -2  -9   6        200.59        208.54         2.81 o                         
  -1  -9   6         61.41         60.14         1.67 o                         
   0  -9   6          0.01          6.72         1.07 o                         
   1  -9   6          4.82          4.48         1.00 o                         
   2  -9   6         54.60         60.25         1.79 o                         
   3  -9   6         96.61        110.13         2.31 o                         
   4  -9   6          8.58          4.89         1.07 o                         
   5  -9   6          4.11          3.82         1.09 o                         
   6  -9   6          3.96          2.03         1.03 o                         
   7  -9   6         20.36         16.85         1.28 o                         
   8  -9   6         46.66         46.59         2.23 o                         
   9  -9   6          0.03         -0.60         2.60 o                         
  10  -9   6         13.44          9.35         3.47 o                         
  -7  -8   6          9.12          8.75         2.72 o                         
  -6  -8   6          9.12          8.42         1.81 o                         
  -5  -8   6         16.60         20.32         1.82 o                         
  -4  -8   6         43.74         42.80         1.66 o                         
  -3  -8   6         84.21         83.84         2.14 o                         
  -2  -8   6          0.93          1.20         0.78 o                         
  -1  -8   6          0.12         -0.67         0.67 o                         
   0  -8   6          7.44          5.90         0.67 o                         
   1  -8   6         22.02         26.18         1.45 o                         
   2  -8   6        993.73        991.94         7.58 o                         
   3  -8   6         52.10         51.30         1.38 o                         
   4  -8   6         29.92         29.54         1.30 o                         
   5  -8   6          0.01          1.87         0.96 o                         
   6  -8   6         66.48         64.27         1.99 o                         
   7  -8   6         61.35         61.18         1.96 o                         
   8  -8   6         18.77         20.45         1.71 o                         
   9  -8   6          1.65          4.52         2.04 o                         
  10  -8   6          0.44          2.33         2.54 o                         
  -7  -7   6          3.60          5.12         1.66 o                         
  -6  -7   6          4.79          2.40         1.19 o                         
  -5  -7   6          3.83          2.44         1.03 o                         
  -4  -7   6          0.35          0.05         0.91 o                         
  -3  -7   6          6.51          5.54         0.88 o                         
  -2  -7   6          0.15          0.16         0.64 o                         
  -1  -7   6        106.42        102.82         1.52 o                         
   0  -7   6         61.50         53.22         1.31 o                         
   1  -7   6        331.01        333.27         3.16 o                         
   2  -7   6        179.74        166.65         2.08 o                         
   3  -7   6        155.77        165.39         2.05 o                         
   4  -7   6         55.19         57.65         1.40 o                         
   5  -7   6          2.57          1.94         0.78 o                         
   6  -7   6         63.52         61.83         1.95 o                         
   7  -7   6          1.50          2.01         1.09 o                         
   8  -7   6          2.35          1.59         1.40 o                         
   9  -7   6         15.13         14.33         2.09 o                         
  10  -7   6          1.75          1.49         2.36 o                         
  -8  -6   6          0.57          2.18         1.98 o                         
  -7  -6   6          0.37          3.27         1.56 o                         
  -6  -6   6          0.29          1.17         0.88 o                         
  -5  -6   6          6.15          4.47         1.44 o                         
  -4  -6   6          1.61          3.00         0.76 o                         
  -3  -6   6          9.13         11.53         0.79 o                         
  -2  -6   6          0.15         -0.23         0.55 o                         
  -1  -6   6        105.28        108.95         1.38 o                         
   0  -6   6         60.12         66.95         1.29 o                         
   1  -6   6        130.08        149.27         1.87 o                         
   2  -6   6         22.92         27.70         0.87 o                         
   3  -6   6         81.80         77.96         1.36 o                         
   4  -6   6         48.54         44.37         1.33 o                         
   5  -6   6         53.56         52.84         1.43 o                         
   6  -6   6         36.84         41.95         1.72 o                         
   7  -6   6          0.32          0.81         1.16 o                         
   8  -6   6        110.44        112.23         3.48 o                         
   9  -6   6          1.17          2.27         1.95 o                         
  10  -6   6          1.50          0.51         2.33 o                         
  -9  -5   6          6.23          5.24         2.62 o                         
  -8  -5   6          2.55          1.44         1.71 o                         
  -7  -5   6         69.56         64.17         3.47 o                         
  -6  -5   6         68.73         71.19         2.51 o                         
  -5  -5   6         18.08         15.32         1.22 o                         
  -4  -5   6         33.76         33.05         1.05 o                         
  -3  -5   6          6.95          8.51         0.64 o                         
  -2  -5   6         34.57         38.60         1.01 o                         
  -1  -5   6          3.30          2.71         0.45 o                         
   0  -5   6         12.83          8.09         0.60 o                         
   1  -5   6        144.79        148.51         1.76 o                         
   2  -5   6        235.22        186.84         2.16 o                         
   3  -5   6         80.58         82.10         1.49 o                         
   4  -5   6          0.59          0.90         0.60 o                         
   5  -5   6          6.52          5.55         0.76 o                         
   6  -5   6         14.55         13.03         0.87 o                         
   7  -5   6         82.43         82.52         2.70 o                         
   8  -5   6         43.38         40.32         2.76 o                         
   9  -5   6          3.73          2.08         1.70 o                         
  10  -5   6          8.86          7.57         2.62 o                         
  -9  -4   6          1.21         -1.35         2.06 o                         
  -8  -4   6          4.94          7.46         1.94 o                         
  -7  -4   6         11.83          9.90         1.40 o                         
  -6  -4   6          5.71          3.94         0.92 o                         
  -5  -4   6         10.36          9.25         1.03 o                         
  -4  -4   6          4.23          3.68         0.65 o                         
  -3  -4   6         48.07         41.93         0.94 o                         
  -2  -4   6          9.14          9.12         0.47 o                         
  -1  -4   6         30.25         31.61         0.82 o                         
   0  -4   6         14.62         21.84         0.75 o                         
   1  -4   6          0.54          0.43         0.38 o                         
   2  -4   6          5.34          4.77         0.53 o                         
   3  -4   6         21.49         19.02         1.03 o                         
   4  -4   6          8.28         11.50         0.83 o                         
   5  -4   6          0.01          0.65         0.64 o                         
   6  -4   6          0.10          0.09         0.91 o                         
   7  -4   6         55.20         59.77         2.30 o                         
   8  -4   6          1.57          1.75         1.51 o                         
   9  -4   6          0.81         -1.73         1.73 o                         
  10  -4   6          0.58          2.99         2.79 o                         
  -9  -3   6        131.11        129.25         3.45 o                         
  -8  -3   6          2.17          0.27         1.17 o                         
  -7  -3   6        132.28        133.21         2.51 o                         
  -6  -3   6          6.64          6.35         0.97 o                         
  -5  -3   6        116.69        120.84         1.87 o                         
  -4  -3   6          0.05          0.09         0.46 o                         
  -3  -3   6        139.72        138.83         1.62 o                         
  -2  -3   6         10.64         14.38         0.49 o                         
  -1  -3   6         18.15         24.13         0.74 o                         
   0  -3   6        265.18        315.73         2.43 o                         
   1  -3   6         52.35         60.77         1.10 o                         
   2  -3   6          0.09          0.74         0.41 o                         
   3  -3   6          3.36          1.85         0.53 o                         
   4  -3   6        126.90        132.21         1.89 o                         
   5  -3   6          8.75          9.16         0.78 o                         
   6  -3   6         36.83         31.56         1.73 o                         
   7  -3   6         26.63         25.79         1.76 o                         
   8  -3   6         26.71         24.14         1.79 o                         
   9  -3   6          0.26          0.72         2.41 o                         
  10  -3   6          0.23          2.58         2.88 o                         
 -10  -2   6         36.60         49.76         2.87 o                         
  -9  -2   6        104.37        107.32         3.40 o                         
  -8  -2   6         15.43         18.33         1.20 o                         
  -7  -2   6        293.54        285.53         3.32 o                         
  -6  -2   6         31.79         28.23         1.07 o                         
  -5  -2   6        233.05        238.84         2.34 o                         
  -4  -2   6         10.50         14.11         0.59 o                         
  -3  -2   6         49.46         51.53         0.96 o                         
  -2  -2   6       1020.90       1113.45         7.40 o                         
  -1  -2   6        245.40        242.15         1.92 o                         
   0  -2   6        729.87        786.40         5.02 o                         
   1  -2   6        215.30        236.55         2.29 o                         
   2  -2   6         39.56         38.93         1.01 o                         
   3  -2   6        735.31        756.44         5.75 o                         
   4  -2   6          2.09          1.75         0.63 o                         
   5  -2   6         45.41         50.32         1.64 o                         
   6  -2   6         57.77         62.35         2.33 o                         
   7  -2   6         44.64         43.24         2.55 o                         
   8  -2   6          5.14          4.78         1.62 o                         
   9  -2   6          0.83         -0.23         2.01 o                         
 -10  -1   6         39.36         36.61         3.96 o                         
  -9  -1   6         11.46         11.02         1.70 o                         
  -8  -1   6        222.25        228.65         3.89 o                         
  -7  -1   6        236.20        230.26         3.39 o                         
  -6  -1   6        296.99        308.75         3.94 o                         
  -5  -1   6        172.58        167.81         2.30 o                         
  -4  -1   6          1.43          0.23         0.35 o                         
  -3  -1   6          5.77          8.41         0.42 o                         
  -2  -1   6         19.96         17.07         0.57 o                         
  -1  -1   6         59.16         61.88         0.82 o                         
   0  -1   6        894.66       1001.07         6.48 o                         
   1  -1   6         53.96         44.51         0.98 o                         
   2  -1   6       1176.86       1265.35         9.95 o                         
   3  -1   6         18.81         13.33         0.75 o                         
   4  -1   6          4.71          5.59         0.71 o                         
   5  -1   6         26.91         22.96         1.27 o                         
   6  -1   6          1.35          2.81         1.22 o                         
   7  -1   6         15.69         14.75         1.52 o                         
   8  -1   6          0.44         -1.75         1.75 o                         
   9  -1   6          8.63          9.91         2.97 o                         
 -10   0   6          5.93          2.37         2.42 o                         
  -9   0   6         25.90         30.20         1.81 o                         
  -8   0   6         49.40         46.81         2.26 o                         
  -7   0   6          6.87          6.38         0.88 o                         
  -6   0   6        155.73        171.84         2.37 o                         
  -5   0   6        106.01         98.75         2.73 o                         
  -4   0   6         72.03         66.84         1.12 o                         
  -3   0   6         48.56         47.92         0.78 o                         
  -2   0   6        463.07        519.29         3.62 o                         
  -1   0   6         52.54         51.87         0.75 o                         
   0   0   6        161.56        197.20         1.89 o                         
   1   0   6          0.66          0.89         0.39 o                         
   2   0   6        727.46        787.35         5.88 o                         
   3   0   6         60.63         72.40         1.45 o                         
   4   0   6        200.62        212.91         2.83 o                         
   5   0   6         85.35         84.14         2.35 o                         
   6   0   6         15.87         17.50         1.53 o                         
   7   0   6          4.23          3.17         1.74 o                         
   8   0   6          4.16          5.76         2.04 o                         
   9   0   6         20.78         19.92         3.53 o                         
 -10   1   6          0.71          2.38         2.25 o                         
  -9   1   6         73.69         84.19         2.60 o                         
  -8   1   6          9.28          8.49         1.01 o                         
  -7   1   6         38.36         40.95         2.25 o                         
  -6   1   6         69.45         69.09         2.67 o                         
  -5   1   6        146.40        150.15         3.27 o                         
  -4   1   6         60.82         59.73         1.45 o                         
  -3   1   6        165.61        169.13         1.54 o                         
  -2   1   6        496.44        524.54         4.07 o                         
  -1   1   6          1.99          0.69         0.34 o                         
   0   1   6        427.72        417.15         3.23 o                         
   1   1   6         23.87         21.90         0.85 o                         
   2   1   6         15.31         14.79         0.76 o                         
   3   1   6         17.45         14.12         0.91 o                         
   4   1   6        207.91        187.83         5.90 o                         
   5   1   6          0.25          0.83         1.37 o                         
   6   1   6         15.98         13.16         1.66 o                         
   7   1   6          0.42         -1.73         1.73 o                         
   8   1   6         23.66         26.96         2.97 o                         
 -10   2   6         32.55         41.57         2.53 o                         
  -9   2   6         12.54         10.70         1.45 o                         
  -8   2   6          2.69          3.38         0.85 o                         
  -7   2   6        108.28        113.81         3.87 o                         
  -6   2   6          3.57          4.08         1.31 o                         
  -5   2   6         54.09         61.64         1.58 o                         
  -4   2   6         18.45         20.29         0.85 o                         
  -3   2   6         21.86         18.65         0.67 o                         
  -2   2   6         11.16         11.63         0.64 o                         
  -1   2   6         13.89         12.61         0.55 o                         
   0   2   6         90.78         93.93         1.52 o                         
   1   2   6         11.48          9.34         0.64 o                         
   2   2   6         32.44         27.93         1.30 o                         
   3   2   6         50.49         43.34         1.70 o                         
   4   2   6          0.04         -1.12         1.12 o                         
   5   2   6         22.36         19.75         1.54 o                         
   6   2   6         19.79         13.92         1.79 o                         
   7   2   6         16.53         19.72         2.35 o                         
   8   2   6         20.87         17.96         4.12 o                         
 -10   3   6          0.65         -1.89         1.89 o                         
  -9   3   6         21.99         25.01         2.18 o                         
  -8   3   6          2.28          2.62         0.85 o                         
  -7   3   6         13.84         17.24         1.23 o                         
  -6   3   6         57.68         50.13         1.27 o                         
  -5   3   6          9.45         11.82         0.80 o                         
  -4   3   6        292.18        286.46         2.38 o                         
  -3   3   6         49.45         50.91         1.11 o                         
  -2   3   6         92.53         88.97         1.49 o                         
  -1   3   6          0.27          0.50         0.52 o                         
   0   3   6         37.39         42.35         1.27 o                         
   1   3   6         13.61         12.04         0.75 o                         
   2   3   6          7.88         10.70         0.98 o                         
   3   3   6          1.15          0.00         1.05 o                         
   4   3   6          9.31          9.82         1.40 o                         
   5   3   6          6.31          7.54         1.54 o                         
   6   3   6          0.07         -1.88         1.88 o                         
   7   3   6          4.87          1.76         3.24 o                         
 -10   4   6          8.25         13.89         1.90 o                         
  -9   4   6          2.50         -0.11         1.65 o                         
  -8   4   6          3.66          3.58         1.43 o                         
  -7   4   6          0.00          0.15         0.84 o                         
  -6   4   6          0.02          0.26         0.80 o                         
  -5   4   6         28.29         22.70         0.88 o                         
  -4   4   6        107.03         93.20         1.30 o                         
  -3   4   6        134.99        124.40         2.01 o                         
  -2   4   6        258.46        249.81         2.49 o                         
  -1   4   6        550.86        571.63         4.74 o                         
   0   4   6        541.07        539.54         5.27 o                         
   1   4   6          0.48          0.57         0.70 o                         
   2   4   6         14.10         14.90         1.39 o                         
   3   4   6          6.08          4.28         1.67 o                         
   4   4   6         18.34         13.37         1.66 o                         
   5   4   6          2.77          5.45         1.88 o                         
   6   4   6          2.34          5.52         2.78 o                         
 -10   5   6          3.15          4.92         1.87 o                         
  -9   5   6          0.13          2.52         1.46 o                         
  -8   5   6          2.69          5.29         1.31 o                         
  -7   5   6          0.58          1.73         1.14 o                         
  -6   5   6          0.18         -0.44         1.18 o                         
  -5   5   6         55.68         48.73         1.19 o                         
  -4   5   6         14.58         10.56         0.93 o                         
  -3   5   6         24.88         26.96         1.39 o                         
  -2   5   6          8.48          4.44         0.73 o                         
  -1   5   6        123.58        122.85         2.23 o                         
   0   5   6         50.76         49.69         1.88 o                         
   1   5   6         10.65         12.58         1.36 o                         
   2   5   6          0.84          2.91         1.18 o                         
   3   5   6         15.98         17.49         1.79 o                         
   4   5   6         10.30          7.67         1.84 o                         
   5   5   6          1.34          2.43         2.70 o                         
  -9   6   6          7.59         12.35         2.59 o                         
  -8   6   6         20.08         26.03         2.03 o                         
  -7   6   6          0.59          2.20         1.47 o                         
  -6   6   6          8.50          7.15         0.76 o                         
  -5   6   6         92.50         79.81         1.52 o                         
  -4   6   6          0.34          0.36         0.98 o                         
  -3   6   6         35.25         37.22         3.19 o                         
  -2   6   6          0.00          0.09         0.85 o                         
  -1   6   6         41.01         40.86         1.69 o                         
   0   6   6         14.31         13.99         1.35 o                         
   1   6   6          5.25          6.77         1.43 o                         
   2   6   6          0.51          0.61         1.28 o                         
   3   6   6         17.32         15.99         2.15 o                         
   4   6   6          2.75          1.14         2.54 o                         
  -9   7   6         26.36         35.10         3.33 o                         
  -8   7   6          6.92          9.85         2.18 o                         
  -7   7   6          1.19         -0.41         1.15 o                         
  -6   7   6          8.66          8.75         0.97 o                         
  -5   7   6          2.82          0.88         1.44 o                         
  -4   7   6          3.04          1.28         1.70 o                         
  -3   7   6          2.94          4.41         1.51 o                         
  -2   7   6          5.82          7.18         1.72 o                         
  -1   7   6          3.47          1.93         1.57 o                         
   0   7   6          7.00          5.03         1.59 o                         
   1   7   6         13.53         19.65         1.88 o                         
   2   7   6          2.81         -0.88         1.61 o                         
   3   7   6          3.77          9.57         3.42 o                         
  -8   8   6          0.41         -1.10         3.08 o                         
  -7   8   6          5.22          5.51         1.32 o                         
  -6   8   6          8.03          5.26         1.04 o                         
  -5   8   6          5.61          3.99         1.62 o                         
  -4   8   6          4.80          4.93         1.69 o                         
  -3   8   6          5.54          4.20         1.73 o                         
  -2   8   6         22.96         20.67         2.61 o                         
  -1   8   6          9.96          6.35         1.90 o                         
   0   8   6         52.26         55.54         3.71 o                         
   1   8   6          0.20          5.14         2.53 o                         
   2   8   6         19.62         16.43         3.57 o                         
  -7   9   6         31.83         36.47         3.64 o                         
  -6   9   6          3.02          4.34         2.25 o                         
  -5   9   6          1.74          0.39         2.07 o                         
  -4   9   6          0.74         -1.57         2.11 o                         
  -3   9   6          3.77          5.66         2.07 o                         
  -2   9   6         20.10         14.36         2.62 o                         
  -1   9   6         14.59          9.17         2.69 o                         
   0   9   6          0.06         -2.90         4.89 o                         
   2 -14   7         10.91         13.36         4.46 o                         
   3 -14   7          0.03         -0.88         3.65 o                         
   4 -14   7         17.08         21.79         4.05 o                         
   5 -14   7          0.90          2.15         4.47 o                         
  -1 -13   7         15.03         15.21         2.27 o                         
   0 -13   7          0.11          2.72         1.87 o                         
   1 -13   7          7.28          8.67         2.28 o                         
   2 -13   7          1.29          0.52         2.11 o                         
   3 -13   7          1.98          2.21         2.17 o                         
   4 -13   7          2.18          0.23         2.08 o                         
   5 -13   7          7.46          8.73         2.24 o                         
   6 -13   7         14.25         16.60         2.34 o                         
   7 -13   7          3.17          1.95         2.25 o                         
  -3 -12   7         71.15         74.01         5.08 o                         
  -2 -12   7         34.68         34.51         2.72 o                         
  -1 -12   7         29.45         34.45         2.33 o                         
   0 -12   7          0.99          3.25         1.52 o                         
   1 -12   7          5.42          6.53         1.80 o                         
   2 -12   7          2.02          0.72         1.64 o                         
   3 -12   7          1.62          2.21         1.67 o                         
   4 -12   7          1.00          1.54         1.77 o                         
   5 -12   7         15.35         12.19         1.57 o                         
   6 -12   7          1.37          0.03         1.58 o                         
   7 -12   7          0.24          0.04         1.85 o                         
   8 -12   7          1.14          0.88         2.14 o                         
  -4 -11   7         74.04         71.45         3.11 o                         
  -3 -11   7          0.00          0.47         1.58 o                         
  -2 -11   7          0.20         -1.52         1.52 o                         
  -1 -11   7         52.95         51.00         2.04 o                         
   0 -11   7          0.03         -0.19         1.10 o                         
   1 -11   7          4.12          5.44         1.24 o                         
   2 -11   7         14.75         11.81         1.35 o                         
   3 -11   7         26.81         25.71         1.62 o                         
   4 -11   7         12.18          9.93         1.33 o                         
   5 -11   7          8.66          5.96         1.26 o                         
   6 -11   7          7.23          5.42         1.38 o                         
   7 -11   7         23.90         20.54         1.66 o                         
   8 -11   7          1.20          3.62         1.93 o                         
   9 -11   7          0.19          3.62         3.13 o                         
  -5 -10   7          2.05         -2.35         2.43 o                         
  -4 -10   7         31.71         31.79         2.45 o                         
  -3 -10   7        171.87        184.43         3.20 o                         
  -2 -10   7        142.09        145.20         3.02 o                         
  -1 -10   7        144.19        145.11         2.60 o                         
   0 -10   7          0.38          1.31         1.07 o                         
   1 -10   7         90.60         84.78         2.77 o                         
   2 -10   7         43.65         39.89         2.03 o                         
   3 -10   7         22.86         22.31         1.64 o                         
   4 -10   7        111.11         93.32         2.93 o                         
   5 -10   7          2.57          2.42         1.19 o                         
   6 -10   7         24.29         18.47         1.42 o                         
   7 -10   7          0.46         -1.24         1.24 o                         
   8 -10   7          0.62         -0.16         1.49 o                         
   9 -10   7          0.26          0.24         2.81 o                         
  -6  -9   7         12.04          6.82         2.67 o                         
  -5  -9   7          5.21          4.74         1.69 o                         
  -4  -9   7         56.16         53.92         2.07 o                         
  -3  -9   7          8.43          7.50         1.12 o                         
  -2  -9   7        164.66        167.25         2.68 o                         
  -1  -9   7         81.17         84.46         1.93 o                         
   0  -9   7         51.45         52.63         1.96 o                         
   1  -9   7         59.93         53.50         2.00 o                         
   2  -9   7         86.64         72.25         3.03 o                         
   3  -9   7        196.62        158.48         2.43 o                         
   4  -9   7         17.58         17.76         1.20 o                         
   5  -9   7         19.47         19.61         1.55 o                         
   6  -9   7         99.21         87.71         2.54 o                         
   7  -9   7          7.90          9.02         1.26 o                         
   8  -9   7          4.33          2.62         1.58 o                         
   9  -9   7          1.27          0.58         2.42 o                         
  -7  -8   7          0.12          0.63         3.63 o                         
  -6  -8   7          6.85          4.93         1.55 o                         
  -5  -8   7         34.63         38.97         2.14 o                         
  -4  -8   7         19.12         15.08         1.41 o                         
  -3  -8   7          0.05         -0.32         0.93 o                         
  -2  -8   7        298.87        289.36         3.15 o                         
  -1  -8   7        225.02        216.02         2.97 o                         
   0  -8   7        636.35        649.41         5.85 o                         
   1  -8   7         32.03         35.79         1.32 o                         
   2  -8   7        539.57        556.43         5.02 o                         
   3  -8   7        166.77        165.28         3.61 o                         
   4  -8   7          0.83          0.91         0.89 o                         
   5  -8   7          1.38         -0.11         0.92 o                         
   6  -8   7          0.09          1.10         1.09 o                         
   7  -8   7          0.01         -0.82         1.35 o                         
   8  -8   7         10.85         12.10         1.77 o                         
   9  -8   7          0.35          2.76         1.99 o                         
  10  -8   7          5.27         -0.83         3.20 o                         
  -7  -7   7         14.73         14.57         2.12 o                         
  -6  -7   7         11.55         10.65         1.63 o                         
  -5  -7   7         29.09         32.07         1.80 o                         
  -4  -7   7          1.18          0.12         0.92 o                         
  -3  -7   7          0.92         -0.76         0.76 o                         
  -2  -7   7        246.08        247.02         2.62 o                         
  -1  -7   7         77.98         79.69         1.62 o                         
   0  -7   7          3.04          9.86         0.76 o                         
   1  -7   7        387.81        382.49         3.53 o                         
   2  -7   7          1.44          2.94         0.55 o                         
   3  -7   7        206.67        212.73         2.43 o                         
   4  -7   7         14.38         14.89         0.96 o                         
   5  -7   7          8.52         10.17         1.10 o                         
   6  -7   7         27.08         26.60         1.49 o                         
   7  -7   7         20.75         19.85         1.34 o                         
   8  -7   7          7.75         10.94         1.65 o                         
   9  -7   7          4.07          2.73         1.98 o                         
  10  -7   7         10.75          4.30         2.92 o                         
  -8  -6   7          0.13         -0.41         2.10 o                         
  -7  -6   7          0.73          1.99         1.48 o                         
  -6  -6   7          3.56          1.88         1.34 o                         
  -5  -6   7          1.88          0.62         0.85 o                         
  -4  -6   7          1.66          1.02         0.70 o                         
  -3  -6   7         74.30         77.95         1.59 o                         
  -2  -6   7          1.95          2.38         0.47 o                         
  -1  -6   7          0.02          0.19         0.53 o                         
   0  -6   7        166.08        147.83         2.02 o                         
   1  -6   7        430.38        406.66         3.54 o                         
   2  -6   7         80.16         70.29         1.29 o                         
   3  -6   7        161.22        160.16         2.22 o                         
   4  -6   7         43.83         40.36         1.39 o                         
   5  -6   7         79.32         79.16         2.08 o                         
   6  -6   7         14.62         13.51         1.19 o                         
   7  -6   7          3.01          0.36         1.32 o                         
   8  -6   7         49.53         51.45         2.19 o                         
   9  -6   7         30.45         30.56         2.28 o                         
  10  -6   7          0.26          0.39         2.80 o                         
  -8  -5   7         14.41         14.63         2.03 o                         
  -7  -5   7          3.66          1.95         1.28 o                         
  -6  -5   7         26.28         23.23         1.52 o                         
  -5  -5   7          0.41         -0.15         0.89 o                         
  -4  -5   7          0.03         -0.49         0.49 o                         
  -3  -5   7          5.78          7.57         0.56 o                         
  -2  -5   7          0.33         -0.14         0.36 o                         
  -1  -5   7          8.64         10.74         0.66 o                         
   0  -5   7        256.19        255.48         2.49 o                         
   1  -5   7         22.16         24.25         1.02 o                         
   2  -5   7        295.68        280.71         2.88 o                         
   3  -5   7          3.15          1.43         0.63 o                         
   4  -5   7        149.24        145.39         2.16 o                         
   5  -5   7         55.86         51.29         1.72 o                         
   6  -5   7         21.42         24.36         1.30 o                         
   7  -5   7        335.37        356.88         5.28 o                         
   8  -5   7         63.47         65.50         2.91 o                         
   9  -5   7          0.00          2.27         2.02 o                         
  10  -5   7          3.89          3.21         3.24 o                         
  -9  -4   7         30.75         32.89         2.24 o                         
  -8  -4   7          5.25          4.76         1.48 o                         
  -7  -4   7         75.96         78.97         2.30 o                         
  -6  -4   7          6.58          5.94         0.94 o                         
  -5  -4   7          9.67          8.71         0.92 o                         
  -4  -4   7        107.83        110.99         1.69 o                         
  -3  -4   7         27.99         30.21         0.99 o                         
  -2  -4   7        118.56        121.47         1.35 o                         
  -1  -4   7          7.18          5.63         0.50 o                         
   0  -4   7          1.62          2.85         0.47 o                         
   1  -4   7          0.28          0.65         0.48 o                         
   2  -4   7         87.08         82.01         1.48 o                         
   3  -4   7        216.00        229.30         2.60 o                         
   4  -4   7        188.86        184.53         2.53 o                         
   5  -4   7        111.73        105.44         2.30 o                         
   6  -4   7         43.88         47.02         3.18 o                         
   7  -4   7         24.98         28.34         1.98 o                         
   8  -4   7         16.22         17.76         1.73 o                         
   9  -4   7          2.93          2.19         2.02 o                         
  -9  -3   7         16.42         11.69         2.49 o                         
  -8  -3   7         13.86         16.43         2.16 o                         
  -7  -3   7         16.49         14.07         1.07 o                         
  -6  -3   7         57.17         58.07         1.72 o                         
  -5  -3   7         22.10         21.35         1.07 o                         
  -4  -3   7          5.76          6.97         0.62 o                         
  -3  -3   7          0.14          0.01         0.43 o                         
  -2  -3   7        107.34        118.35         1.21 o                         
  -1  -3   7          9.42         11.90         0.55 o                         
   0  -3   7        378.40        412.88         3.09 o                         
   1  -3   7          1.51          1.46         0.50 o                         
   2  -3   7         29.60         27.79         1.20 o                         
   3  -3   7         56.45         49.87         1.30 o                         
   4  -3   7         83.20         80.47         1.76 o                         
   5  -3   7          0.46         -0.74         0.83 o                         
   6  -3   7          1.04          2.36         1.23 o                         
   7  -3   7          0.46         -0.61         1.30 o                         
   8  -3   7         24.04         26.63         2.04 o                         
   9  -3   7          0.71         -2.50         2.50 o                         
 -10  -2   7          7.31         17.33         5.72 o                         
  -9  -2   7          0.93          2.67         2.22 o                         
  -8  -2   7         29.92         26.49         1.36 o                         
  -7  -2   7        102.12        106.14         1.92 o                         
  -6  -2   7         97.74         95.45         1.67 o                         
  -5  -2   7         43.96         45.07         1.01 o                         
  -4  -2   7         20.20         24.68         0.88 o                         
  -3  -2   7         25.68         27.35         0.87 o                         
  -2  -2   7        330.75        329.31         2.80 o                         
  -1  -2   7        371.28        381.07         2.79 o                         
   0  -2   7         61.90         48.81         0.95 o                         
   1  -2   7          1.56          1.48         0.47 o                         
   2  -2   7         19.87         17.53         0.80 o                         
   3  -2   7         41.13         44.84         1.27 o                         
   4  -2   7          0.78          0.94         0.71 o                         
   5  -2   7          5.94          6.64         1.23 o                         
   6  -2   7         22.35         22.19         1.69 o                         
   7  -2   7          1.82          3.78         1.45 o                         
   8  -2   7          0.27          0.38         1.84 o                         
   9  -2   7          4.78          0.24         3.28 o                         
 -10  -1   7          0.97         -0.41         2.29 o                         
  -9  -1   7          0.35          1.24         1.61 o                         
  -8  -1   7         34.63         33.84         1.96 o                         
  -7  -1   7         29.60         26.76         1.52 o                         
  -6  -1   7          7.49          9.62         0.89 o                         
  -5  -1   7       1018.93       1010.16         9.13 o                         
  -4  -1   7         12.51         14.03         0.67 o                         
  -3  -1   7        335.64        338.00         2.74 o                         
  -2  -1   7          3.13          3.76         0.44 o                         
  -1  -1   7        496.76        510.09         3.49 o                         
   0  -1   7          7.62          7.12         0.50 o                         
   1  -1   7        145.30        145.12         1.82 o                         
   2  -1   7          3.82          2.34         0.55 o                         
   3  -1   7         37.59         34.20         1.17 o                         
   4  -1   7         12.01         10.93         0.95 o                         
   5  -1   7          6.70          7.37         1.38 o                         
   6  -1   7          2.40          0.66         1.21 o                         
   7  -1   7          6.80          6.97         1.60 o                         
   8  -1   7         11.10         12.91         2.58 o                         
 -10   0   7         13.72         13.16         2.99 o                         
  -9   0   7         13.76         11.02         1.60 o                         
  -8   0   7        119.96        120.76         2.67 o                         
  -7   0   7          7.79          9.44         0.89 o                         
  -6   0   7       1348.66       1342.18        15.41 o                         
  -5   0   7          6.08          7.34         0.71 o                         
  -4   0   7        873.64        847.26         8.70 o                         
  -3   0   7         72.57         70.72         1.06 o                         
  -2   0   7        178.64        186.02         1.86 o                         
  -1   0   7          8.40          5.45         0.42 o                         
   0   0   7          3.05          3.41         0.44 o                         
   1   0   7         53.37         54.51         1.19 o                         
   2   0   7         39.82         46.51         1.25 o                         
   3   0   7          9.70         11.37         0.83 o                         
   4   0   7        169.11        160.01         2.84 o                         
   5   0   7         28.23         26.85         2.11 o                         
   6   0   7         13.64         15.83         1.71 o                         
   7   0   7          8.98         12.25         2.08 o                         
   8   0   7          4.24          1.24         2.76 o                         
 -10   1   7          1.14          1.66         1.86 o                         
  -9   1   7         20.05         22.31         1.79 o                         
  -8   1   7         30.27         30.21         1.42 o                         
  -7   1   7         11.35         13.93         1.95 o                         
  -6   1   7        345.48        334.92         6.77 o                         
  -5   1   7         28.69         27.81         0.94 o                         
  -4   1   7       1524.17       1540.11        13.05 o                         
  -3   1   7        120.46        125.78         1.41 o                         
  -2   1   7        506.50        492.20         4.35 o                         
  -1   1   7        496.63        502.11         3.73 o                         
   0   1   7        128.75        128.86         1.54 o                         
   1   1   7          9.91         10.15         0.70 o                         
   2   1   7          0.15         -0.16         0.49 o                         
   3   1   7        179.27        177.66         3.06 o                         
   4   1   7          0.01          1.76         1.52 o                         
   5   1   7          1.22          3.43         1.31 o                         
   6   1   7         65.51         67.95         2.48 o                         
   7   1   7          1.11          0.37         2.11 o                         
   8   1   7         24.69         25.39         7.21 o                         
 -10   2   7          2.38          2.26         3.40 o                         
  -9   2   7          0.00          3.61         2.10 o                         
  -8   2   7         52.26         52.33         4.05 o                         
  -7   2   7         13.66         11.81         1.94 o                         
  -6   2   7         59.74         65.86         2.78 o                         
  -5   2   7         28.79         26.19         1.08 o                         
  -4   2   7        211.79        203.23         2.10 o                         
  -3   2   7         49.54         48.79         1.02 o                         
  -2   2   7        697.49        701.52         5.57 o                         
  -1   2   7         11.16         11.06         0.61 o                         
   0   2   7        183.75        175.09         2.21 o                         
   1   2   7         29.95         28.70         0.86 o                         
   2   2   7        170.56        156.91         4.04 o                         
   3   2   7          2.42          3.34         1.16 o                         
   4   2   7        117.85        102.53         2.81 o                         
   5   2   7         83.91         80.85         2.82 o                         
   6   2   7         29.40         23.83         2.13 o                         
   7   2   7         13.17         11.05         3.68 o                         
 -10   3   7          0.42          1.11         2.88 o                         
  -9   3   7          0.19          1.79         1.46 o                         
  -8   3   7          8.79         11.77         2.24 o                         
  -7   3   7          6.62          6.97         0.78 o                         
  -6   3   7         78.51         81.44         1.78 o                         
  -5   3   7         63.33         64.00         1.63 o                         
  -4   3   7         36.95         40.01         1.00 o                         
  -3   3   7         14.75          8.86         0.78 o                         
  -2   3   7         15.98         12.72         0.81 o                         
  -1   3   7        250.12        240.47         2.61 o                         
   0   3   7        158.36        153.58         2.26 o                         
   1   3   7        275.13        265.38         3.53 o                         
   2   3   7          0.44         -0.10         0.98 o                         
   3   3   7         50.51         41.93         2.78 o                         
   4   3   7          0.87          0.70         1.42 o                         
   5   3   7         14.55         11.98         1.90 o                         
   6   3   7          4.04          1.06         2.69 o                         
 -10   4   7          3.63          1.61         5.11 o                         
  -9   4   7          3.48          4.29         1.27 o                         
  -8   4   7          0.74          0.79         1.26 o                         
  -7   4   7          4.23          4.57         1.33 o                         
  -6   4   7         74.64         72.75         2.00 o                         
  -5   4   7         22.19         20.62         0.94 o                         
  -4   4   7        114.77        106.00         2.04 o                         
  -3   4   7          3.79          5.04         0.86 o                         
  -2   4   7          0.14          0.95         0.57 o                         
  -1   4   7          1.70          3.21         0.84 o                         
   0   4   7          0.03         -0.10         0.94 o                         
   1   4   7          3.89          5.81         1.21 o                         
   2   4   7          3.75          1.85         1.08 o                         
   3   4   7         43.33         46.54         2.27 o                         
   4   4   7         10.72         11.42         1.84 o                         
   5   4   7         22.06         16.59         3.27 o                         
  -9   5   7         68.43         72.90         4.68 o                         
  -8   5   7         13.37         14.19         1.58 o                         
  -7   5   7          4.87          5.97         1.30 o                         
  -6   5   7         20.59         22.38         1.40 o                         
  -5   5   7          1.40          0.09         0.79 o                         
  -4   5   7          4.04          3.01         0.88 o                         
  -3   5   7         64.67         62.31         2.23 o                         
  -2   5   7          2.45          0.78         0.88 o                         
  -1   5   7          1.89          2.85         1.12 o                         
   0   5   7         70.15         78.05         2.28 o                         
   1   5   7          0.32          0.06         1.32 o                         
   2   5   7         23.79         28.22         1.86 o                         
   3   5   7          4.48          4.95         1.60 o                         
   4   5   7          0.04          0.26         2.48 o                         
  -9   6   7          3.66          4.71         2.43 o                         
  -8   6   7          5.13          5.06         2.03 o                         
  -7   6   7         12.21         16.55         1.53 o                         
  -6   6   7          0.64          1.94         0.83 o                         
  -5   6   7          0.66          3.26         1.38 o                         
  -4   6   7         19.01         22.27         1.78 o                         
  -3   6   7          2.16          1.95         1.31 o                         
  -2   6   7          3.31          0.90         1.09 o                         
  -1   6   7         10.94          4.83         1.20 o                         
   0   6   7         26.84         29.83         1.84 o                         
   1   6   7          6.30          6.45         1.90 o                         
   2   6   7         26.27         34.21         2.46 o                         
   3   6   7          0.59         -0.91         2.06 o                         
  -8   7   7          0.61          2.83         2.10 o                         
  -7   7   7         51.00         60.36         2.55 o                         
  -6   7   7          0.38          2.06         1.41 o                         
  -5   7   7         39.83         48.89         2.30 o                         
  -4   7   7          1.01          2.10         1.62 o                         
  -3   7   7          5.38          4.80         1.68 o                         
  -2   7   7          0.77          2.30         1.93 o                         
  -1   7   7          0.33          1.01         1.49 o                         
   0   7   7          7.76          3.05         1.74 o                         
   1   7   7         28.73         38.23         2.79 o                         
   2   7   7          1.68          0.81         2.88 o                         
  -7   8   7         53.38         73.28         3.97 o                         
  -6   8   7          0.04         -1.70         2.66 o                         
  -5   8   7          6.35         13.85         2.17 o                         
  -4   8   7         41.67         54.99         2.90 o                         
  -3   8   7          9.69         12.79         2.42 o                         
  -2   8   7          5.51          2.47         2.00 o                         
  -1   8   7          2.56          2.41         3.34 o                         
   0   8   7          6.95          5.28         2.65 o                         
  -4   9   7          1.98          0.71         3.27 o                         
  -3   9   7          1.30          3.06         3.95 o                         
   2 -14   8         16.05          5.74         3.21 o                         
   3 -14   8          0.03          3.55         2.84 o                         
   4 -14   8          1.39          0.37         3.02 o                         
  -1 -13   8          3.21          2.65         2.13 o                         
   0 -13   8          3.68          5.40         2.24 o                         
   1 -13   8         10.78          7.73         2.06 o                         
   2 -13   8          7.10          4.98         1.96 o                         
   3 -13   8          0.11         -1.25         2.18 o                         
   4 -13   8          1.71          6.31         1.96 o                         
   5 -13   8          5.40          3.16         3.51 o                         
   6 -13   8         11.82         13.09         2.44 o                         
  -2 -12   8          6.15          9.03         2.08 o                         
  -1 -12   8          3.60          2.42         1.94 o                         
   0 -12   8         23.16         26.02         1.90 o                         
   1 -12   8          0.67          1.89         1.53 o                         
   2 -12   8         36.65         41.53         2.10 o                         
   3 -12   8         16.40         13.28         1.71 o                         
   4 -12   8          6.76          8.78         1.67 o                         
   5 -12   8          0.08         -0.43         1.49 o                         
   6 -12   8          1.98          3.28         1.68 o                         
   7 -12   8          0.31          0.12         2.16 o                         
  -4 -11   8          1.16         -2.11         2.11 o                         
  -3 -11   8         15.09         12.67         2.05 o                         
  -2 -11   8          6.93          7.24         1.38 o                         
  -1 -11   8          3.21          3.17         1.36 o                         
   0 -11   8         62.44         60.11         2.11 o                         
   1 -11   8          5.73          6.99         1.39 o                         
   2 -11   8          4.39          1.50         1.28 o                         
   3 -11   8         87.84         81.27         2.58 o                         
   4 -11   8         53.12         50.55         2.11 o                         
   5 -11   8          1.42          1.60         1.34 o                         
   6 -11   8          6.39          8.59         1.52 o                         
   7 -11   8         17.13         16.19         1.73 o                         
   8 -11   8          0.38         -1.60         2.06 o                         
  -5 -10   8          2.87         -0.53         2.71 o                         
  -4 -10   8         31.98         28.14         3.46 o                         
  -3 -10   8          2.54          0.89         1.36 o                         
  -2 -10   8         60.85         59.43         1.82 o                         
  -1 -10   8          0.21          0.13         1.24 o                         
   0 -10   8        113.15        108.36         2.81 o                         
   1 -10   8          2.49          1.14         1.44 o                         
   2 -10   8        360.38        333.36         4.93 o                         
   3 -10   8         18.42         16.59         1.41 o                         
   4 -10   8         23.91         23.22         1.55 o                         
   5 -10   8          0.85          2.06         1.12 o                         
   6 -10   8         11.41         13.97         1.87 o                         
   7 -10   8         11.36          9.10         1.82 o                         
   8 -10   8          1.53          4.71         1.72 o                         
   9 -10   8          0.47          3.20         2.86 o                         
  -6  -9   8          0.95         -1.23         2.42 o                         
  -5  -9   8         18.19         11.20         2.28 o                         
  -4  -9   8         26.22         29.20         2.06 o                         
  -3  -9   8         25.18         26.97         1.34 o                         
  -2  -9   8        172.11        170.95         2.89 o                         
  -1  -9   8          0.36         -1.02         1.02 o                         
   0  -9   8        174.42        175.88         3.03 o                         
   1  -9   8          1.43          1.87         1.02 o                         
   2  -9   8         59.74         55.41         2.09 o                         
   3  -9   8          4.42          1.71         0.90 o                         
   4  -9   8         10.95          5.60         1.29 o                         
   5  -9   8         36.59         36.36         2.11 o                         
   6  -9   8          6.58          6.74         1.19 o                         
   7  -9   8          2.66          3.90         1.31 o                         
   8  -9   8          0.02          1.74         1.76 o                         
   9  -9   8          4.18          1.43         2.50 o                         
  -6  -8   8         21.27         22.29         2.23 o                         
  -5  -8   8         68.60         70.38         2.70 o                         
  -4  -8   8         55.19         56.49         2.27 o                         
  -3  -8   8         34.17         32.34         1.29 o                         
  -2  -8   8         71.90         71.58         2.16 o                         
  -1  -8   8         15.00         18.12         1.11 o                         
   0  -8   8        552.46        550.34         5.56 o                         
   1  -8   8          2.90          2.84         0.85 o                         
   2  -8   8         49.36         43.12         1.68 o                         
   3  -8   8        102.51         95.74         2.32 o                         
   4  -8   8         17.51         18.08         1.31 o                         
   5  -8   8         50.16         45.03         1.90 o                         
   6  -8   8          5.46          7.84         1.23 o                         
   7  -8   8         31.54         25.38         1.68 o                         
   8  -8   8         78.73         83.90         3.97 o                         
   9  -8   8         26.61         22.02         3.09 o                         
  -7  -7   8         19.13         21.99         2.66 o                         
  -6  -7   8         51.96         51.16         2.34 o                         
  -5  -7   8         26.02         26.48         1.79 o                         
  -4  -7   8         57.15         61.47         2.59 o                         
  -3  -7   8          0.03         -0.74         0.74 o                         
  -2  -7   8        351.16        351.83         3.51 o                         
  -1  -7   8        146.91        141.83         2.70 o                         
   0  -7   8        220.50        229.66         2.67 o                         
   1  -7   8        194.16        190.33         2.43 o                         
   2  -7   8        841.06        867.92         6.86 o                         
   3  -7   8         11.40          9.68         0.83 o                         
   4  -7   8         95.16         90.23         2.83 o                         
   5  -7   8          3.77          5.40         1.25 o                         
   6  -7   8         11.85         11.93         1.28 o                         
   7  -7   8         70.00         71.93         2.08 o                         
   8  -7   8          7.09          5.04         1.82 o                         
   9  -7   8         20.20         17.09         2.71 o                         
  -8  -6   8          5.18          5.20         2.39 o                         
  -7  -6   8         18.08         11.53         2.19 o                         
  -6  -6   8          3.89          2.89         1.52 o                         
  -5  -6   8          0.86          0.59         1.20 o                         
  -4  -6   8         51.18         52.08         1.81 o                         
  -3  -6   8         23.21         20.88         1.18 o                         
  -2  -6   8        248.98        238.54         2.58 o                         
  -1  -6   8         10.87         13.89         0.82 o                         
   0  -6   8         28.66         26.35         1.07 o                         
   1  -6   8        108.22         93.48         1.65 o                         
   2  -6   8         47.22         45.23         1.17 o                         
   3  -6   8        235.48        227.28         2.81 o                         
   4  -6   8        230.06        228.81         2.98 o                         
   5  -6   8          6.02          5.22         1.06 o                         
   6  -6   8         23.87         22.31         1.45 o                         
   7  -6   8          3.69          4.54         1.46 o                         
   8  -6   8         16.06         19.04         1.98 o                         
   9  -6   8          2.70          2.10         2.55 o                         
  -8  -5   8         10.63          8.99         1.83 o                         
  -7  -5   8          8.48          5.46         1.56 o                         
  -6  -5   8          3.83          4.17         1.03 o                         
  -5  -5   8         38.45         34.97         1.46 o                         
  -4  -5   8          9.87         12.89         0.96 o                         
  -3  -5   8          0.00         -0.43         0.43 o                         
  -2  -5   8         33.75         34.57         1.06 o                         
  -1  -5   8         75.11         75.41         1.41 o                         
   0  -5   8        174.15        156.84         1.97 o                         
   1  -5   8          7.58          5.81         0.67 o                         
   2  -5   8        140.44        139.91         2.06 o                         
   3  -5   8        344.12        329.58         3.43 o                         
   4  -5   8        133.78        139.43         2.46 o                         
   5  -5   8        109.68        113.89         2.12 o                         
   6  -5   8         12.27         11.76         1.25 o                         
   7  -5   8          9.87          9.00         1.52 o                         
   8  -5   8         23.89         29.53         2.10 o                         
   9  -5   8         19.07         19.87         2.94 o                         
  -9  -4   8         13.53         15.02         2.62 o                         
  -8  -4   8          3.51          2.74         1.43 o                         
  -7  -4   8          9.91         11.45         1.32 o                         
  -6  -4   8         21.18         19.20         1.20 o                         
  -5  -4   8          2.31          1.26         0.71 o                         
  -4  -4   8          1.19          1.64         0.63 o                         
  -3  -4   8          2.87          1.88         0.57 o                         
  -2  -4   8         22.79         26.32         0.83 o                         
  -1  -4   8         82.22         82.45         1.34 o                         
   0  -4   8          4.50          5.37         0.50 o                         
   1  -4   8         39.34         39.96         1.07 o                         
   2  -4   8         44.15         48.07         1.35 o                         
   3  -4   8        242.63        238.39         2.79 o                         
   4  -4   8         83.80         79.65         2.07 o                         
   5  -4   8         42.89         37.61         2.12 o                         
   6  -4   8          3.19          1.90         1.02 o                         
   7  -4   8          1.09          0.38         1.50 o                         
   8  -4   8         58.48         70.47         2.83 o                         
   9  -4   8          4.23          0.92         2.72 o                         
  -9  -3   8          0.42         -2.29         2.70 o                         
  -8  -3   8          0.49          1.77         1.18 o                         
  -7  -3   8          4.63          4.67         1.01 o                         
  -6  -3   8          1.52          2.04         0.76 o                         
  -5  -3   8         47.47         45.65         1.32 o                         
  -4  -3   8          0.70          2.37         0.58 o                         
  -3  -3   8         89.70         89.61         1.42 o                         
  -2  -3   8         31.60         35.62         1.15 o                         
  -1  -3   8          2.97          4.46         0.45 o                         
   0  -3   8          1.08          0.43         0.45 o                         
   1  -3   8          0.74          0.24         0.57 o                         
   2  -3   8          2.36          2.49         0.63 o                         
   3  -3   8         14.92         14.16         0.90 o                         
   4  -3   8        143.97        145.73         2.62 o                         
   5  -3   8         18.60         18.61         1.43 o                         
   6  -3   8        149.71        163.61         3.14 o                         
   7  -3   8         12.88         11.92         1.78 o                         
   8  -3   8          1.30         -0.79         2.10 o                         
   9  -3   8          0.38          2.41         3.14 o                         
  -9  -2   8          5.60          3.88         3.06 o                         
  -8  -2   8          0.53          0.27         1.43 o                         
  -7  -2   8         81.39         81.73         2.41 o                         
  -6  -2   8          0.00          0.85         0.93 o                         
  -5  -2   8        351.90        343.60         3.49 o                         
  -4  -2   8        176.63        178.34         1.90 o                         
  -3  -2   8         65.34         57.53         1.19 o                         
  -2  -2   8         10.19          8.05         0.63 o                         
  -1  -2   8          9.13          9.96         0.53 o                         
   0  -2   8          0.39          1.01         0.48 o                         
   1  -2   8         50.81         51.87         1.26 o                         
   2  -2   8         63.00         62.08         1.45 o                         
   3  -2   8          4.29          4.64         0.71 o                         
   4  -2   8          0.57         -0.41         0.88 o                         
   5  -2   8         74.69         76.88         2.64 o                         
   6  -2   8         13.78         12.79         1.44 o                         
   7  -2   8          0.34         -0.14         1.67 o                         
   8  -2   8          2.80          6.67         2.37 o                         
  -9  -1   8         19.13         27.11         2.01 o                         
  -8  -1   8          0.77         -0.03         1.26 o                         
  -7  -1   8          0.04         -0.68         0.98 o                         
  -6  -1   8        114.51        108.43         2.13 o                         
  -5  -1   8          3.26          3.40         0.80 o                         
  -4  -1   8          2.02          2.49         0.54 o                         
  -3  -1   8         23.13         19.40         0.79 o                         
  -2  -1   8         76.87         79.69         1.29 o                         
  -1  -1   8         28.42         34.08         0.86 o                         
   0  -1   8          7.57          5.63         0.57 o                         
   1  -1   8        213.50        217.10         2.43 o                         
   2  -1   8          0.54          0.17         0.63 o                         
   3  -1   8         62.97         63.95         1.66 o                         
   4  -1   8         45.53         43.26         1.60 o                         
   5  -1   8          0.90          3.08         1.16 o                         
   6  -1   8          0.09          2.68         1.46 o                         
   7  -1   8          9.64          9.10         1.91 o                         
   8  -1   8         39.72         42.27         4.08 o                         
  -9   0   8         10.56         11.73         2.02 o                         
  -8   0   8         17.43         18.09         1.29 o                         
  -7   0   8          1.32         -0.10         1.18 o                         
  -6   0   8          1.72          2.36         0.85 o                         
  -5   0   8         74.82         77.06         1.68 o                         
  -4   0   8        145.85        149.85         1.81 o                         
  -3   0   8        139.48        125.41         1.53 o                         
  -2   0   8         40.24         43.34         1.03 o                         
  -1   0   8         40.13         33.74         0.97 o                         
   0   0   8         61.22         68.98         1.28 o                         
   1   0   8         27.96         30.89         1.05 o                         
   2   0   8          3.04          3.10         0.65 o                         
   3   0   8         54.86         53.24         1.73 o                         
   4   0   8          2.36          4.02         1.16 o                         
   5   0   8         15.30         12.27         1.42 o                         
   6   0   8          1.71          4.24         1.98 o                         
   7   0   8         12.84         16.23         2.41 o                         
 -10   1   8          7.58         16.59         8.63 o                         
  -9   1   8          0.80          1.13         1.34 o                         
  -8   1   8         13.01          9.78         2.37 o                         
  -7   1   8          5.56          7.43         1.83 o                         
  -6   1   8         17.36         19.39         1.07 o                         
  -5   1   8        145.30        137.21         2.20 o                         
  -4   1   8         82.74         80.30         1.33 o                         
  -3   1   8         57.00         54.62         1.25 o                         
  -2   1   8        175.56        168.68         2.14 o                         
  -1   1   8          2.26          1.71         0.56 o                         
   0   1   8         69.22         67.18         1.27 o                         
   1   1   8        139.28        138.41         2.16 o                         
   2   1   8          2.23          2.87         0.82 o                         
   3   1   8          4.59          3.89         1.38 o                         
   4   1   8         26.65         26.21         2.13 o                         
   5   1   8          6.54          3.34         1.54 o                         
   6   1   8          0.00         -1.86         1.86 o                         
   7   1   8          4.77          4.91         3.18 o                         
  -9   2   8          3.85          7.00         4.79 o                         
  -8   2   8         13.51         18.57         2.56 o                         
  -7   2   8          1.75          0.56         2.92 o                         
  -6   2   8          1.49          2.09         0.73 o                         
  -5   2   8         43.27         43.36         1.50 o                         
  -4   2   8        171.94        150.72         1.75 o                         
  -3   2   8        505.84        494.81         4.53 o                         
  -2   2   8        992.61        996.58         8.05 o                         
  -1   2   8         27.81         26.92         1.04 o                         
   0   2   8       1602.84       1649.52        11.43 o                         
   1   2   8         84.81         90.80         2.11 o                         
   2   2   8         74.56         75.85         2.62 o                         
   3   2   8          5.23          3.85         1.24 o                         
   4   2   8         28.59         29.51         2.03 o                         
   5   2   8          1.05         -0.41         1.82 o                         
   6   2   8          2.32          6.02         2.79 o                         
  -9   3   8          9.72         12.53         3.07 o                         
  -8   3   8         19.97         30.19         2.85 o                         
  -7   3   8          0.57          0.20         0.87 o                         
  -6   3   8          3.51          3.95         0.94 o                         
  -5   3   8        165.03        149.12         4.05 o                         
  -4   3   8          6.39          2.42         0.70 o                         
  -3   3   8        443.19        440.23         4.31 o                         
  -2   3   8         19.28         18.79         1.38 o                         
  -1   3   8        853.91        857.79        10.64 o                         
   0   3   8        106.61        107.19         2.22 o                         
   1   3   8          8.24          8.43         1.20 o                         
   2   3   8         97.06         94.13         3.01 o                         
   3   3   8          2.78          3.84         1.33 o                         
   4   3   8          1.62          2.03         1.73 o                         
   5   3   8         25.84         21.71         2.71 o                         
  -9   4   8          2.98          2.77         3.75 o                         
  -8   4   8          1.87          4.29         2.21 o                         
  -7   4   8          3.10          2.56         1.20 o                         
  -6   4   8         10.10          8.41         1.42 o                         
  -5   4   8          1.12          2.14         0.86 o                         
  -4   4   8         38.77         43.06         1.63 o                         
  -3   4   8         40.17         37.72         1.62 o                         
  -2   4   8         58.54         63.97         2.31 o                         
  -1   4   8        313.44        321.06         4.83 o                         
   0   4   8        103.64        105.79         2.57 o                         
   1   4   8        218.22        231.48         4.00 o                         
   2   4   8        109.39        104.27         3.53 o                         
   3   4   8          0.65          0.72         1.54 o                         
   4   4   8         40.96         36.02         3.78 o                         
  -9   5   8         11.97         12.95         8.09 o                         
  -8   5   8          7.82         11.55         1.89 o                         
  -7   5   8          3.21          2.60         1.44 o                         
  -6   5   8          3.23          3.50         1.69 o                         
  -5   5   8         11.82         16.15         1.35 o                         
  -4   5   8          5.51          3.52         1.12 o                         
  -3   5   8         20.61         27.56         2.26 o                         
  -2   5   8          0.55          0.47         1.52 o                         
  -1   5   8          5.00          3.65         1.47 o                         
   0   5   8          0.22         -0.74         1.31 o                         
   1   5   8          9.47          7.43         1.63 o                         
   2   5   8         21.16         27.03         2.14 o                         
   3   5   8          0.04          0.97         1.87 o                         
  -8   6   8          5.43          9.06         1.91 o                         
  -7   6   8          4.21          5.10         1.56 o                         
  -6   6   8         19.61         15.53         1.56 o                         
  -5   6   8          3.61          4.31         1.58 o                         
  -4   6   8         25.57         29.43         2.01 o                         
  -3   6   8         16.71         21.55         2.00 o                         
  -2   6   8         13.12         15.60         1.94 o                         
  -1   6   8          0.12         -1.36         1.36 o                         
   0   6   8         18.52         13.55         2.91 o                         
   1   6   8         11.20         12.27         2.10 o                         
   2   6   8          2.64          3.23         2.78 o                         
  -7   7   8          0.03          3.81         4.38 o                         
  -6   7   8         20.46         28.16         3.27 o                         
  -5   7   8          0.33          2.95         1.91 o                         
  -4   7   8          4.77          6.46         2.36 o                         
  -3   7   8          2.68          4.48         1.99 o                         
  -2   7   8         38.65         44.97         2.88 o                         
  -1   7   8          8.36          5.91         2.75 o                         
   0   7   8          1.80         -2.72         2.72 o                         
  -4   8   8         63.63         79.33         5.24 o                         
  -3   8   8          7.10          9.37         3.29 o                         
  -2   8   8          3.73          0.92         3.36 o                         
   0 -13   9          5.47          5.45         2.55 o                         
   1 -13   9         27.95         29.12         2.74 o                         
   2 -13   9          0.80          2.71         2.23 o                         
   3 -13   9          2.87          3.07         2.39 o                         
   4 -13   9          3.37          3.96         2.65 o                         
   5 -13   9          0.91         -1.66         3.48 o                         
   6 -13   9          0.42          4.55         5.34 o                         
  -2 -12   9         12.37         12.26         2.42 o                         
  -1 -12   9          0.22          0.94         1.88 o                         
   0 -12   9          2.44         -1.75         1.75 o                         
   1 -12   9          0.33          1.13         1.86 o                         
   2 -12   9          0.25         -1.63         1.63 o                         
   3 -12   9         10.39         12.47         1.77 o                         
   4 -12   9          9.72          6.47         1.86 o                         
   5 -12   9          6.03          7.60         1.95 o                         
   6 -12   9          0.91         -1.40         1.91 o                         
   7 -12   9          7.38          4.85         2.82 o                         
  -3 -11   9          1.19          1.46         1.98 o                         
  -2 -11   9          8.80          7.47         1.72 o                         
  -1 -11   9         51.81         55.26         2.30 o                         
   0 -11   9         12.27          8.01         1.56 o                         
   1 -11   9         52.06         54.42         2.16 o                         
   2 -11   9         16.35         14.82         1.64 o                         
   3 -11   9        238.82        222.24         4.10 o                         
   4 -11   9         31.91         24.79         1.80 o                         
   5 -11   9          9.87         10.02         1.65 o                         
   6 -11   9          0.01         -1.16         1.56 o                         
   7 -11   9         11.04          7.21         2.05 o                         
   8 -11   9          2.38          1.58         2.71 o                         
  -5 -10   9          0.13         -2.33         2.33 o                         
  -4 -10   9          6.68          3.63         1.65 o                         
  -3 -10   9         18.57         21.45         2.65 o                         
  -2 -10   9         47.93         45.94         2.06 o                         
  -1 -10   9         87.81         92.73         2.64 o                         
   0 -10   9         21.51         19.91         1.56 o                         
   1 -10   9         14.77         13.61         1.54 o                         
   2 -10   9         42.69         37.49         1.89 o                         
   3 -10   9         19.23         21.36         1.49 o                         
   4 -10   9         23.58         19.75         1.57 o                         
   5 -10   9         16.43         12.37         1.38 o                         
   6 -10   9          0.00         -1.35         1.42 o                         
   7 -10   9          1.01          2.50         1.57 o                         
   8 -10   9          1.15          6.93         2.53 o                         
  -5  -9   9          0.20         -1.49         1.49 o                         
  -4  -9   9         46.14         49.79         2.19 o                         
  -3  -9   9          2.91          3.26         1.22 o                         
  -2  -9   9          5.08          3.08         1.12 o                         
  -1  -9   9          4.27          3.31         1.06 o                         
   0  -9   9          0.33          1.68         1.05 o                         
   1  -9   9          0.27          0.23         1.05 o                         
   2  -9   9         21.78         24.50         1.73 o                         
   3  -9   9        147.68        147.29         3.57 o                         
   4  -9   9         14.01         14.99         1.37 o                         
   5  -9   9         28.90         32.23         1.69 o                         
   6  -9   9          9.70          5.63         1.30 o                         
   7  -9   9         19.48         21.62         1.69 o                         
   8  -9   9          0.07          4.98         2.66 o                         
  -6  -8   9        110.04        115.06         4.14 o                         
  -5  -8   9          2.28          0.73         1.18 o                         
  -4  -8   9         56.58         57.05         1.96 o                         
  -3  -8   9         11.31          9.93         2.00 o                         
  -2  -8   9         23.69         22.68         1.27 o                         
  -1  -8   9         69.10         73.99         2.08 o                         
   0  -8   9         27.67         26.72         1.33 o                         
   1  -8   9          1.23          0.97         0.92 o                         
   2  -8   9         92.48         93.00         2.35 o                         
   3  -8   9         15.65         11.67         1.38 o                         
   4  -8   9        105.14        104.83         2.96 o                         
   5  -8   9         81.37         74.17         2.32 o                         
   6  -8   9         52.24         53.89         2.07 o                         
   7  -8   9          0.38         -0.06         1.47 o                         
   8  -8   9         58.85         66.25         2.78 o                         
   9  -8   9         39.61         39.90         6.35 o                         
  -7  -7   9         23.82         27.34         2.38 o                         
  -6  -7   9         15.17         18.35         1.86 o                         
  -5  -7   9         11.22         11.54         1.46 o                         
  -4  -7   9         67.31         69.24         2.12 o                         
  -3  -7   9        102.56         96.68         2.84 o                         
  -2  -7   9         50.08         50.50         1.70 o                         
  -1  -7   9        132.89        129.51         2.84 o                         
   0  -7   9          5.40          5.56         0.96 o                         
   1  -7   9        451.62        486.26         4.81 o                         
   2  -7   9        167.89        158.40         2.92 o                         
   3  -7   9        125.70        135.77         3.66 o                         
   4  -7   9          3.88          3.66         1.16 o                         
   5  -7   9         15.82         12.57         1.33 o                         
   6  -7   9          8.43          9.68         1.30 o                         
   7  -7   9         26.34         26.82         1.63 o                         
   8  -7   9         21.19         21.59         2.17 o                         
   9  -7   9         14.90          9.25         3.10 o                         
  -7  -6   9         12.46         13.12         1.83 o                         
  -6  -6   9         80.06         82.97         2.57 o                         
  -5  -6   9         40.37         43.59         1.78 o                         
  -4  -6   9        183.83        184.91         2.84 o                         
  -3  -6   9         51.69         54.94         2.22 o                         
  -2  -6   9         23.17         23.11         1.04 o                         
  -1  -6   9        212.54        205.23         2.55 o                         
   0  -6   9         14.90         15.40         0.96 o                         
   1  -6   9        606.04        606.26         5.43 o                         
   2  -6   9         28.34         29.47         1.67 o                         
   3  -6   9        412.51        458.23         5.58 o                         
   4  -6   9        265.98        273.26         3.62 o                         
   5  -6   9         38.71         38.45         2.03 o                         
   6  -6   9         42.13         42.10         1.68 o                         
   7  -6   9          0.04          1.45         1.56 o                         
   8  -6   9         29.36         32.00         2.42 o                         
   9  -6   9          2.15          3.90         3.30 o                         
  -8  -5   9          0.88         -1.22         1.72 o                         
  -7  -5   9          1.22          1.48         1.42 o                         
  -6  -5   9          2.31          2.40         1.13 o                         
  -5  -5   9          0.35         -0.93         0.93 o                         
  -4  -5   9        123.91        123.16         2.32 o                         
  -3  -5   9          0.20          0.61         0.62 o                         
  -2  -5   9         59.12         50.17         1.30 o                         
  -1  -5   9        528.31        519.51         4.23 o                         
   0  -5   9          2.62          3.32         0.67 o                         
   1  -5   9        204.79        182.28         2.12 o                         
   2  -5   9         22.61         22.91         1.14 o                         
   3  -5   9        454.32        440.39         4.31 o                         
   4  -5   9         51.26         51.02         1.88 o                         
   5  -5   9        373.00        374.27         4.55 o                         
   6  -5   9         42.23         49.61         1.80 o                         
   7  -5   9         12.42         11.38         1.85 o                         
   8  -5   9         26.89         25.19         2.39 o                         
  -8  -4   9          5.01          3.75         1.64 o                         
  -7  -4   9          7.05          5.16         1.25 o                         
  -6  -4   9          2.05          2.91         1.01 o                         
  -5  -4   9        154.12        156.84         2.36 o                         
  -4  -4   9        144.04        143.92         2.15 o                         
  -3  -4   9         99.61         90.66         1.67 o                         
  -2  -4   9          0.11         -0.45         0.45 o                         
  -1  -4   9         36.31         34.64         1.06 o                         
   0  -4   9        138.24        145.27         1.75 o                         
   1  -4   9        157.87        153.54         1.97 o                         
   2  -4   9        110.23        102.65         1.99 o                         
   3  -4   9        115.51        117.89         2.14 o                         
   4  -4   9         14.93         19.10         1.31 o                         
   5  -4   9        100.49         97.53         2.24 o                         
   6  -4   9          0.33         -0.08         1.23 o                         
   7  -4   9         93.76         94.95         3.24 o                         
   8  -4   9          5.16          6.73         2.46 o                         
  -9  -3   9         10.89          8.69         3.68 o                         
  -8  -3   9         21.18         20.93         2.15 o                         
  -7  -3   9         82.34         88.24         2.84 o                         
  -6  -3   9          7.03          8.01         1.06 o                         
  -5  -3   9        508.97        516.80         4.67 o                         
  -4  -3   9         10.31         10.17         0.85 o                         
  -3  -3   9         70.26         65.26         1.45 o                         
  -2  -3   9         29.15         25.65         1.05 o                         
  -1  -3   9         37.18         43.53         1.03 o                         
   0  -3   9         13.40         12.09         0.73 o                         
   1  -3   9         53.01         52.42         1.33 o                         
   2  -3   9          6.61          7.39         0.86 o                         
   3  -3   9         40.59         40.04         1.59 o                         
   4  -3   9          0.14          0.37         0.92 o                         
   5  -3   9          0.57          0.64         1.10 o                         
   6  -3   9         25.53         31.25         1.86 o                         
   7  -3   9         22.46         24.49         2.18 o                         
   8  -3   9         11.62         15.96         2.94 o                         
  -9  -2   9          1.87          2.30         2.30 o                         
  -8  -2   9         15.35         17.36         1.81 o                         
  -7  -2   9          4.31          2.15         1.35 o                         
  -6  -2   9         65.07         62.48         2.09 o                         
  -5  -2   9         56.32         54.22         1.64 o                         
  -4  -2   9          5.09          5.55         0.62 o                         
  -3  -2   9         49.76         44.40         1.31 o                         
  -2  -2   9        187.62        166.83         2.02 o                         
  -1  -2   9         16.12         20.89         0.78 o                         
   0  -2   9        110.22        101.26         1.56 o                         
   1  -2   9         20.08         23.28         0.96 o                         
   2  -2   9          4.69          3.71         0.85 o                         
   3  -2   9          4.01          3.80         0.84 o                         
   4  -2   9         18.44         20.52         1.32 o                         
   5  -2   9          4.69          4.73         1.31 o                         
   6  -2   9         26.23         28.14         1.91 o                         
   7  -2   9         22.73         25.68         2.36 o                         
   8  -2   9         23.75         20.20         3.82 o                         
  -9  -1   9          1.64          2.99         2.43 o                         
  -8  -1   9          2.27         -0.86         2.03 o                         
  -7  -1   9          0.43         -1.06         1.06 o                         
  -6  -1   9         15.27         13.40         1.10 o                         
  -5  -1   9         15.97         17.88         1.15 o                         
  -4  -1   9          5.69          5.78         0.64 o                         
  -3  -1   9         16.06         17.41         0.90 o                         
  -2  -1   9         62.23         54.65         1.26 o                         
  -1  -1   9          9.20          7.67         0.58 o                         
   0  -1   9          0.82          1.77         0.65 o                         
   1  -1   9        151.08        157.44         2.10 o                         
   2  -1   9          7.77          8.14         0.80 o                         
   3  -1   9          0.05         -0.82         0.82 o                         
   4  -1   9         43.46         47.49         2.04 o                         
   5  -1   9         23.39         20.75         1.62 o                         
   6  -1   9          3.83          5.24         1.75 o                         
   7  -1   9         22.50         22.97         3.43 o                         
  -9   0   9          4.64          4.13         2.36 o                         
  -8   0   9          4.25          4.92         1.55 o                         
  -7   0   9         10.28          9.36         1.98 o                         
  -6   0   9          8.32         10.77         1.16 o                         
  -5   0   9         16.57         17.48         1.11 o                         
  -4   0   9         55.54         52.98         1.50 o                         
  -3   0   9         25.82         24.10         1.01 o                         
  -2   0   9         62.14         53.41         1.64 o                         
  -1   0   9         14.12         11.42         0.82 o                         
   0   0   9        528.19        529.13         4.58 o                         
   1   0   9          0.00          0.98         0.72 o                         
   2   0   9        110.88        100.64         2.74 o                         
   3   0   9          0.67          0.86         0.86 o                         
   4   0   9          0.87         -1.08         1.10 o                         
   5   0   9         23.15         27.38         2.48 o                         
   6   0   9          0.29          0.35         2.44 o                         
   7   0   9          1.54          6.96         3.76 o                         
  -9   1   9         16.78         23.62         4.25 o                         
  -8   1   9          2.33          4.58         2.37 o                         
  -7   1   9          6.00          8.79         1.53 o                         
  -6   1   9          1.45          0.83         0.89 o                         
  -5   1   9          5.76          4.76         1.00 o                         
  -4   1   9         22.67         23.72         0.99 o                         
  -3   1   9          0.49          1.15         0.72 o                         
  -2   1   9         68.06         72.55         1.82 o                         
  -1   1   9          7.40          6.25         0.89 o                         
   0   1   9         23.98         26.37         0.97 o                         
   1   1   9         46.89         46.32         1.94 o                         
   2   1   9          2.15          1.51         0.87 o                         
   3   1   9          1.67          0.79         1.17 o                         
   4   1   9          3.19          3.08         1.53 o                         
   5   1   9          1.51         -1.03         1.80 o                         
   6   1   9          0.09          2.19         2.89 o                         
  -9   2   9          5.37          9.11         3.32 o                         
  -8   2   9          2.40          2.29         2.56 o                         
  -7   2   9          1.08          0.12         0.92 o                         
  -6   2   9          1.26          1.58         0.97 o                         
  -5   2   9         18.67         19.59         1.19 o                         
  -4   2   9         71.66         64.30         1.54 o                         
  -3   2   9         41.72         36.75         1.48 o                         
  -2   2   9         14.93         16.75         1.20 o                         
  -1   2   9          2.21         -0.13         0.70 o                         
   0   2   9          9.32          8.62         1.18 o                         
   1   2   9          1.49          1.44         1.02 o                         
   2   2   9         17.15         14.70         1.50 o                         
   3   2   9          0.62         -0.43         1.17 o                         
   4   2   9          0.15         -1.64         1.64 o                         
   5   2   9          0.02         -2.40         2.40 o                         
  -9   3   9          0.81         -3.34         3.34 o                         
  -8   3   9         40.28         49.57         3.80 o                         
  -7   3   9          0.33          3.28         1.18 o                         
  -6   3   9          7.91          9.63         1.36 o                         
  -5   3   9         11.39          8.43         1.35 o                         
  -4   3   9          7.87          5.82         1.02 o                         
  -3   3   9         18.10         16.47         1.16 o                         
  -2   3   9         30.21         29.95         1.77 o                         
  -1   3   9         96.46         57.85         6.34 o                         
   0   3   9         23.46         24.63         1.76 o                         
   1   3   9        106.37        105.76         2.91 o                         
   2   3   9         46.76         49.36         2.42 o                         
   3   3   9         16.42         18.52         2.22 o                         
   4   3   9          9.88          6.54         2.26 o                         
  -8   4   9          0.76         -1.98         2.32 o                         
  -7   4   9         39.18         46.61         2.14 o                         
  -6   4   9          6.16          7.24         1.67 o                         
  -5   4   9         11.42         12.38         1.19 o                         
  -4   4   9          0.02         -0.99         1.06 o                         
  -3   4   9          0.06          0.98         1.35 o                         
  -2   4   9          8.99          9.86         1.51 o                         
  -1   4   9         57.27         57.53         3.52 o                         
   0   4   9         19.26         16.22         2.08 o                         
   1   4   9        213.88        215.18         4.15 o                         
   2   4   9         20.84         27.37         2.24 o                         
   3   4   9         92.44        107.84         5.43 o                         
  -8   5   9          0.05         -6.47         6.47 o                         
  -7   5   9         38.74         52.95         2.62 o                         
  -6   5   9          0.90         -2.00         2.00 o                         
  -5   5   9          4.28          6.11         1.34 o                         
  -4   5   9         30.81         31.99         2.30 o                         
  -3   5   9          2.99          5.22         1.55 o                         
  -2   5   9          0.82          0.60         2.28 o                         
  -1   5   9         25.31         25.81         2.81 o                         
   0   5   9         22.96         17.76         2.74 o                         
   1   5   9        254.01        271.33         6.23 o                         
   2   5   9         62.80         64.08         3.59 o                         
  -6   6   9          0.92         -0.27         6.34 o                         
  -5   6   9         10.32          9.60         2.61 o                         
  -4   6   9          0.49          2.37         1.82 o                         
  -3   6   9         12.11         13.07         2.09 o                         
  -2   6   9          2.09          5.11         2.21 o                         
  -1   6   9         14.21          6.86         2.00 o                         
   0   6   9         27.45         23.94         5.34 o                         
   1   6   9          0.04          0.44         3.26 o                         
  -4   7   9         11.35         16.98         2.92 o                         
  -3   7   9          0.76          0.76         2.89 o                         
  -2   7   9          4.16          8.00         3.38 o                         
   0 -13  10          2.43         -1.37         3.93 o                         
   1 -13  10          4.57          8.57         2.54 o                         
   2 -13  10          0.00         -2.29         2.51 o                         
   3 -13  10         30.77         28.54         3.21 o                         
   4 -13  10         33.24         30.90         5.17 o                         
   5 -13  10         31.87         35.99         3.68 o                         
  -2 -12  10          0.33          5.78         2.61 o                         
  -1 -12  10          2.60         -0.20         2.76 o                         
   0 -12  10          5.13          7.16         2.08 o                         
   1 -12  10          3.90          2.14         1.82 o                         
   2 -12  10          6.77         11.38         2.17 o                         
   3 -12  10         48.14         50.20         2.45 o                         
   4 -12  10          2.65          0.16         2.10 o                         
   5 -12  10          1.82          0.91         2.45 o                         
   6 -12  10          2.24          1.81         2.59 o                         
  -3 -11  10          0.01          2.20         2.42 o                         
  -2 -11  10          6.74          3.21         1.82 o                         
  -1 -11  10          1.51          1.31         1.75 o                         
   0 -11  10          6.85          7.47         1.73 o                         
   1 -11  10          0.35          0.10         1.45 o                         
   2 -11  10         20.22         20.42         1.75 o                         
   3 -11  10         51.51         54.18         2.99 o                         
   4 -11  10         59.81         66.33         2.53 o                         
   5 -11  10         15.35         20.08         1.98 o                         
   6 -11  10          0.87          0.30         1.83 o                         
   7 -11  10          0.30          3.26         2.66 o                         
  -4 -10  10          1.04          1.91         1.83 o                         
  -3 -10  10          0.14         -0.33         1.62 o                         
  -2 -10  10          9.56          4.57         1.75 o                         
  -1 -10  10          9.98          9.02         1.50 o                         
   0 -10  10         34.64         37.05         1.90 o                         
   1 -10  10          9.58         11.55         1.40 o                         
   2 -10  10          7.24          6.87         1.51 o                         
   3 -10  10         77.88         83.51         2.64 o                         
   4 -10  10          0.20          1.33         1.11 o                         
   5 -10  10          1.72          3.49         1.42 o                         
   6 -10  10          0.16         -0.19         1.60 o                         
   7 -10  10          0.46          3.99         2.04 o                         
  -5  -9  10          0.25         -0.94         1.54 o                         
  -4  -9  10          0.25         -1.37         1.37 o                         
  -3  -9  10          1.92          3.58         1.55 o                         
  -2  -9  10          0.18         -0.53         1.20 o                         
  -1  -9  10         40.85         41.10         1.70 o                         
   0  -9  10          1.98          0.81         1.17 o                         
   1  -9  10         38.28         39.93         1.73 o                         
   2  -9  10         37.44         32.45         1.75 o                         
   3  -9  10          0.45          0.48         1.22 o                         
   4  -9  10          0.40          1.65         1.12 o                         
   5  -9  10         15.66         14.10         1.67 o                         
   6  -9  10          5.73          3.31         1.47 o                         
   7  -9  10          4.89          1.23         1.81 o                         
   8  -9  10          7.04          3.61         2.94 o                         
  -6  -8  10          0.16         -2.79         2.79 o                         
  -5  -8  10          6.21          4.34         1.56 o                         
  -4  -8  10          0.17          0.39         1.04 o                         
  -3  -8  10         48.68         55.18         2.97 o                         
  -2  -8  10         11.51          7.79         1.61 o                         
  -1  -8  10         45.00         45.63         2.06 o                         
   0  -8  10         19.77         16.42         1.22 o                         
   1  -8  10         51.63         46.10         2.62 o                         
   2  -8  10          5.94          5.97         1.28 o                         
   3  -8  10         24.39         29.37         1.96 o                         
   4  -8  10         82.63         77.02         2.43 o                         
   5  -8  10          0.01          1.52         1.36 o                         
   6  -8  10          4.55          1.89         1.52 o                         
   7  -8  10          4.77          3.90         1.72 o                         
   8  -8  10         31.76         29.25         3.60 o                         
  -6  -7  10          7.74          7.82         1.62 o                         
  -5  -7  10         10.35          9.03         1.42 o                         
  -4  -7  10         36.68         34.84         1.88 o                         
  -3  -7  10        109.89        107.87         2.97 o                         
  -2  -7  10         25.39         25.80         1.97 o                         
  -1  -7  10         75.65         81.27         2.00 o                         
   0  -7  10        112.94        106.34         2.43 o                         
   1  -7  10         43.14         42.71         1.74 o                         
   2  -7  10         12.43         12.99         1.22 o                         
   3  -7  10         50.42         45.41         1.97 o                         
   4  -7  10         42.53         38.08         2.60 o                         
   5  -7  10         19.65         19.04         1.63 o                         
   6  -7  10          1.61          1.57         1.37 o                         
   7  -7  10         10.17          9.77         1.99 o                         
   8  -7  10         19.60         16.00         2.83 o                         
  -7  -6  10          1.62          1.89         2.09 o                         
  -6  -6  10          9.20         10.82         1.70 o                         
  -5  -6  10         68.91         66.77         2.17 o                         
  -4  -6  10          1.13          0.96         0.92 o                         
  -3  -6  10        126.97        127.62         3.00 o                         
  -2  -6  10         34.66         31.89         1.64 o                         
  -1  -6  10        202.93        202.86         2.65 o                         
   0  -6  10         46.77         44.12         1.53 o                         
   1  -6  10         49.97         54.39         1.83 o                         
   2  -6  10         38.90         39.02         1.55 o                         
   3  -6  10         87.21         85.41         2.99 o                         
   4  -6  10          1.91          2.62         1.28 o                         
   5  -6  10          8.24         10.13         1.30 o                         
   6  -6  10          1.65          3.19         1.39 o                         
   7  -6  10         23.47         28.49         2.18 o                         
   8  -6  10          6.28         11.59         2.91 o                         
  -7  -5  10          2.80          1.47         1.56 o                         
  -6  -5  10         11.53         11.62         1.65 o                         
  -5  -5  10         61.57         62.03         2.07 o                         
  -4  -5  10         67.99         69.78         1.93 o                         
  -3  -5  10         75.67         60.88         2.14 o                         
  -2  -5  10         56.09         54.07         1.82 o                         
  -1  -5  10         54.38         43.85         1.39 o                         
   0  -5  10         51.61         47.83         1.59 o                         
   1  -5  10          0.12          1.09         0.69 o                         
   2  -5  10        125.30        122.63         2.41 o                         
   3  -5  10         85.87         84.72         2.57 o                         
   4  -5  10         51.06         59.13         2.32 o                         
   5  -5  10        172.40        187.88         3.21 o                         
   6  -5  10          4.69          2.98         1.43 o                         
   7  -5  10         69.41         80.00         3.03 o                         
   8  -5  10          0.01         -0.33         3.11 o                         
  -8  -4  10         16.74         17.75         2.58 o                         
  -7  -4  10          2.13          3.74         1.33 o                         
  -6  -4  10          6.05          4.40         0.98 o                         
  -5  -4  10         26.78         29.03         1.37 o                         
  -4  -4  10         73.04         76.64         1.91 o                         
  -3  -4  10        165.38        144.39         2.45 o                         
  -2  -4  10         20.25         19.97         1.17 o                         
  -1  -4  10         69.21         52.80         1.43 o                         
   0  -4  10        292.14        278.62         3.03 o                         
   1  -4  10         12.59         13.63         1.00 o                         
   2  -4  10        191.04        188.93         3.24 o                         
   3  -4  10         63.88         63.77         2.05 o                         
   4  -4  10        112.74        118.63         2.79 o                         
   5  -4  10        246.72        254.89         3.44 o                         
   6  -4  10         54.95         55.54         2.14 o                         
   7  -4  10        112.53        111.52         4.42 o                         
   8  -4  10          1.33         -5.36         6.28 o                         
  -8  -3  10          6.63          4.82         2.14 o                         
  -7  -3  10         47.19         52.97         2.50 o                         
  -6  -3  10         34.50         32.03         1.76 o                         
  -5  -3  10        122.73        115.59         1.99 o                         
  -4  -3  10         27.23         29.16         1.23 o                         
  -3  -3  10         24.16         21.38         1.13 o                         
  -2  -3  10         33.98         31.45         1.60 o                         
  -1  -3  10        199.47        179.99         2.42 o                         
   0  -3  10          0.01          0.28         0.65 o                         
   1  -3  10         28.28         23.84         1.10 o                         
   2  -3  10         83.40         78.64         2.04 o                         
   3  -3  10         31.09         30.85         1.52 o                         
   4  -3  10         72.82         71.12         2.30 o                         
   5  -3  10         76.74         83.11         2.36 o                         
   6  -3  10         89.41        101.32         3.41 o                         
   7  -3  10         65.95         70.23         3.74 o                         
  -8  -2  10          3.50          1.35         1.77 o                         
  -7  -2  10          8.49          8.09         1.52 o                         
  -6  -2  10         24.29         25.81         1.64 o                         
  -5  -2  10          3.49          4.33         0.95 o                         
  -4  -2  10        181.78        171.86         2.24 o                         
  -3  -2  10          6.27          6.96         0.87 o                         
  -2  -2  10          7.24          6.91         0.76 o                         
  -1  -2  10          0.01          0.67         0.58 o                         
   0  -2  10          0.24         -0.13         0.68 o                         
   1  -2  10        142.72        140.60         2.12 o                         
   2  -2  10         15.53         17.95         1.26 o                         
   3  -2  10          0.31          0.69         0.95 o                         
   4  -2  10         33.64         37.82         1.58 o                         
   5  -2  10          1.62          2.06         1.45 o                         
   6  -2  10         11.29         11.37         1.97 o                         
   7  -2  10         13.83         18.63         3.46 o                         
  -8  -1  10          0.02         -1.03         2.16 o                         
  -7  -1  10          1.93          2.29         1.60 o                         
  -6  -1  10          4.07          4.30         1.26 o                         
  -5  -1  10          3.46          2.63         1.09 o                         
  -4  -1  10         61.89         60.60         1.51 o                         
  -3  -1  10         66.81         66.87         1.82 o                         
  -2  -1  10         67.68         61.43         1.82 o                         
  -1  -1  10        217.38        209.31         3.15 o                         
   0  -1  10        172.36        170.87         2.45 o                         
   1  -1  10        468.80        469.31         4.70 o                         
   2  -1  10          0.14         -0.34         0.84 o                         
   3  -1  10         16.29         19.88         1.71 o                         
   4  -1  10          0.52          0.73         1.15 o                         
   5  -1  10         36.02         35.09         2.00 o                         
   6  -1  10         15.62         16.54         2.45 o                         
  -8   0  10          0.23          0.23         1.62 o                         
  -7   0  10          9.45         10.41         1.32 o                         
  -6   0  10          1.01          1.79         1.13 o                         
  -5   0  10          1.91          4.37         1.12 o                         
  -4   0  10         71.04         59.24         1.49 o                         
  -3   0  10         57.34         56.95         1.61 o                         
  -2   0  10        266.67        270.43         3.51 o                         
  -1   0  10         39.90         36.54         1.66 o                         
   0   0  10        245.83        242.23         3.96 o                         
   1   0  10          0.01          0.20         0.71 o                         
   2   0  10         23.07         22.87         1.28 o                         
   3   0  10          1.42         -0.97         0.97 o                         
   4   0  10          0.08         -1.50         1.50 o                         
   5   0  10          7.77          8.11         2.45 o                         
   6   0  10          0.74          2.20         3.11 o                         
  -8   1  10          4.42          3.46         2.72 o                         
  -7   1  10         14.91         16.22         1.43 o                         
  -6   1  10         19.16         20.22         1.43 o                         
  -5   1  10          2.95          0.99         1.12 o                         
  -4   1  10         25.42         26.26         1.06 o                         
  -3   1  10          8.65          9.09         1.00 o                         
  -2   1  10         24.79         27.91         1.36 o                         
  -1   1  10          1.73         -0.54         0.64 o                         
   0   1  10          0.30          0.64         0.98 o                         
   1   1  10        117.21        115.10         2.57 o                         
   2   1  10          2.28          0.73         0.89 o                         
   3   1  10         34.84         30.18         3.25 o                         
   4   1  10         21.79         16.72         3.35 o                         
   5   1  10          4.77          0.34         2.50 o                         
  -8   2  10         66.91         74.98         5.72 o                         
  -7   2  10          0.00         -0.82         2.05 o                         
  -6   2  10         12.13         13.91         1.39 o                         
  -5   2  10          0.61          2.44         1.17 o                         
  -4   2  10          2.17          3.90         0.88 o                         
  -3   2  10          0.04         -0.20         0.94 o                         
  -2   2  10          5.14          5.55         1.10 o                         
  -1   2  10         46.76         48.95         2.23 o                         
   0   2  10         28.76         31.30         1.94 o                         
   1   2  10          3.44          2.66         1.30 o                         
   2   2  10         13.35         17.20         2.13 o                         
   3   2  10         30.96         34.28         2.47 o                         
   4   2  10         13.37          4.00         2.49 o                         
  -8   3  10          0.08          2.48         2.96 o                         
  -7   3  10          0.09         -0.78         1.63 o                         
  -6   3  10          5.49          8.32         1.31 o                         
  -5   3  10          5.95          4.03         1.76 o                         
  -4   3  10          0.55          2.86         1.22 o                         
  -3   3  10          0.38          1.33         1.46 o                         
  -2   3  10         14.16         10.68         1.55 o                         
  -1   3  10          0.37         -0.61         1.14 o                         
   0   3  10         25.77         28.34         2.14 o                         
   1   3  10          7.87          4.70         1.78 o                         
   2   3  10          0.01         -0.99         1.90 o                         
   3   3  10         21.17         17.75         2.82 o                         
  -7   4  10          3.78          5.03         2.06 o                         
  -6   4  10         25.53         24.33         2.32 o                         
  -5   4  10          1.45          0.84         1.29 o                         
  -4   4  10         13.53         17.55         2.54 o                         
  -3   4  10          6.29          4.69         1.63 o                         
  -2   4  10         22.89         23.90         2.06 o                         
  -1   4  10          0.79          0.82         1.22 o                         
   0   4  10          0.41          0.96         1.62 o                         
   1   4  10          0.76          4.15         2.14 o                         
   2   4  10          0.53         -0.36         2.67 o                         
  -6   5  10          0.01          3.72         6.34 o                         
  -5   5  10          6.50          7.67         1.61 o                         
  -4   5  10          1.13          1.13         1.75 o                         
  -3   5  10          9.90         13.68         2.80 o                         
  -2   5  10         13.45         14.47         2.61 o                         
  -1   5  10          1.72          0.11         1.89 o                         
   0   5  10          3.27         -2.16         2.16 o                         
  -4   6  10          2.10         -1.90         4.10 o                         
  -3   6  10         71.55         94.75         4.98 o                         
   2 -13  11          0.30          1.76         3.14 o                         
   3 -13  11        128.59        139.86         6.03 o                         
  -1 -12  11          0.19          0.51         2.45 o                         
   0 -12  11          1.19         -1.12         2.25 o                         
   1 -12  11          0.03         -2.00         2.35 o                         
   2 -12  11         28.83         25.04         2.75 o                         
   3 -12  11          1.20          0.75         2.86 o                         
   4 -12  11          5.27          6.02         2.64 o                         
   5 -12  11          5.23          6.87         3.22 o                         
  -2 -11  11          4.89         -1.62         2.48 o                         
  -1 -11  11          8.23          8.24         2.25 o                         
   0 -11  11         20.21         22.96         1.99 o                         
   1 -11  11          0.19          2.24         2.02 o                         
   2 -11  11          0.75         -1.66         1.66 o                         
   3 -11  11          4.69          3.60         1.82 o                         
   4 -11  11         28.27         39.33         2.50 o                         
   5 -11  11          0.76         -1.06         1.82 o                         
   6 -11  11          1.04          2.57         2.74 o                         
  -4 -10  11          3.83          2.62         2.65 o                         
  -3 -10  11          1.11         -0.16         2.11 o                         
  -2 -10  11          4.50         -1.56         1.83 o                         
  -1 -10  11         21.51         26.92         2.05 o                         
   0 -10  11          9.50         12.35         1.75 o                         
   1 -10  11          0.84          0.84         1.49 o                         
   2 -10  11         20.06         23.48         1.84 o                         
   3 -10  11          4.92          3.83         1.63 o                         
   4 -10  11          6.21          6.94         1.78 o                         
   5 -10  11          1.80          1.00         1.55 o                         
   6 -10  11         30.50         37.67         2.70 o                         
   7 -10  11         10.95         10.00         2.95 o                         
  -5  -9  11          7.71          6.92         6.07 o                         
  -4  -9  11          1.01         -2.08         2.12 o                         
  -3  -9  11          0.43          0.03         1.45 o                         
  -2  -9  11          1.56          3.26         1.76 o                         
  -1  -9  11          8.64          6.53         1.34 o                         
   0  -9  11          6.36          6.61         1.40 o                         
   1  -9  11          3.26          3.67         1.45 o                         
   2  -9  11         45.69         51.36         2.03 o                         
   3  -9  11          5.84          8.33         1.49 o                         
   4  -9  11          0.88          1.71         1.16 o                         
   5  -9  11         36.59         48.75         2.28 o                         
   6  -9  11         27.98         33.14         2.13 o                         
   7  -9  11          0.08          1.68         2.21 o                         
  -5  -8  11         19.87         22.10         2.15 o                         
  -4  -8  11          0.33          0.15         1.66 o                         
  -3  -8  11          0.53          1.71         1.13 o                         
  -2  -8  11          1.67          0.08         1.15 o                         
  -1  -8  11         20.31         25.40         1.51 o                         
   0  -8  11          3.55          1.21         1.15 o                         
   1  -8  11          8.95          7.85         1.36 o                         
   2  -8  11          8.11          7.51         1.41 o                         
   3  -8  11          2.34          3.37         1.32 o                         
   4  -8  11         19.42         25.09         1.70 o                         
   5  -8  11         39.03         43.01         2.14 o                         
   6  -8  11          2.79          2.60         1.68 o                         
   7  -8  11         18.24         20.96         2.79 o                         
  -6  -7  11          0.98          3.07         1.76 o                         
  -5  -7  11          0.78          1.61         1.63 o                         
  -4  -7  11         63.94         76.77         3.05 o                         
  -3  -7  11         47.22         52.02         2.33 o                         
  -2  -7  11         28.99         27.51         1.72 o                         
  -1  -7  11         11.04          5.80         1.40 o                         
   0  -7  11         66.70         68.10         2.11 o                         
   1  -7  11         23.00         22.77         1.47 o                         
   2  -7  11         39.44         43.97         2.02 o                         
   3  -7  11         12.39         14.10         1.65 o                         
   4  -7  11          0.39         -1.30         1.30 o                         
   5  -7  11         38.87         41.10         2.17 o                         
   6  -7  11         10.59         13.20         1.73 o                         
   7  -7  11          9.94          5.61         2.56 o                         
  -6  -6  11         22.15         23.29         1.78 o                         
  -5  -6  11         61.18         60.80         2.17 o                         
  -4  -6  11        153.78        157.10         3.17 o                         
  -3  -6  11         10.06          8.85         1.30 o                         
  -2  -6  11          8.10         11.16         1.43 o                         
  -1  -6  11          0.47          0.73         0.92 o                         
   0  -6  11          2.20          2.77         1.00 o                         
   1  -6  11         79.66         75.24         2.12 o                         
   2  -6  11          5.58          6.50         1.21 o                         
   3  -6  11         18.11         19.90         1.91 o                         
   4  -6  11         63.69         62.44         2.43 o                         
   5  -6  11         20.45         21.54         1.91 o                         
   6  -6  11          0.16         -0.35         1.66 o                         
   7  -6  11          2.17          3.94         2.60 o                         
  -7  -5  11          1.13          1.71         2.01 o                         
  -6  -5  11         13.96         14.34         1.63 o                         
  -5  -5  11          5.82          4.75         1.27 o                         
  -4  -5  11          0.41          1.18         1.22 o                         
  -3  -5  11         13.95          9.99         1.31 o                         
  -2  -5  11          2.04          1.70         1.14 o                         
  -1  -5  11         19.78         18.31         1.44 o                         
   0  -5  11         51.92         52.88         1.86 o                         
   1  -5  11         49.92         41.87         1.78 o                         
   2  -5  11         12.65         12.90         1.40 o                         
   3  -5  11         98.82         99.69         2.77 o                         
   4  -5  11         10.03         11.78         1.40 o                         
   5  -5  11          0.37         -0.72         1.38 o                         
   6  -5  11          0.37         -0.38         1.69 o                         
   7  -5  11         13.70         13.43         2.96 o                         
  -7  -4  11          0.19         -1.94         1.94 o                         
  -6  -4  11          0.46          1.48         1.51 o                         
  -5  -4  11          2.55          0.35         1.18 o                         
  -4  -4  11         27.06         23.15         1.49 o                         
  -3  -4  11          0.03          0.16         0.95 o                         
  -2  -4  11         24.03         22.42         1.35 o                         
  -1  -4  11         70.75         63.81         2.19 o                         
   0  -4  11          3.63          2.15         0.83 o                         
   1  -4  11        210.43        210.12         3.02 o                         
   2  -4  11         86.91         90.33         2.32 o                         
   3  -4  11         76.54         72.49         2.62 o                         
   4  -4  11          0.22         -0.33         1.21 o                         
   5  -4  11         39.87         43.40         2.09 o                         
   6  -4  11          0.82         -1.65         1.65 o                         
   7  -4  11          5.91         -0.66         2.98 o                         
  -7  -3  11         10.10         14.99         2.02 o                         
  -6  -3  11         13.00         14.73         2.20 o                         
  -5  -3  11          0.98         -1.05         1.05 o                         
  -4  -3  11          3.69          2.67         0.93 o                         
  -3  -3  11          0.99          0.96         0.87 o                         
  -2  -3  11         55.94         49.26         2.12 o                         
  -1  -3  11         11.93          3.69         1.24 o                         
   0  -3  11        143.95        126.92         4.18 o                         
   1  -3  11          3.64          1.51         0.89 o                         
   2  -3  11          2.71          3.12         1.01 o                         
   3  -3  11          7.48          9.08         1.26 o                         
   4  -3  11          0.31          0.63         1.42 o                         
   5  -3  11          0.03         -1.29         1.59 o                         
   6  -3  11         44.04         48.53         2.64 o                         
  -8  -2  11          0.34          2.62         3.60 o                         
  -7  -2  11          0.06          2.16         1.75 o                         
  -6  -2  11         15.93         18.41         1.85 o                         
  -5  -2  11         14.56         17.54         1.60 o                         
  -4  -2  11          6.73          6.06         0.95 o                         
  -3  -2  11         10.58         11.51         1.12 o                         
  -2  -2  11          9.84          7.08         1.13 o                         
  -1  -2  11          4.40          2.16         0.80 o                         
   0  -2  11         17.01         15.07         1.49 o                         
   1  -2  11         46.95         41.41         1.77 o                         
   2  -2  11          0.48          1.05         1.11 o                         
   3  -2  11         96.80         99.15         2.74 o                         
   4  -2  11          6.83          6.00         1.35 o                         
   5  -2  11         14.92         16.23         1.90 o                         
   6  -2  11         32.68         34.15         3.67 o                         
  -8  -1  11          0.16         -1.59         3.44 o                         
  -7  -1  11         22.06         26.35         2.81 o                         
  -6  -1  11          6.26          5.03         1.61 o                         
  -5  -1  11          5.24          6.88         1.44 o                         
  -4  -1  11          9.00          9.09         1.09 o                         
  -3  -1  11        166.34        163.36         2.92 o                         
  -2  -1  11          8.87          7.10         0.97 o                         
  -1  -1  11         57.77         51.73         2.25 o                         
   0  -1  11          9.58          6.79         0.96 o                         
   1  -1  11        100.65        101.51         2.45 o                         
   2  -1  11         99.96        106.13         3.17 o                         
   3  -1  11         18.00         20.13         1.51 o                         
   4  -1  11          1.53          1.31         1.35 o                         
   5  -1  11         24.11         16.95         2.14 o                         
  -8   0  11         28.66         33.64         3.67 o                         
  -7   0  11          0.13          0.38         2.33 o                         
  -6   0  11          7.30          7.64         1.49 o                         
  -5   0  11         18.47         20.92         1.86 o                         
  -4   0  11         49.71         48.18         1.99 o                         
  -3   0  11          2.64          2.66         1.12 o                         
  -2   0  11          9.80          9.60         1.25 o                         
  -1   0  11         26.11         22.14         1.41 o                         
   0   0  11          5.13          1.68         1.00 o                         
   1   0  11         18.83         16.97         1.31 o                         
   2   0  11          0.98          0.79         1.13 o                         
   3   0  11          4.70          4.23         1.47 o                         
   4   0  11          9.01          5.24         2.38 o                         
   5   0  11          0.08          1.36         2.87 o                         
  -7   1  11          0.72          0.34         1.49 o                         
  -6   1  11          1.59          2.08         1.43 o                         
  -5   1  11         18.62         21.87         1.79 o                         
  -4   1  11          8.95          6.69         0.98 o                         
  -3   1  11          0.39          2.71         1.14 o                         
  -2   1  11         10.77         10.55         1.35 o                         
  -1   1  11         45.65         48.70         1.77 o                         
   0   1  11         19.53         16.84         1.68 o                         
   1   1  11          7.81          4.66         1.39 o                         
   2   1  11         23.41         20.95         2.65 o                         
   3   1  11         24.09         29.01         2.44 o                         
   4   1  11          0.45         -0.56         2.42 o                         
  -7   2  11          0.04          2.76         2.09 o                         
  -6   2  11          0.94          2.60         1.54 o                         
  -5   2  11          0.10          0.47         1.77 o                         
  -4   2  11         40.36         43.13         1.94 o                         
  -3   2  11          1.81          1.87         1.24 o                         
  -2   2  11          0.01         -0.43         1.35 o                         
  -1   2  11          0.12          1.36         1.54 o                         
   0   2  11          0.02         -1.31         1.31 o                         
   1   2  11         13.86         11.95         2.00 o                         
   2   2  11         72.56         78.70         4.11 o                         
   3   2  11          0.83          0.19         2.83 o                         
  -6   3  11         16.15         20.47         2.43 o                         
  -5   3  11         13.36         15.00         2.23 o                         
  -4   3  11          4.96          6.03         1.58 o                         
  -3   3  11          0.95         -1.39         1.55 o                         
  -2   3  11         19.14         24.66         2.12 o                         
  -1   3  11          2.98          0.28         1.81 o                         
   0   3  11          2.83          2.04         1.65 o                         
   1   3  11         22.44         15.51         5.08 o                         
   2   3  11         37.12         28.02         5.15 o                         
  -5   4  11         25.33         33.14         2.08 o                         
  -4   4  11         26.87         33.25         2.41 o                         
  -3   4  11         25.41         30.74         2.35 o                         
  -2   4  11         12.94         12.29         2.17 o                         
  -1   4  11          2.44          5.38         3.05 o                         
   0   4  11          2.64          2.51         2.73 o                         
   0 -12  12          8.87          2.38         5.08 o                         
   1 -12  12          1.97          1.81         2.66 o                         
   2 -12  12          2.12          1.07         2.66 o                         
   3 -12  12         28.53         38.21         3.35 o                         
   4 -12  12         24.61         36.25         6.66 o                         
  -2 -11  12         47.39         58.93         8.13 o                         
  -1 -11  12         15.17          7.71         2.70 o                         
   0 -11  12         30.49         36.99         4.03 o                         
   1 -11  12         14.09         14.76         2.27 o                         
   2 -11  12          3.60          6.02         2.57 o                         
   3 -11  12          4.71          3.60         2.35 o                         
   4 -11  12          9.62         14.21         2.76 o                         
   5 -11  12         22.64         27.66         3.29 o                         
  -3 -10  12          4.24          1.46         2.61 o                         
  -2 -10  12         49.81         53.02         3.39 o                         
  -1 -10  12          8.87          6.96         2.24 o                         
   0 -10  12         27.03         34.85         2.26 o                         
   1 -10  12         71.03         80.69         4.06 o                         
   2 -10  12         24.47         25.48         2.10 o                         
   3 -10  12          7.66          7.39         1.93 o                         
   4 -10  12         14.69         17.86         2.14 o                         
   5 -10  12         21.51         21.29         2.57 o                         
   6 -10  12          4.87          7.52         2.99 o                         
  -4  -9  12          8.83         11.06         2.66 o                         
  -3  -9  12          1.06          0.30         1.41 o                         
  -2  -9  12          6.02          4.04         1.85 o                         
  -1  -9  12          0.16         -0.07         1.58 o                         
   0  -9  12         70.04         89.39         2.78 o                         
   1  -9  12         13.41         20.77         1.88 o                         
   2  -9  12         10.13         11.09         1.71 o                         
   3  -9  12         13.56         24.80         1.94 o                         
   4  -9  12         13.79         14.94         1.94 o                         
   5  -9  12          5.27          3.56         1.86 o                         
   6  -9  12          0.18          4.89         2.66 o                         
  -5  -8  12          0.82         -1.59         3.22 o                         
  -4  -8  12          8.06          8.89         2.15 o                         
  -3  -8  12          3.91          5.03         1.88 o                         
  -2  -8  12         12.79         13.88         2.46 o                         
  -1  -8  12          1.82          2.44         1.30 o                         
   0  -8  12          3.70          0.10         1.31 o                         
   1  -8  12          7.30         10.20         1.51 o                         
   2  -8  12          0.00          0.83         1.52 o                         
   3  -8  12         41.57         50.77         2.10 o                         
   4  -8  12          3.16          4.56         1.61 o                         
   5  -8  12          4.64          5.35         1.92 o                         
   6  -8  12          5.83          5.56         2.29 o                         
  -5  -7  12          0.03          0.68         1.94 o                         
  -4  -7  12         48.66         48.09         2.55 o                         
  -3  -7  12         27.32         27.74         2.12 o                         
  -2  -7  12          1.28          0.60         1.02 o                         
  -1  -7  12          4.99          3.15         1.15 o                         
   0  -7  12         77.01         80.73         3.05 o                         
   1  -7  12          0.39          2.25         1.48 o                         
   2  -7  12          8.44          8.77         1.51 o                         
   3  -7  12          0.66         -1.16         1.16 o                         
   4  -7  12          1.17         -0.01         1.61 o                         
   5  -7  12         10.29         11.63         1.77 o                         
   6  -7  12         26.80         34.92         2.71 o                         
  -6  -6  12          4.54          7.40         2.09 o                         
  -5  -6  12         36.06         37.74         2.30 o                         
  -4  -6  12         53.62         58.75         2.62 o                         
  -3  -6  12         23.25         24.88         1.80 o                         
  -2  -6  12          1.06          3.71         1.38 o                         
  -1  -6  12          4.26          4.19         1.05 o                         
   0  -6  12         14.42         11.24         2.11 o                         
   1  -6  12          0.53          0.12         1.18 o                         
   2  -6  12          5.37          4.69         1.14 o                         
   3  -6  12         12.60         16.72         1.86 o                         
   4  -6  12          6.87          6.74         1.60 o                         
   5  -6  12          1.65          1.29         1.65 o                         
   6  -6  12          4.62          1.17         2.22 o                         
  -6  -5  12          5.71          7.99         1.82 o                         
  -5  -5  12          0.15         -1.59         1.59 o                         
  -4  -5  12         42.24         42.63         2.07 o                         
  -3  -5  12         18.73         21.21         1.60 o                         
  -2  -5  12         46.01         43.39         2.09 o                         
  -1  -5  12          1.75          2.24         0.96 o                         
   0  -5  12         14.44          9.87         1.50 o                         
   1  -5  12          0.44          0.86         0.99 o                         
   2  -5  12         18.28         18.98         1.47 o                         
   3  -5  12         10.33         12.33         1.47 o                         
   4  -5  12          0.31          2.33         1.55 o                         
   5  -5  12          4.42          6.79         1.71 o                         
   6  -5  12         41.65         45.29         3.79 o                         
  -6  -4  12          8.84          8.34         1.83 o                         
  -5  -4  12          0.17         -0.14         1.19 o                         
  -4  -4  12         23.68         28.94         1.89 o                         
  -3  -4  12          0.07          0.41         1.33 o                         
  -2  -4  12         63.01         66.08         2.30 o                         
  -1  -4  12          0.45          0.38         0.82 o                         
   0  -4  12         35.22         35.71         1.92 o                         
   1  -4  12         79.71         77.76         2.34 o                         
   2  -4  12         71.75         73.23         2.53 o                         
   3  -4  12          2.20          1.14         1.42 o                         
   4  -4  12          5.59          4.78         1.55 o                         
   5  -4  12          8.69          9.62         2.05 o                         
   6  -4  12          0.11         -0.32         2.90 o                         
  -7  -3  12          9.03          7.28         2.39 o                         
  -6  -3  12          8.45          7.48         1.95 o                         
  -5  -3  12         16.40         20.68         1.55 o                         
  -4  -3  12         16.98         17.81         1.41 o                         
  -3  -3  12         37.46         41.82         2.00 o                         
  -2  -3  12          3.90          4.71         1.23 o                         
  -1  -3  12         23.63         23.87         1.93 o                         
   0  -3  12         20.73         23.55         1.89 o                         
   1  -3  12        184.93         78.50         4.41 o                         
   2  -3  12         44.91         44.61         2.34 o                         
   3  -3  12          5.45          6.29         1.56 o                         
   4  -3  12         24.18         28.57         1.95 o                         
   5  -3  12         13.95         11.02         2.09 o                         
  -7  -2  12         18.72         22.18         2.29 o                         
  -6  -2  12          0.16         -0.38         1.78 o                         
  -5  -2  12         19.27         25.42         2.08 o                         
  -4  -2  12          6.86          6.13         1.36 o                         
  -3  -2  12          5.82          5.81         1.15 o                         
  -2  -2  12          1.66          0.24         1.15 o                         
  -1  -2  12         13.88         10.95         1.74 o                         
   0  -2  12         28.72         26.03         2.03 o                         
   1  -2  12         30.28         21.52         4.29 o                         
   2  -2  12          8.57          7.53         1.26 o                         
   3  -2  12          0.00          0.29         1.37 o                         
   4  -2  12         17.99         15.34         1.83 o                         
   5  -2  12          0.21         -2.82         2.82 o                         
  -7  -1  12         59.15         68.09         4.89 o                         
  -6  -1  12          7.01         11.71         2.20 o                         
  -5  -1  12          2.55          3.99         1.73 o                         
  -4  -1  12          0.78          1.58         1.15 o                         
  -3  -1  12          0.08         -0.03         1.35 o                         
  -2  -1  12          0.22         -0.69         1.20 o                         
  -1  -1  12          0.20          1.33         1.09 o                         
   0  -1  12         21.06         22.13         1.89 o                         
   1  -1  12          3.57          1.76         1.26 o                         
   2  -1  12         47.95         46.47         2.02 o                         
   3  -1  12          1.09          3.45         1.32 o                         
   4  -1  12         27.13         22.47         2.23 o                         
  -6   0  12          0.27          0.02         1.79 o                         
  -5   0  12          0.04          2.44         1.91 o                         
  -4   0  12          0.18          0.84         1.26 o                         
  -3   0  12          0.01          1.08         1.41 o                         
  -2   0  12         23.41         24.98         1.63 o                         
  -1   0  12          3.58          1.48         1.36 o                         
   0   0  12          3.23          2.35         1.06 o                         
   1   0  12          1.52         -1.22         1.56 o                         
   2   0  12          6.06          2.49         1.23 o                         
   3   0  12          0.34          1.20         1.96 o                         
  -6   1  12          0.24          1.78         2.01 o                         
  -5   1  12         20.91         22.49         2.41 o                         
  -4   1  12         15.92         20.49         2.50 o                         
  -3   1  12          1.17         -1.37         1.47 o                         
  -2   1  12          2.54          4.04         1.35 o                         
  -1   1  12          1.30         -0.38         1.84 o                         
   0   1  12          3.83          0.37         1.43 o                         
   1   1  12          8.26          4.93         1.89 o                         
   2   1  12         14.86          8.07         4.45 o                         
  -5   2  12          3.55          8.76         3.31 o                         
  -4   2  12          1.71          1.28         1.63 o                         
  -3   2  12          4.00          6.67         1.69 o                         
  -2   2  12         55.75         72.36         3.32 o                         
  -1   2  12          0.03          0.32         1.95 o                         
   0   2  12          6.67          7.03         1.88 o                         
   1   2  12          0.22          0.03         2.94 o                         
  -4   3  12         16.76         28.11         2.72 o                         
  -3   3  12         22.02         26.72         2.55 o                         
  -2   3  12          2.02          3.69         2.36 o                         
  -1   3  12          1.74          1.81         2.63 o                         
   0 -11  13          0.01          1.00         2.78 o                         
   1 -11  13          0.35         -2.66         2.66 o                         
   2 -11  13          1.53         -2.04         2.64 o                         
   3 -11  13          1.27          6.42         2.91 o                         
  -2 -10  13          0.08          3.82         2.65 o                         
  -1 -10  13          1.28          1.71         2.38 o                         
   0 -10  13         22.40         18.42         3.32 o                         
   1 -10  13         28.05         24.30         2.52 o                         
   2 -10  13          2.78          4.22         2.64 o                         
   3 -10  13          0.16          1.70         2.32 o                         
   4 -10  13          4.74          7.12         2.79 o                         
  -3  -9  13         48.30         49.44         3.66 o                         
  -2  -9  13          2.85         -0.23         1.66 o                         
  -1  -9  13          0.12          2.20         1.67 o                         
   0  -9  13          4.15          4.22         1.80 o                         
   1  -9  13          1.44         -1.96         1.96 o                         
   2  -9  13         58.88         63.32         2.58 o                         
   3  -9  13          0.32          1.69         2.02 o                         
   4  -9  13         59.88         64.68         3.08 o                         
   5  -9  13          1.34          1.47         3.68 o                         
  -4  -8  13         26.94         31.42         3.31 o                         
  -3  -8  13          0.16          1.18         1.93 o                         
  -2  -8  13         37.83         39.12         2.47 o                         
  -1  -8  13          0.03          2.44         1.50 o                         
   0  -8  13         23.79         29.80         2.70 o                         
   1  -8  13         28.83         38.33         2.17 o                         
   2  -8  13         49.96         61.93         2.48 o                         
   3  -8  13          4.74          3.00         2.47 o                         
   4  -8  13         56.60         64.58         2.96 o                         
   5  -8  13          0.00          0.36         2.38 o                         
  -4  -7  13          1.23         -2.18         2.18 o                         
  -3  -7  13         45.02         45.06         2.44 o                         
  -2  -7  13          7.61          8.89         1.79 o                         
  -1  -7  13          0.07         -0.21         1.35 o                         
   0  -7  13          4.08          2.85         1.43 o                         
   1  -7  13          0.25          1.79         1.64 o                         
   2  -7  13         12.53         16.24         1.82 o                         
   3  -7  13         42.35         48.96         2.31 o                         
   4  -7  13         18.97         25.12         3.01 o                         
   5  -7  13          0.00          0.86         2.38 o                         
  -5  -6  13          0.59         -0.80         2.12 o                         
  -4  -6  13         11.08          7.88         1.75 o                         
  -3  -6  13          0.90          0.63         1.57 o                         
  -2  -6  13          0.00         -1.60         1.60 o                         
  -1  -6  13         18.17         16.79         2.32 o                         
   0  -6  13          5.61          4.95         1.41 o                         
   1  -6  13          1.38          1.85         1.52 o                         
   2  -6  13         52.23         62.99         2.98 o                         
   3  -6  13          0.00         -1.66         1.66 o                         
   4  -6  13         10.74         10.09         2.11 o                         
   5  -6  13          9.88         11.35         2.41 o                         
  -5  -5  13          2.26          0.36         1.70 o                         
  -4  -5  13         18.26         21.09         1.83 o                         
  -3  -5  13          1.56          1.69         1.54 o                         
  -2  -5  13          0.74         -0.77         1.54 o                         
  -1  -5  13          1.15          0.98         0.94 o                         
   0  -5  13          0.18          2.32         1.28 o                         
   1  -5  13          2.38          1.30         1.21 o                         
   2  -5  13          0.97          2.42         1.47 o                         
   3  -5  13         47.07         48.70         3.31 o                         
   4  -5  13          6.03          9.50         2.14 o                         
   5  -5  13          0.33         -1.14         2.28 o                         
  -5  -4  13          6.21          6.59         1.58 o                         
  -4  -4  13          5.90          3.96         1.70 o                         
  -3  -4  13          7.88          5.48         1.83 o                         
  -2  -4  13         36.49         46.83         2.60 o                         
  -1  -4  13          2.77          1.75         1.49 o                         
   0  -4  13          3.11          0.75         1.14 o                         
   1  -4  13          1.38          1.55         1.23 o                         
   2  -4  13         43.50         47.42         2.31 o                         
   3  -4  13          6.12          2.35         1.60 o                         
   4  -4  13          0.00         -1.48         2.27 o                         
  -6  -3  13          0.00         10.76         2.85 o                         
  -5  -3  13         11.16         12.05         1.90 o                         
  -4  -3  13          0.89          3.32         1.45 o                         
  -3  -3  13          1.46          0.28         1.36 o                         
  -2  -3  13         21.48         22.76         3.32 o                         
  -1  -3  13          7.65          3.59         1.35 o                         
   0  -3  13          4.05          2.15         1.14 o                         
   1  -3  13          2.16          2.76         1.36 o                         
   2  -3  13         63.09         71.20         3.40 o                         
   3  -3  13          1.71          2.76         1.63 o                         
   4  -3  13          0.83         -0.77         2.07 o                         
  -6  -2  13         10.64          9.30         7.82 o                         
  -5  -2  13         10.28         17.73         2.55 o                         
  -4  -2  13          3.31          0.94         1.27 o                         
  -3  -2  13         50.53         53.56         3.22 o                         
  -2  -2  13          0.11         -0.27         1.37 o                         
  -1  -2  13         18.42         13.54         3.07 o                         
   0  -2  13          3.04         -0.15         1.14 o                         
   1  -2  13         32.78         28.46         2.42 o                         
   2  -2  13          0.09          1.66         1.56 o                         
   3  -2  13          4.37          2.54         1.79 o                         
  -5  -1  13         18.14         19.38         2.56 o                         
  -4  -1  13         18.68         19.14         1.84 o                         
  -3  -1  13         29.36         39.90         2.45 o                         
  -2  -1  13          0.23          1.53         1.53 o                         
  -1  -1  13          8.04          7.21         1.82 o                         
   0  -1  13          7.57          3.96         1.99 o                         
   1  -1  13          8.96          1.81         1.96 o                         
   2  -1  13          2.99          4.52         3.03 o                         
  -5   0  13         16.37         15.92         2.81 o                         
  -4   0  13         68.81         78.39         3.82 o                         
  -3   0  13          9.11         10.97         1.70 o                         
  -2   0  13          9.52          7.81         2.20 o                         
  -1   0  13         18.99         20.70         1.83 o                         
   0   0  13          1.14          3.29         1.51 o                         
   1   0  13          1.08          0.50         1.85 o                         
  -4   1  13         39.11         46.32         2.70 o                         
  -3   1  13         11.67         11.54         1.96 o                         
  -2   1  13         35.61         45.01         2.38 o                         
  -1   1  13          8.40          9.17         2.33 o                         
   0   1  13         12.50         11.48         2.74 o                         
  -1  -9  14          3.91         -0.51         2.37 o                         
   0  -9  14         30.85         36.60         3.47 o                         
   1  -9  14          0.84          3.43         3.00 o                         
   2  -9  14          0.00          3.38         2.37 o                         
   3  -9  14          0.01          0.99         3.65 o                         
  -2  -8  14          6.19          6.20         2.37 o                         
  -1  -8  14          0.00          3.03         2.06 o                         
   0  -8  14          8.74         13.15         3.25 o                         
   1  -8  14          0.47         -1.86         2.16 o                         
   2  -8  14         14.58         15.99         2.63 o                         
   3  -8  14          3.81          2.36         2.48 o                         
  -3  -7  14          0.00          0.72         2.33 o                         
  -2  -7  14          0.28         -1.92         1.92 o                         
  -1  -7  14          0.46          1.86         1.75 o                         
   0  -7  14         15.88         11.32         3.03 o                         
   1  -7  14          1.99          4.99         2.09 o                         
   2  -7  14          1.40         -2.00         2.00 o                         
   3  -7  14          4.73          1.70         2.59 o                         
  -3  -6  14         21.71         33.97         2.42 o                         
  -2  -6  14          0.14         -1.37         1.93 o                         
  -1  -6  14          8.19          7.54         2.06 o                         
   0  -6  14         17.04         21.17         2.52 o                         
   1  -6  14          0.96          0.96         2.17 o                         
   2  -6  14        120.36        113.63         4.38 o                         
   3  -6  14         26.47         24.80         3.49 o                         
  -4  -5  14         18.53         22.00         2.36 o                         
  -3  -5  14          1.76          2.44         2.10 o                         
  -2  -5  14          4.37          1.39         1.93 o                         
  -1  -5  14          0.79          2.23         1.95 o                         
   0  -5  14          9.08          5.36         2.18 o                         
   1  -5  14         98.47         88.23         6.64 o                         
   2  -5  14          4.64          3.81         2.04 o                         
   3  -5  14          6.99          7.04         2.15 o                         
  -4  -4  14          5.29          6.31         2.10 o                         
  -3  -4  14          1.01          1.33         1.84 o                         
  -2  -4  14          8.88         16.49         2.25 o                         
  -1  -4  14         13.96         20.89         2.45 o                         
   0  -4  14          2.27         -0.52         1.34 o                         
   1  -4  14          1.61          0.57         1.70 o                         
   2  -4  14          4.23         -1.04         2.07 o                         
   3  -4  14          9.53          8.12         2.51 o                         
  -4  -3  14          1.96          2.55         1.92 o                         
  -3  -3  14          0.51         -0.66         1.97 o                         
  -2  -3  14         35.69         40.08         3.94 o                         
  -1  -3  14          2.97          0.29         1.69 o                         
   0  -3  14          4.75          4.96         1.55 o                         
   1  -3  14          2.96          2.98         1.76 o                         
   2  -3  14          0.82          0.42         2.82 o                         
  -4  -2  14          3.18          4.82         2.52 o                         
  -3  -2  14          3.23          8.86         2.16 o                         
  -2  -2  14          1.02         -0.39         1.96 o                         
  -1  -2  14          1.34         -0.60         2.66 o                         
   0  -2  14          7.18          7.39         2.36 o                         
   1  -2  14          2.56          1.53         2.27 o                         
  -3  -1  14          1.29          4.33         2.91 o                         
  -2  -1  14          0.12          0.82         2.29 o                         
  -1  -1  14         12.64         12.75         3.33 o                         
   0  -1  14          8.24          2.73         3.07 o                         
                                                                                
